# Supplementary material for: Inferring bacterial transmission dynamics using deep sequencing genomic surveillance data
Source: Nat Commun. 2023 Oct 31;14:6397. doi: 10.1038/s41467-023-42211-8 (PMC10618251; doi:10.1038/s41467-023-42211-8)
Supplement: Supplementary file 6 — Source data file [file 41467_2023_42211_MOESM6_ESM.xlsx]

## Sheet: Figure 2a
Bacterial shedding throughout infection (colony forming units per gram stool)
Transmission chain: N1
	Time post-gavage/co-housing (days)	M1	M2	M3	M4	M5	M6	M7	M8	M9	M10	M11	M12	M13	M14	M15	M16	M17	M18	M19	M20	M21	M22
	1	4500000	71700	2670000	1820000	100000	56700	2650000	71700000	1150000	283000	3670000	833000	85000	2170000	2830000	1970000	1000000	5330	2500	2050000	138000	4000
	2	11500000	3500000	267000	4500000	1050000	1300000	317000000	262000000	2400000	683000	14200000	173000000	500000	15000000	5670000	4670000	12000000	300000	65000	5330000	147000	150000
	3	41700000	85000000		750000000	122000000	21700000	583000000	683000000	13300000	5830000	76700000	113000000	3330000	125000000	267000000	137000000	767000000	71700000	1520000	38300000	9670000	20800000
	5			533000000
	6	2670000000	1070000000		1670000000	1000000000	1870000000	1470000000	950000000	817000000	550000000	700000000	123000000	2350000000	2080000000	1200000000	1630000000	1470000000	1300000000	400000000	58300000	1100000000	427000000
	7			300000000	550000000	110000000	450000000	2830000000	350000000	317000000	208000000	783000000	1300000000	950000000	267000000	500000000	233000000	45000000	700000000	197000000	177000000
	8	2500000000		173000000	200000000	3000000000	1000000000	600000000	450000000	227000000	450000000	267000000	667000000	500000000	1850000000	83300000	483000000	800000000	1100000000	550000000	43300000	1400000000
	9	95000000	400000000	667000000	128000000	367000000	550000000	650000000	240000000	600000000	367000000	182000000	250000000	467000000	50000000	205000000	483000000	73300000	550000000	305000000	23300000	1220000000
	10	133000000	400000000		217000000	200000000	173000000	533000000	350000000	283000000	250000000	143000000	467000000	113000000	16800000	78300000	300000000	5330000	193000000	683000000	17500000	372000000
	12			56700000
	13	6500000	73300000		45000000	12500000	8330000	95000000	103000000	15000000	4170000	6330000	9830000	233000000	1570000	35000000	5830000	342000	180000000	11500000	2000	163000000
Transmission chain: N2
	Time post-gavage/co-housing (days)	M1	M2	M3	M4	M5	M6	M7	M8	M9	M10	M11	M12	M13	M14	M15	M16	M17	M18	M19	M20	M21	M22
	1	1670000	43300	8170000	25000	25000	1980000	19200000	137000	283000	417000	20300000	1450000	12200	16700000	150000	13000	883000	167	900000	19200	70000	1000
	2	12300000	4330000	8170000	10000	3330	16500000	51700000	18500000	550000	417000	81700000	6500000	43300	26700000	13200000	1300000	9500000	167	13800000	168000	215000	20500
	3	107000000	247000000		8500000	166	38300000	400000000	70000000	29300000	1120000	1350000000	517000000	33300	517000000	1600000000	250000000	283000000	1000	61700000	1700000	41700000	1030000
	5			700000000
	6	1350000000	500000000		1450000000	333	1150000000	2280000000	867000000	2930000000	667000000	1050000000	450000000	667000000	1320000000	283000000	70000000	1470000000	9000000	433000000	483000000	467000000	933000000
	7			41700000	58300000	833	717000000	983000000	667000000	567000000	350000000	383000000	163000000	767000000	733000000	417000000	317000000	135000000	350000000	148000000	205000000
	8	983000000		22200000	267000000	6670	287000000	183000000	567000000	483000000	288000000	483000000	88300000	317000000	132000000	61700000	833000000	208000000	148000000	26700000	91700000	43800000
	9	107000000	1000000000	41700000	350000000	167	58300000	120000000	68300000	383000000	238000000	417000000	51700000	112000000	61700000	90000000	650000000	8830000	433000000	14500000	43300000	30700000
	10	400000000	1000000000		283000000	533000	178000000	90000000	103000000	333000000	20000000	583000000	90000000	250000000	56700000	66700000	233000000	10000000	700000000	10500000	2500000	15800000
	12			1870000
	13	4500000	283000000		25000000	147000000	1520000	157000000	112000	12000000	367000	6670000	51700	6830000	3670000	283000	12300000	533000	16300000	25000	197000	5500
Transmission chain: N3
	Time post-gavage/co-housing (days)	M1	M2	M3	M4	M5	M6	M7	M8	M9	M10	M11	M12	M13	M14	M15	M16	M17	M18	M19	M20	M21	M22
	1	2000000	9330	150000	160000	950000	4000000	13000000	983000	1480000	33500000	103000	3670000	267000	35000000	4000000	4000	2830	167	500	1670	268000	500
	2	1350000	650000	1500000	1230000	767000	3670000	102000000	4330000	2500000	300000000	25500000	16200000	5670000	30000000	4000000	40000	333	21700	56700	4670	350000	667
	3	10500000	733000		5330000	367000000	450000000	95000000	550000000	6330000	600000000	533000000	158000000	417000000	400000000	40000000	40000000	31700	867000	18800000	8170	11500000	157000
	5			90000000
	6	4000000000	433000000		73300000	1830000000	983000000	1130000000	933000000	817000000	667000000	1230000000	967000000	683000000	400000000	400000000	400000000	63300000	255000000	91700000	1000	583000000	28500000
	7			283000000	683000000	533000000	700000000	317000000	450000000	600000000	188000000	517000000	107000000	1030000000	383000000	350000000	567000000	115000000	283000000	175000000	1000
	8	250000000		317000000	183000000	1280000000	633000000	817000000	132000000	450000000	225000000	180000000	78300000	317000000	450000000	187000000	61700000	152000000	190000000	80000000	333	2880000
	9	150000000	30000000	71700000	717000000	2000000000	283000000	800000000	41700000	98300000	48300000	172000000	30000000	150000000	41700000	367000000	160000000	13000000	63300000	12200000	667	253000
	10	80000000	30000000		550000000	983000000	168000000	633000000	40000000	90000000	9500000	40000000	48300000	117000000	14700000	142000000	81700000	6330000	23300000	1250000	1000	6000
	12			3170000
	13	2170000	1500000		83300000	88300000	11300000	600000000	7000000	6830000	383000	4170000	5500000	65000000	73300	86700	3500000	14000	250000	3670	1000	14700
Transmission chain: N4
	Time post-gavage/co-housing (days)	M1	M2	M3	M4	M5	M6	M7	M8	M9	M10	M11	M12	M13	M14	M15	M16	M17	M18	M19	M20	M21	M22
	1	2670000000	350000	60000	900000	333000	210000	6500	6500	81700	883000	5170000	21500	96700	7670000	683000	1530000	300000	86700	300000	66700	3830	118000
	2	267000000	60000000	6000000	3000000	650000	28300000	967000	7670	56700000	783000	312000000	8670000	417000	20000000	12800000	6670000	1780000	717000	317000	20000	1000	1280000
	3	950000000	123000000		115000000	467000000	350000000	3830000	2830	8000000	70000000	267000000	1030000000	1670000	250000000	118000000	367000000	86700000	433000000	133000000	2330	3170	118000000
	5			700000000
	6	2500000000	600000000		833000000	1420000000	1630000000	317000000	45000000	2320000000	767000000	1020000000	15800000	683000000	3000000000	83300000	1000000000	1100000000	1630000000	108000000	60000000	147000000	1400000000
	7			250000000	300000000	1230000000	883000000	817000000	86700000	1830000000	190000000	167000000	1480000000	1380000000	1870000000	2180000000	517000000	95000000	450000000	195000000	76700000
	8	667000000		63300000	135000000	500000000	700000000	767000000	850000000	1080000000	567000000	1480000000	517000000	1130000000	867000000	61700000	95000000	242000000	122000000	95000000	192000000	453000000
	9	142000000	267000000	300000000	168000000	2330000000	450000000	1200000000	817000000	467000000	433000000	1900000000	383000000	1250000000	333000000	500000000	36700000	25800000	19300000	17000000	467000000	150000000
	10	367000000	267000000		95000000	317000000	90000000	1020000000	517000000	900000000	56700000	967000000	60000000	933000000	75000000	900000000	81700000	19300000	1680000	5670000	600000000	132000000
	12			38300000
	13	28300000	80000000		600000	5330000	16000000	19700000	53300000	40000000	9670000	367000000	163000000	400000000	12500000	150000000	167000	9670	833	51700	56700000	63300000
Transmission chain: N5
	Time post-gavage/co-housing (days)	M1	M2	M3	M4	M5	M6	M7	M8	M9	M10	M11	M12	M13	M14	M15	M16	M17	M18	M19	M20	M21	M22
	1	4170000000	1000	3000000	137000	1520000	3500000	1670	2670000	1330	275000	61700	2430000	190000	1300000	4000	450000	300000	25000	1670000	51700	683000	197000
	2	167000000	2170	3000000	533000	4170000	7000000	5670	733000	96700	25800	6670000	41700000	25000	283000	1000	6830000	600000	65000	7670000	11500	85000	323000
	3	300000000	35000		10000000	983000000	1350000000	166	4330000	5330000	883000	1230000000	267000000	28300	2330000	166	140000000	10000000	1130000	81700000	433000	9170000	257000000
	5			267000000
	6	2500000000	200000000		233000000	1530000000	583000000	166	2070000000	450000000	533000000	517000000	417000000	733000000	182000000	667	2400000000	417000000	162000000	81700000	417000000	250000000	2270000000
	7			48300000	56700000	1350000000	3670000000	166	1350000000	733000000	750000000	817000000	400000000	350000000	333000000	166	150000000	183000000	567000000	128000000	1130000000
	8	433000000		163000000	650000000	1320000000	35000000	166	200000000	367000000	650000000	108000000	40000000	483000000	850000000	1000	107000000	107000000	83300000	25300000	383000000	21300000
	9	70000000	2830000000	200000000	66700000	683000000	61700000	166	250000000	36700000	160000000	102000000	60000000	650000000	150000000	166	63300000	63300000	75000000	17500000	300000000	14800000
	10	172000000	2830000000		117000000	683000000	19200000	166	152000000	3330000	56700000	36700000	78300000	105000000	96700000	166	60000000	93300000	11700000	7330000	137000000	850000
	12			3830000
	13	48300	5000000000		5170000	60000000	2670	166	6330000	5500	25000000	95000	11700	58300000	2170000	2500	18300000	1050000	76700	38300	35000000	14500
Transmission chain: W1
	Time post-gavage/co-housing (days)	M1	M2	M3	M4	M5	M6	M7	M8	M9	M10	M11	M12	M13	M14	M15	M16	M17	M18	M19	M20	M21	M22
	1	152000000	7170	93300	4670000	900000	21700	433000	4000000	157000	24000000	400000	17700	108000	11700000	150000	68300000	6830	3670	18200000	235000	283000	113000
	2	9170000	16700	9330000	5000000	1600000	533000	45000000	2080000	14800000	76700000	3330000	333000	2170000	2670000	1100000	1300000	120000	41700	6830000	433000	12000	467000
	3	63300000	1130000		190000000	112000000	517000	145000000	46700000	100000000	36700000	4830000	300000000	93300000	71700000	2670000	140000000	300000	9500000	100000000	11200000	183000	19800000
	5			550000000
	6	1030000000	90000000		517000000	2330000000	1070000000	1220000000	583000000	600000000	250000000	667000000	383000000	2380000000	98300000	767000000	233000000	850000000	867000000	550000000	817000000	650000000	265000000
	7			517000000	683000000	400000000	867000000	917000000	533000000	433000000	950000000	35000000	113000000	1030000000	933000000	1280000000	45000000	96700000	1950000000	217000000	1350000000
	8	417000000		160000000	160000000	500000000	850000000	583000000	1300000000	433000000	33300000	78300000	125000000	950000000	683000000	36700000	65000000	450000000	217000000	70000000	1000000000	145000000
	9	467000000	1050000000	53300000	102000000	267000000	833000000	158000000	250000000	66700000	12700000	38300000	6330000	567000000	177000000	13000000	43300000	533000000	27800000	48300000	467000000	192000000
	10	71700000	105000000		250000000	71700000	1200000000	133000000	305000000	17300000	3330000	6670000	367000000	483000000	162000000	128000000	120000000	190000000	173000000	60000000	46700000	75000000
	12			8830000
	13	9170000	6670000		8670000	383000	88300000	40000000	10700000	3000000	50000	1530000	75000	10000000	68300000	2500000	46700	50000000	7500000	4000	8500000	2550000
Transmission chain: W2
	Time post-gavage/co-housing (days)	M1	M2	M3	M4	M5	M6	M7	M8	M9	M10	M11	M12	M13	M14	M15	M16	M17	M18	M19	M20	M21	M22
	1	6500000	103000	23300	85000	1630000	333	200000	1670	9830	6500000	16700	367000	1070000	21700	200000	73300	783000	248000	220000	63300	2000	260000
	2	3000000	105000	2330000	3000000	300000	166	75000	500	2020000	16300000	137000	83300000	417000	25000	3500000	733000	9170000	1250000	6500000	175000	8670	24500
	3	68300000	50000000		313000000	36700000	200000	800000	60000	75000	195000000	233000	733000000	36700000	14200	123000000	78300000	500000000	467000000	1200000000	15000000	1400000	2380000
	5			200000000
	6	5330000000	417000000		833000000	650000000	166	383000000	317000000	600000000	817000000	1080000000	283000000	1220000000	1120000000	750000000	583000000	1750000000	1380000000	317000000	533000000	983000000	422000000
	7			583000000	283000000	517000000	166	1000000000	300000000	1950000000	208000000	450000000	55000000	867000000	267000000	833000000	450000000	147000000	1570000000	192000000	107000000
	8	140000000		550000000	250000000	142000000	500	145000000	433000000	450000000	31700000	650000000	17300000	700000000	483000000	98300000	350000000	86700000	350000000	46700000	127000000	312000000
	9	130000000	40000000	367000000	127000000	172000000	166	93300000	56700000	46700000	9330000	500000000	9500000	617000000	100000000	650000000	91700000	85000000	220000000	41700000	35000000	68300000
	10	118000000	40000000		128000000	71700000	166	7330000	70000000	53300000	4170000	113000000	11500000	127000000	93300000	148000000	91700000	40000000	51700000	53300000	8500000	100000000
	12			85000000
	13	40000000	3000000		4330000	3500000	166	182000	30000000	68300000	400000	61700000	36700	5000000	5330000	33300000	108000	383000	1930000	483000	817000	3830000
Transmission chain: W3
	Time post-gavage/co-housing (days)	M1	M2	M3	M4	M5	M6	M7	M8	M9	M10	M11	M12	M13	M14	M15	M16	M17	M18	M19	M20	M21	M22
	1	4000000	6000000	166	53300	132000	283000	16200	583000	102000	667000	28300	4000000	28300	7500000	165000	500	900000	11700	517000	333	1670	1000
	2	217000	7330000	166	1320000	6330000	2150000	2000	2000000	8500000	183000	187000	63300000	91700	317000	4670000	1450000	13000000	850000	107000	1170	1000	4170
	3	12500000	142000000		145000000	51700000	93300000	167	2150000000	32700000	16000000	633000	450000000	5670000	91700000	81700000	133000000	31700000	15800000	9830000	500	1170	41700
	5			166
	6	2500000000	100000000		150000000	1100000000	1080000000	166	2000000000	700000000	167000000	108000000	767000000	2150000000	767000000	783000000	400000000	90000000	383000000	433000000	6830000	41700000	182000000
	7			166	500000000	583000000	567000000	158000	300000000	950000000	71700000	142000000	108000000	267000000	350000000	583000000	333000000	4830000	1050000000	850000000	2320000
	8	533000000		833	143000000	350000000	132000000	16800000	71700000	317000000	117000000	450000000	16700000	217000000	102000000	63300000	102000000	6830000	142000000	93300000	130000000	258000000
	9	137000000	80000000	1150000	73300000	71700000	48300000	483000000	26700000	86700000	107000000	190000000	46700000	100000000	48300000	163000000	100000000	783000	107000000	28300000	168000000	700000000
	10	117000000	80000000		433000000	63300000	16500000	983000000	11200000	51700000	283000000	233000000	51700000	76700000	103000000	105000000	31700000	1850000	31700000	20300000	450000000	28700000
	12			1080000000
	13	21700000	13300		15700000	14200000	70000	193000000	51700	417000	13300000	20500000	400000	367000	6170000	3170000	9670000	41700	38300	2670000	1050000	268000
Transmission chain: W4
	Time post-gavage/co-housing (days)	M1	M2	M3	M4	M5	M6	M7	M8	M9	M10	M11	M12	M13	M14	M15	M16	M17	M18	M19	M20	M21	M22
	1	11800000	65000	2500	31700	1080000	950000	4170	1330000	17800	80000	1720000	68300	20000000	750000	48300	217000	350000	167	6830	36700	75000	1000
	2	1550000	650000	2500	128000	16000000	102000	157000	10500000	1500000	71700	7000000	103000	467000	6000000	1480000	1800000	9500000	1000	1000	317000	1230000	8830
	3	60000000	48300000		900000	467000000	4000000	1330	31700000	43800000	2830000	200000000	3000000	73300000	350000000	56700000	300000000	333000000	1000	1000	2670000	717000000	287000
	5			9830000
	6	3330000000	533000000		1300000000	833000000	35000000	166	333000000	383000000	1480000000	1550000000	283000000	1520000000	617000000	533000000	2050000000	833000000	1000	1000	1170000000	967000000	1050000000
	7			4170000000	1070000000	683000000	185000000	166	56700000	550000000	750000000	81700000	96700000	767000000	128000000	1400000000	283000000	200000000	1000	1000	933000000
	8	283000000		750000000	750000000	267000000	283000000	166	140000000	65000000	163000000	193000000	583000000	150000000	233000000	833000000	317000000	50000000	96700	133000	367000000	70000000
	9	85000000	40000000	900000000	700000000	267000000	583000000	166	38300000	10200000	120000000	8330000	113000000	38300000	31700000	883000000	127000000	4000000	1000	14500000	252000000	29200000
	10	250000000	40000000		567000000	95000000	122000000	2500	26700000	1370000	38300000	2330000	183000000	61700000	73300000	633000000	167000000	260000	1000	18800000	183000000	12200000
	12			86700000
	13	3500000	88300		15000000	1670	2830000	166	5170000	1500	2330000	667	4500000	7170000	417000	3330000	4500000	11000	1000	400000000	583000	1170
Transmission chain: W5
	Time post-gavage/co-housing (days)	M1	M2	M3	M4	M5	M6	M7	M8	M9	M10	M11	M12	M13	M14	M15	M16	M17	M18	M19	M20	M21	M22
	1	2000000	10000	2170	483000	417000	167	233000	783000	26700	2020000	683000	7830000	7830000	7000000	333000	2000000	1750000	45000	767000	9330000	1170	93300
	2	5000000	783000	166	16300000	7000000	102000	46700000	30000000	12000	12800000	13300000	17500000	31700000	26700000	3830000	6670000	700000	4670	15200000	31700000	71700	1950000
	3	12200000	61700000		112000000	112000000	467000	86700000	73300000	1000	56700000	167000000	750000000	1530000000	850000000	16700000	132000000	33300000	50000	883000000	90000000	317000	29000000
	5			166
	6	783000000	85000000		1550000000	1580000000	163000000	2580000000	617000000	36700	350000000	750000000	1980000000	1550000000	102000000	1000000000	967000000	817000000	733000000	2520000000	300000000	467000000	1320000000
	7			21700	467000000	220000000	118000000	1630000000	383000000	105000	300000000	283000000	467000000	767000000	1250000000	2350000000	95000000	417000000	433000000	1180000000	130000000
	8	7170000		1050000	983000000	533000000	467000000	600000000	217000000	1100000000	90000000	367000000	650000000	200000000	1520000000	120000000	667000000	317000000	175000000	41700000	18300000	217000000
	9	31700000	350000000	102000000	283000000	215000000	60000000	400000000	60000000	1080000000	76700000	127000000	550000000	200000000	233000000	1250000000	617000000	197000000	197000000	86700000	53300000	93300000
	10	127000000	350000000		122000000	91700000	93300000	717000000	73300000	1350000000	13500000	135000000	250000000	200000000	350000000	367000000	350000000	283000000	75000000	95000000	9170000	22000000
	12			4330000000
	13	883000	1450000		883000	41700	1080000	155000000	53300000	200000000	3500000	75000000	3000000	7830000	118000000	46700000	30000000	48300000	38300000	45000	14200	288000

## Sheet: Figure 2b
Bacterial shedding at transmission (colony forming units per gram stool)
Transmission chain	N1	N2	N3	N4	N5	W1	W2	W3	W4	W5
	2670000000	1350000000	4000000000	2500000000	2500000000	1030000000	5330000000	2500000000	3330000000	783000000
	1070000000	500000000	433000000	600000000	200000000	90000000	417000000	100000000	533000000	85000000
	533000000	700000000	90000000	700000000	267000000	550000000	200000000		9830000
	1670000000	1450000000	73300000	833000000	233000000	517000000	833000000	150000000	1300000000	1550000000
	1000000000		1830000000	1420000000	1530000000	2330000000	650000000	1100000000	833000000	1580000000
	1870000000	1150000000	983000000	1630000000	583000000	1070000000		1080000000	35000000	163000000
	1470000000	2280000000	1130000000	317000000		1220000000	383000000			2580000000
	950000000	867000000	933000000	45000000	2070000000	583000000	317000000	2000000000	333000000	617000000
	817000000	2930000000	817000000	2320000000	450000000	600000000	600000000	700000000	383000000
	550000000	667000000	667000000	767000000	533000000	250000000	817000000	167000000	1480000000	350000000
	700000000	1050000000	123000000	1020000000	517000000	667000000	1080000000	108000000	1550000000	750000000
	123000000	450000000	967000000	15800000	417000000	383000000	283000000	767000000	283000000	1980000000
	2350000000	667000000	683000000	683000000	733000000	2380000000	1220000000	2150000000	1520000000	1550000000
	2080000000	1320000000	400000000	3000000000	182000000	98300000	1120000000	767000000	617000000	102000000
	1200000000	283000000	400000000	83300000		767000000	750000000	783000000	533000000	1000000000
	1630000000	70000000	400000000	1000000000	2400000000	233000000	583000000	400000000	2050000000	967000000
	1470000000	1470000000	63300000	1100000000	417000000	850000000	1750000000	90000000	833000000	817000000
	1300000000	9000000	255000000	1630000000	162000000	867000000	1380000000	383000000		733000000
	400000000	433000000	91700000	108000000	81700000	550000000	317000000	433000000		2520000000
	58300000	483000000		60000000	417000000	817000000	533000000	6830000	1170000000	300000000
	1100000000	467000000	583000000	147000000	250000000	650000000	983000000	41700000	967000000	467000000

## Sheet: Figure 2c
Area under curve values (colony forming units per g stool.time)
Transmission chain	N1	N2	N3	N4	N5	W1	W2	W3	W4	W5
	5093485850	6422851650	1423370665	3294175000	19420072670	2592285285	1515656500	914349950	1856414950	1781363000
	3376419000	1941380000	1117730000	2857780000	1316195000	2449051650	2790671650	1622301912	8959631250	6700084382
	6224910000	4195822500	2966520000	2693350000	1501756500	2879340000	3217537500	2197196650	6278443850	5318866000
	6140850000	221590498	10306692000	8476811500	9839930000	6197024500	2354165000	3462396000	4023542505	4542671050
	6143223350	3814670000	4840620000	6225405000	7679854005	7224027850	402078	3129296500	1377822000	1160256084
	9712825000	7122800000	6658500000	5496180250	8248	4759216500	2021008000	2755468766	167824	9676716500
	5458350000	3401036500	3685021500	2957666580	6264223000	3972530000	1608821335	8723169050	1036720000	2297541500
	3396075000	8036291500	2988445000	9949740850	2054125615	2386678500	3857924915	2931676500	1483051150	5180205750
	2643739500	2253416000	3331624500	2993129500	2778829300	1664835000	2301520000	1248166500	4078866700	1326160000
	3096930000	7350855000	4506806500	8920085000	4601243350	1514425000	4079161350	1496217150	3795551001	3007141500
	3811161500	2424302550	2588185000	4844780750	2067532550	2344784350	2220338550	2774700000	1737587150	7652915000
	7199702500	3040361000	4034303500	7595805350	3246626600	8476824000	4959852000	5049396350	4286522000	7774360000
	6629040000	4754655000	2551709950	9762585000	1899248000	2567970000	3284659250	2437022000	2480300500	5814200000
	3938485000	4481799500	2074130050	5182441500	10080	3129965000	3676850000	2758207500	5567899150	6561446500
	5347400000	2925756500	1837392000	3553785500	5554805000	1174820050	2398631650	1680355250	5769658500	4329670000
	5415973000	3888571000	419346148	2776744505	1396225000	3235423415	4908836000	273055550	2596211500	3271625000
	5749702665	2373452251	1095030784	4721421600	1075152550	4305093535	5941669000	2160913300	107284	2478577170
	3238356250	1213887500	490762455	800884550	520822450	1771236000	3428334500	1902230500	652242415	8320051000
	478158000	1314873100	29345	2140808010	2974403350	4580100500	1383432150	1215557337	4264549850	1036326300
	7078056000	1379158250	1485591050	1555959255	692238250	2188844500	3202354670	1249056175	4011369255	1631438285

## Sheet: Figures 3e
Pos	Ref	Alt	ID	Chain	Mouse_No	DP	Allele_Ratio	SNP_type
13105	C	T	ICC180	ICC180	0	50	0	R
13105	C	T	N1P1	N1	1	50	0	R
13105	C	T	N1P2	N1	2	42	0	R
13105	C	T	N1P3	N1	3	50	0	R
13105	C	T	N1P4	N1	4	50	0	R
13105	C	T	N1P5	N1	5	50	0	R
13105	C	T	N1P6	N1	6	51	0	R
13105	C	T	N1P7	N1	7	51	0	R
13105	C	T	N1P8	N1	8	50	0	R
13105	C	T	N1P9	N1	9	50	0	R
13105	C	T	N1P10	N1	10	51	0	R
13105	C	T	N1P11	N1	11	49	0	R
13105	C	T	N1P12	N1	12	51	0	R
13105	C	T	N1P13	N1	13	51	0	R
13105	C	T	N1P14	N1	14	52	0	R
13105	C	T	N1P15	N1	15	51	0	R
13105	C	T	N1P16	N1	16	50	0	R
13105	C	T	N1P17	N1	17	50	0	R
13105	C	T	N1P18	N1	18	50	0	R
13105	C	T	N1P19	N1	19	50	0	R
13105	C	T	N1P20	N1	20	50	0	R
13105	C	T	N1P21	N1	21	51	0	R
13105	C	T	N1P22	N1	22	50	0	R
13105	C	T	N2P1	N2	1	50	0	R
13105	C	T	N2P2	N2	2	50	0	R
13105	C	T	N2P3	N2	3	51	0	R
13105	C	T	N2P4	N2	4	51	0	R
13105	C	T	N2P6	N2	6	50	0	R
13105	C	T	N2P7	N2	7	51	0	R
13105	C	T	N2P8	N2	8	51	0	R
13105	C	T	N2P10	N2	10	36	0	R
13105	C	T	N2P11	N2	11	51	0	R
13105	C	T	N2P12	N2	12	49	0	R
13105	C	T	N2P13	N2	13	47	0	R
13105	C	T	N2P14	N2	14	50	0	R
13105	C	T	N2P15	N2	15	50	0	R
13105	C	T	N2P16	N2	16	50	0	R
13105	C	T	N2P17	N2	17	50	0	R
13105	C	T	N2P18	N2	18	50	0	R
13105	C	T	N2P19	N2	19	51	0	R
13105	C	T	N2P20	N2	20	50	0	R
13105	C	T	N2P21	N2	21	50	0	R
13105	C	T	N2P22	N2	22	52	0	R
13105	C	T	N3P1	N3	1	53	0	R
13105	C	T	N3P2	N3	2	53	0	R
13105	C	T	N3P3	N3	3	50	0	R
13105	C	T	N3P4	N3	4	51	0	R
13105	C	T	N3P5	N3	5	51	0	R
13105	C	T	N3P6	N3	6	74	0	R
13105	C	T	N3P7	N3	7	50	0	R
13105	C	T	N3P8	N3	8	50	0	R
13105	C	T	N3P9	N3	9	50	0	R
13105	C	T	N3P10	N3	10	50	0	R
13105	C	T	N3P11	N3	11	51	0	R
13105	C	T	N3P12	N3	12	50	0	R
13105	C	T	N3P13	N3	13	51	0	R
13105	C	T	N3P14	N3	14	53	0	R
13105	C	T	N3P15	N3	15	50	0	R
13105	C	T	N3P16	N3	16	50	0	R
13105	C	T	N3P17	N3	17	52	0	R
13105	C	T	N3P18	N3	18	50	0	R
13105	C	T	N3P19	N3	19	50	0	R
13105	C	T	N3P21	N3	21	50	0	R
13105	C	T	N3P22	N3	22	50	0	R
13105	C	T	N4P1	N4	1	50	0	R
13105	C	T	N4P2	N4	2	51	0	R
13105	C	T	N4P3	N4	3	50	0	R
13105	C	T	N4P4	N4	4	50	0	R
13105	C	T	N4P5	N4	5	50	0	R
13105	C	T	N4P6	N4	6	51	0	R
13105	C	T	N4P7	N4	7	48	0	R
13105	C	T	N4P8	N4	8	50	0	R
13105	C	T	N4P9	N4	9	50	0	R
13105	C	T	N4P10	N4	10	52	0	R
13105	C	T	N4P11	N4	11	50	0	R
13105	C	T	N4P12	N4	12	52	0	R
13105	C	T	N4P13	N4	13	50	0	R
13105	C	T	N4P14	N4	14	50	0	R
13105	C	T	N4P15	N4	15	51	0	R
13105	C	T	N4P16	N4	16	51	0	R
13105	C	T	N4P17	N4	17	50	0	R
13105	C	T	N4P18	N4	18	51	0	R
13105	C	T	N4P19	N4	19	52	0	R
13105	C	T	N4P20	N4	20	50	0	R
13105	C	T	N4P21	N4	21	51	0	R
13105	C	T	N4P22	N4	22	51	0	R
13105	C	T	N5P1	N5	1	51	0	R
13105	C	T	N5P2	N5	2	51	0	R
13105	C	T	N5P3	N5	3	51	0	R
13105	C	T	N5P4	N5	4	51	0	R
13105	C	T	N5P5	N5	5	49	0	R
13105	C	T	N5P6	N5	6	39	0	R
13105	C	T	N5P8	N5	8	40	0	R
13105	C	T	N5P9	N5	9	51	0	R
13105	C	T	N5P10	N5	10	50	0	R
13105	C	T	N5P11	N5	11	36	0	R
13105	C	T	N5P12	N5	12	50	0	R
13105	C	T	N5P13	N5	13	51	0	R
13105	C	T	N5P14	N5	14	50	0	R
13105	C	T	N5P16	N5	16	51	0	R
13105	C	T	N5P17	N5	17	50	0	R
13105	C	T	N5P18	N5	18	39	0	R
13105	C	T	N5P19	N5	19	42	0	R
13105	C	T	N5P20	N5	20	52	0	R
13105	C	T	N5P21	N5	21	51	0	R
13105	C	T	N5P22	N5	22	50	0	R
13105	C	T	W1P1	W1	1	38	0	R
13105	C	T	W1P2	W1	2	50	0	R
13105	C	T	W1P3	W1	3	51	0	R
13105	C	T	W1P4	W1	4	50	0	R
13105	C	T	W1P5	W1	5	51	0	R
13105	C	T	W1P6	W1	6	51	0	R
13105	C	T	W1P7	W1	7	51	0	R
13105	C	T	W1P8	W1	8	39	0	R
13105	C	T	W1P9	W1	9	49	0	R
13105	C	T	W1P10	W1	10	50	0	R
13105	C	T	W1P11	W1	11	41	0	R
13105	C	T	W1P12	W1	12	50	0	R
13105	C	T	W1P13	W1	13	50	0	R
13105	C	T	W1P14	W1	14	50	0	R
13105	C	T	W1P15	W1	15	50	0	R
13105	C	T	W1P16	W1	16	50	0	R
13105	C	T	W1P17	W1	17	53	0	R
13105	C	T	W1P18	W1	18	50	0	R
13105	C	T	W1P19	W1	19	47	0	R
13105	C	T	W1P20	W1	20	47	0	R
13105	C	T	W1P21	W1	21	44	0	R
13105	C	T	W1P22	W1	22	51	0	R
13105	C	T	W2P1	W2	1	50	0	R
13105	C	T	W2P2	W2	2	51	0	R
13105	C	T	W2P3	W2	3	44	0	R
13105	C	T	W2P4	W2	4	50	0	R
13105	C	T	W2P5	W2	5	42	0	R
13105	C	T	W2P7	W2	7	46	0	R
13105	C	T	W2P8	W2	8	50	0	R
13105	C	T	W2P9	W2	9	50	0	R
13105	C	T	W2P10	W2	10	48	0	R
13105	C	T	W2P11	W2	11	42	0	R
13105	C	T	W2P12	W2	12	46	0	R
13105	C	T	W2P13	W2	13	51	0	R
13105	C	T	W2P14	W2	14	51	0	R
13105	C	T	W2P15	W2	15	50	0	R
13105	C	T	W2P16	W2	16	51	0	R
13105	C	T	W2P17	W2	17	50	0	R
13105	C	T	W2P18	W2	18	44	0	R
13105	C	T	W2P19	W2	19	41	0	R
13105	C	T	W2P20	W2	20	51	0	R
13105	C	T	W2P21	W2	21	50	0	R
13105	C	T	W2P22	W2	22	50	0	R
13105	C	T	W3P1	W3	1	46	0	R
13105	C	T	W3P2	W3	2	51	0	R
13105	C	T	W3P4	W3	4	42	0	R
13105	C	T	W3P5	W3	5	42	0	R
13105	C	T	W3P6	W3	6	44	0	R
13105	C	T	W3P8	W3	8	38	0	R
13105	C	T	W3P9	W3	9	47	0	R
13105	C	T	W3P10	W3	10	40	0	R
13105	C	T	W3P11	W3	11	40	0	R
13105	C	T	W3P12	W3	12	51	0	R
13105	C	T	W3P13	W3	13	50	0	R
13105	C	T	W3P14	W3	14	43	0	R
13105	C	T	W3P15	W3	15	46	0	R
13105	C	T	W3P16	W3	16	50	0	R
13105	C	T	W3P17	W3	17	50	0	R
13105	C	T	W3P18	W3	18	43	0	R
13105	C	T	W3P19	W3	19	51	0	R
13105	C	T	W3P21	W3	21	51	0	R
13105	C	T	W3P22	W3	22	52	0	R
13105	C	T	W4P1	W4	1	50	0	R
13105	C	T	W4P2	W4	2	51	0	R
13105	C	T	W4P3	W4	3	50	0	R
13105	C	T	W4P4	W4	4	43	0	R
13105	C	T	W4P5	W4	5	35	0	R
13105	C	T	W4P6	W4	6	38	0	R
13105	C	T	W4P8	W4	8	41	0	R
13105	C	T	W4P9	W4	9	50	0	R
13105	C	T	W4P10	W4	10	37	0	R
13105	C	T	W4P11	W4	11	51	0	R
13105	C	T	W4P12	W4	12	44	0	R
13105	C	T	W4P13	W4	13	46	0	R
13105	C	T	W4P14	W4	14	51	0	R
13105	C	T	W4P15	W4	15	50	0	R
13105	C	T	W4P16	W4	16	39	0	R
13105	C	T	W4P17	W4	17	50	0	R
13105	C	T	W4P20	W4	20	42	0	R
13105	C	T	W5P1	W5	1	51	0	R
13105	C	T	W5P2	W5	2	50	0	R
13105	C	T	W5P4	W5	4	50	0	R
13105	C	T	W5P5	W5	5	50	0	R
13105	C	T	W5P6	W5	6	291	0	R
13105	C	T	W5P7	W5	7	39	0	R
13105	C	T	W5P8	W5	8	52	0	R
13105	C	T	W5P10	W5	10	52	0	R
13105	C	T	W5P11	W5	11	2307	0.295	H
13105	C	T	W5P12	W5	12	53	0	R
13105	C	T	W5P13	W5	13	54	0	R
13105	C	T	W5P14	W5	14	42	0	R
13105	C	T	W5P15	W5	15	50	0	R
13105	C	T	W5P16	W5	16	54	0	R
13105	C	T	W5P17	W5	17	51	0	R
13105	C	T	W5P18	W5	18	50	0	R
13105	C	T	W5P19	W5	19	51	0	R
13105	C	T	W5P20	W5	20	44	0	R
13105	C	T	W5P21	W5	21	52	0	R
13105	C	T	W5P22	W5	22	52	0	R
17805	G	T	ICC180	ICC180	0	50	0	R
17805	G	T	N1P1	N1	1	50	0	R
17805	G	T	N1P2	N1	2	42	0	R
17805	G	T	N1P3	N1	3	50	0	R
17805	G	T	N1P4	N1	4	50	0	R
17805	G	T	N1P5	N1	5	50	0	R
17805	G	T	N1P6	N1	6	51	0	R
17805	G	T	N1P7	N1	7	51	0	R
17805	G	T	N1P8	N1	8	50	0	R
17805	G	T	N1P9	N1	9	50	0	R
17805	G	T	N1P10	N1	10	51	0	R
17805	G	T	N1P11	N1	11	49	0	R
17805	G	T	N1P12	N1	12	51	0	R
17805	G	T	N1P13	N1	13	51	0	R
17805	G	T	N1P14	N1	14	52	0	R
17805	G	T	N1P15	N1	15	51	0	R
17805	G	T	N1P16	N1	16	50	0	R
17805	G	T	N1P17	N1	17	50	0	R
17805	G	T	N1P18	N1	18	50	0	R
17805	G	T	N1P19	N1	19	50	0	R
17805	G	T	N1P20	N1	20	50	0	R
17805	G	T	N1P21	N1	21	51	0	R
17805	G	T	N1P22	N1	22	50	0	R
17805	G	T	N2P1	N2	1	50	0	R
17805	G	T	N2P2	N2	2	50	0	R
17805	G	T	N2P3	N2	3	51	0	R
17805	G	T	N2P4	N2	4	51	0	R
17805	G	T	N2P6	N2	6	50	0	R
17805	G	T	N2P7	N2	7	51	0	R
17805	G	T	N2P8	N2	8	51	0	R
17805	G	T	N2P10	N2	10	36	0	R
17805	G	T	N2P11	N2	11	51	0	R
17805	G	T	N2P12	N2	12	49	0	R
17805	G	T	N2P13	N2	13	47	0	R
17805	G	T	N2P14	N2	14	50	0	R
17805	G	T	N2P15	N2	15	50	0	R
17805	G	T	N2P16	N2	16	50	0	R
17805	G	T	N2P17	N2	17	50	0	R
17805	G	T	N2P18	N2	18	50	0	R
17805	G	T	N2P19	N2	19	51	0	R
17805	G	T	N2P20	N2	20	50	0	R
17805	G	T	N2P21	N2	21	50	0	R
17805	G	T	N2P22	N2	22	52	0	R
17805	G	T	N3P1	N3	1	53	0	R
17805	G	T	N3P2	N3	2	53	0	R
17805	G	T	N3P3	N3	3	50	0	R
17805	G	T	N3P4	N3	4	51	0	R
17805	G	T	N3P5	N3	5	51	0	R
17805	G	T	N3P6	N3	6	74	0	R
17805	G	T	N3P7	N3	7	50	0	R
17805	G	T	N3P8	N3	8	50	0	R
17805	G	T	N3P9	N3	9	50	0	R
17805	G	T	N3P10	N3	10	50	0	R
17805	G	T	N3P11	N3	11	51	0	R
17805	G	T	N3P12	N3	12	50	0	R
17805	G	T	N3P13	N3	13	51	0	R
17805	G	T	N3P14	N3	14	53	0	R
17805	G	T	N3P15	N3	15	50	0	R
17805	G	T	N3P16	N3	16	50	0	R
17805	G	T	N3P17	N3	17	1466	0.306	H
17805	G	T	N3P18	N3	18	1324	0.98	Z
17805	G	T	N3P19	N3	19	1443	0.981	Z
17805	G	T	N3P21	N3	21	1013	0.992	Z
17805	G	T	N3P22	N3	22	1026	0.987	Z
17805	G	T	N4P1	N4	1	50	0	R
17805	G	T	N4P2	N4	2	51	0	R
17805	G	T	N4P3	N4	3	50	0	R
17805	G	T	N4P4	N4	4	50	0	R
17805	G	T	N4P5	N4	5	50	0	R
17805	G	T	N4P6	N4	6	51	0	R
17805	G	T	N4P7	N4	7	48	0	R
17805	G	T	N4P8	N4	8	50	0	R
17805	G	T	N4P9	N4	9	50	0	R
17805	G	T	N4P10	N4	10	52	0	R
17805	G	T	N4P11	N4	11	50	0	R
17805	G	T	N4P12	N4	12	52	0	R
17805	G	T	N4P13	N4	13	50	0	R
17805	G	T	N4P14	N4	14	50	0	R
17805	G	T	N4P15	N4	15	51	0	R
17805	G	T	N4P16	N4	16	51	0	R
17805	G	T	N4P17	N4	17	50	0	R
17805	G	T	N4P18	N4	18	51	0	R
17805	G	T	N4P19	N4	19	52	0	R
17805	G	T	N4P20	N4	20	50	0	R
17805	G	T	N4P21	N4	21	51	0	R
17805	G	T	N4P22	N4	22	51	0	R
17805	G	T	N5P1	N5	1	51	0	R
17805	G	T	N5P2	N5	2	51	0	R
17805	G	T	N5P3	N5	3	51	0	R
17805	G	T	N5P4	N5	4	51	0	R
17805	G	T	N5P5	N5	5	49	0	R
17805	G	T	N5P6	N5	6	39	0	R
17805	G	T	N5P8	N5	8	40	0	R
17805	G	T	N5P9	N5	9	51	0	R
17805	G	T	N5P10	N5	10	50	0	R
17805	G	T	N5P11	N5	11	36	0	R
17805	G	T	N5P12	N5	12	50	0	R
17805	G	T	N5P13	N5	13	51	0	R
17805	G	T	N5P14	N5	14	50	0	R
17805	G	T	N5P16	N5	16	51	0	R
17805	G	T	N5P17	N5	17	50	0	R
17805	G	T	N5P18	N5	18	39	0	R
17805	G	T	N5P19	N5	19	42	0	R
17805	G	T	N5P20	N5	20	52	0	R
17805	G	T	N5P21	N5	21	51	0	R
17805	G	T	N5P22	N5	22	50	0	R
17805	G	T	W1P1	W1	1	38	0	R
17805	G	T	W1P2	W1	2	50	0	R
17805	G	T	W1P3	W1	3	51	0	R
17805	G	T	W1P4	W1	4	50	0	R
17805	G	T	W1P5	W1	5	51	0	R
17805	G	T	W1P6	W1	6	51	0	R
17805	G	T	W1P7	W1	7	51	0	R
17805	G	T	W1P8	W1	8	39	0	R
17805	G	T	W1P9	W1	9	49	0	R
17805	G	T	W1P10	W1	10	50	0	R
17805	G	T	W1P11	W1	11	41	0	R
17805	G	T	W1P12	W1	12	50	0	R
17805	G	T	W1P13	W1	13	50	0	R
17805	G	T	W1P14	W1	14	50	0	R
17805	G	T	W1P15	W1	15	50	0	R
17805	G	T	W1P16	W1	16	50	0	R
17805	G	T	W1P17	W1	17	53	0	R
17805	G	T	W1P18	W1	18	50	0	R
17805	G	T	W1P19	W1	19	47	0	R
17805	G	T	W1P20	W1	20	47	0	R
17805	G	T	W1P21	W1	21	44	0	R
17805	G	T	W1P22	W1	22	51	0	R
17805	G	T	W2P1	W2	1	50	0	R
17805	G	T	W2P2	W2	2	51	0	R
17805	G	T	W2P3	W2	3	44	0	R
17805	G	T	W2P4	W2	4	50	0	R
17805	G	T	W2P5	W2	5	42	0	R
17805	G	T	W2P7	W2	7	46	0	R
17805	G	T	W2P8	W2	8	50	0	R
17805	G	T	W2P9	W2	9	50	0	R
17805	G	T	W2P10	W2	10	48	0	R
17805	G	T	W2P11	W2	11	42	0	R
17805	G	T	W2P12	W2	12	46	0	R
17805	G	T	W2P13	W2	13	51	0	R
17805	G	T	W2P14	W2	14	51	0	R
17805	G	T	W2P15	W2	15	50	0	R
17805	G	T	W2P16	W2	16	51	0	R
17805	G	T	W2P17	W2	17	50	0	R
17805	G	T	W2P18	W2	18	44	0	R
17805	G	T	W2P19	W2	19	41	0	R
17805	G	T	W2P20	W2	20	51	0	R
17805	G	T	W2P21	W2	21	50	0	R
17805	G	T	W2P22	W2	22	50	0	R
17805	G	T	W3P1	W3	1	46	0	R
17805	G	T	W3P2	W3	2	51	0	R
17805	G	T	W3P4	W3	4	42	0	R
17805	G	T	W3P5	W3	5	42	0	R
17805	G	T	W3P6	W3	6	44	0	R
17805	G	T	W3P8	W3	8	38	0	R
17805	G	T	W3P9	W3	9	47	0	R
17805	G	T	W3P10	W3	10	40	0	R
17805	G	T	W3P11	W3	11	40	0	R
17805	G	T	W3P12	W3	12	51	0	R
17805	G	T	W3P13	W3	13	50	0	R
17805	G	T	W3P14	W3	14	43	0	R
17805	G	T	W3P15	W3	15	46	0	R
17805	G	T	W3P16	W3	16	50	0	R
17805	G	T	W3P17	W3	17	50	0	R
17805	G	T	W3P18	W3	18	43	0	R
17805	G	T	W3P19	W3	19	51	0	R
17805	G	T	W3P21	W3	21	51	0	R
17805	G	T	W3P22	W3	22	52	0	R
17805	G	T	W4P1	W4	1	50	0	R
17805	G	T	W4P2	W4	2	51	0	R
17805	G	T	W4P3	W4	3	50	0	R
17805	G	T	W4P4	W4	4	43	0	R
17805	G	T	W4P5	W4	5	35	0	R
17805	G	T	W4P6	W4	6	38	0	R
17805	G	T	W4P8	W4	8	41	0	R
17805	G	T	W4P9	W4	9	50	0	R
17805	G	T	W4P10	W4	10	37	0	R
17805	G	T	W4P11	W4	11	51	0	R
17805	G	T	W4P12	W4	12	44	0	R
17805	G	T	W4P13	W4	13	46	0	R
17805	G	T	W4P14	W4	14	51	0	R
17805	G	T	W4P15	W4	15	50	0	R
17805	G	T	W4P16	W4	16	39	0	R
17805	G	T	W4P17	W4	17	50	0	R
17805	G	T	W4P20	W4	20	42	0	R
17805	G	T	W5P1	W5	1	51	0	R
17805	G	T	W5P2	W5	2	50	0	R
17805	G	T	W5P4	W5	4	50	0	R
17805	G	T	W5P5	W5	5	50	0	R
17805	G	T	W5P6	W5	6	39	0	R
17805	G	T	W5P7	W5	7	39	0	R
17805	G	T	W5P8	W5	8	52	0	R
17805	G	T	W5P10	W5	10	52	0	R
17805	G	T	W5P11	W5	11	67	0	R
17805	G	T	W5P12	W5	12	53	0	R
17805	G	T	W5P13	W5	13	54	0	R
17805	G	T	W5P14	W5	14	42	0	R
17805	G	T	W5P15	W5	15	50	0	R
17805	G	T	W5P16	W5	16	54	0	R
17805	G	T	W5P17	W5	17	51	0	R
17805	G	T	W5P18	W5	18	50	0	R
17805	G	T	W5P19	W5	19	51	0	R
17805	G	T	W5P20	W5	20	44	0	R
17805	G	T	W5P21	W5	21	52	0	R
17805	G	T	W5P22	W5	22	52	0	R
78087	G	T	ICC180	ICC180	0	50	0	R
78087	G	T	N1P1	N1	1	50	0	R
78087	G	T	N1P2	N1	2	45	0	R
78087	G	T	N1P3	N1	3	50	0	R
78087	G	T	N1P4	N1	4	38	0	R
78087	G	T	N1P5	N1	5	50	0	R
78087	G	T	N1P6	N1	6	51	0	R
78087	G	T	N1P7	N1	7	51	0	R
78087	G	T	N1P8	N1	8	50	0	R
78087	G	T	N1P9	N1	9	50	0	R
78087	G	T	N1P10	N1	10	51	0	R
78087	G	T	N1P11	N1	11	49	0	R
78087	G	T	N1P12	N1	12	51	0	R
78087	G	T	N1P13	N1	13	51	0	R
78087	G	T	N1P14	N1	14	52	0	R
78087	G	T	N1P15	N1	15	51	0	R
78087	G	T	N1P16	N1	16	50	0	R
78087	G	T	N1P17	N1	17	50	0	R
78087	G	T	N1P18	N1	18	50	0	R
78087	G	T	N1P19	N1	19	50	0	R
78087	G	T	N1P20	N1	20	50	0	R
78087	G	T	N1P21	N1	21	51	0	R
78087	G	T	N1P22	N1	22	50	0	R
78087	G	T	N2P1	N2	1	50	0	R
78087	G	T	N2P2	N2	2	50	0	R
78087	G	T	N2P3	N2	3	51	0	R
78087	G	T	N2P4	N2	4	51	0	R
78087	G	T	N2P6	N2	6	50	0	R
78087	G	T	N2P7	N2	7	51	0	R
78087	G	T	N2P8	N2	8	51	0	R
78087	G	T	N2P10	N2	10	35	0	R
78087	G	T	N2P11	N2	11	51	0	R
78087	G	T	N2P12	N2	12	49	0	R
78087	G	T	N2P13	N2	13	47	0	R
78087	G	T	N2P14	N2	14	50	0	R
78087	G	T	N2P15	N2	15	50	0	R
78087	G	T	N2P16	N2	16	50	0	R
78087	G	T	N2P17	N2	17	50	0	R
78087	G	T	N2P18	N2	18	50	0	R
78087	G	T	N2P19	N2	19	51	0	R
78087	G	T	N2P20	N2	20	50	0	R
78087	G	T	N2P21	N2	21	50	0	R
78087	G	T	N2P22	N2	22	52	0	R
78087	G	T	N3P1	N3	1	53	0	R
78087	G	T	N3P2	N3	2	53	0	R
78087	G	T	N3P3	N3	3	50	0	R
78087	G	T	N3P4	N3	4	51	0	R
78087	G	T	N3P5	N3	5	51	0	R
78087	G	T	N3P6	N3	6	74	0	R
78087	G	T	N3P7	N3	7	50	0	R
78087	G	T	N3P8	N3	8	50	0	R
78087	G	T	N3P9	N3	9	50	0	R
78087	G	T	N3P10	N3	10	50	0	R
78087	G	T	N3P11	N3	11	51	0	R
78087	G	T	N3P12	N3	12	50	0	R
78087	G	T	N3P13	N3	13	51	0	R
78087	G	T	N3P14	N3	14	53	0	R
78087	G	T	N3P15	N3	15	50	0	R
78087	G	T	N3P16	N3	16	50	0	R
78087	G	T	N3P17	N3	17	97	0	R
78087	G	T	N3P18	N3	18	125	0	R
78087	G	T	N3P19	N3	19	106	0	R
78087	G	T	N3P21	N3	21	85	0	R
78087	G	T	N3P22	N3	22	73	0	R
78087	G	T	N4P1	N4	1	50	0	R
78087	G	T	N4P2	N4	2	51	0	R
78087	G	T	N4P3	N4	3	50	0	R
78087	G	T	N4P4	N4	4	50	0	R
78087	G	T	N4P5	N4	5	50	0	R
78087	G	T	N4P6	N4	6	51	0	R
78087	G	T	N4P7	N4	7	43	0	R
78087	G	T	N4P8	N4	8	50	0	R
78087	G	T	N4P9	N4	9	50	0	R
78087	G	T	N4P10	N4	10	52	0	R
78087	G	T	N4P11	N4	11	50	0	R
78087	G	T	N4P12	N4	12	52	0	R
78087	G	T	N4P13	N4	13	50	0	R
78087	G	T	N4P14	N4	14	50	0	R
78087	G	T	N4P15	N4	15	51	0	R
78087	G	T	N4P16	N4	16	51	0	R
78087	G	T	N4P17	N4	17	50	0	R
78087	G	T	N4P18	N4	18	51	0	R
78087	G	T	N4P19	N4	19	52	0	R
78087	G	T	N4P20	N4	20	50	0	R
78087	G	T	N4P21	N4	21	51	0	R
78087	G	T	N4P22	N4	22	51	0	R
78087	G	T	N5P1	N5	1	51	0	R
78087	G	T	N5P2	N5	2	51	0	R
78087	G	T	N5P3	N5	3	51	0	R
78087	G	T	N5P4	N5	4	51	0	R
78087	G	T	N5P5	N5	5	49	0	R
78087	G	T	N5P6	N5	6	39	0	R
78087	G	T	N5P8	N5	8	41	0	R
78087	G	T	N5P9	N5	9	1420	0	R
78087	G	T	N5P10	N5	10	50	0	R
78087	G	T	N5P11	N5	11	40	0	R
78087	G	T	N5P12	N5	12	1562	0	R
78087	G	T	N5P13	N5	13	1305	0	R
78087	G	T	N5P14	N5	14	1244	0	R
78087	G	T	N5P16	N5	16	1502	0	R
78087	G	T	N5P17	N5	17	943	0	R
78087	G	T	N5P18	N5	18	597	0	R
78087	G	T	N5P19	N5	19	1768	0	R
78087	G	T	N5P20	N5	20	52	0	R
78087	G	T	N5P21	N5	21	51	0	R
78087	G	T	N5P22	N5	22	50	0	R
78087	G	T	W1P1	W1	1	42	0	R
78087	G	T	W1P2	W1	2	1729	0	R
78087	G	T	W1P3	W1	3	51	0	R
78087	G	T	W1P4	W1	4	50	0	R
78087	G	T	W1P5	W1	5	51	0	R
78087	G	T	W1P6	W1	6	51	0	R
78087	G	T	W1P7	W1	7	51	0	R
78087	G	T	W1P8	W1	8	42	0	R
78087	G	T	W1P9	W1	9	49	0	R
78087	G	T	W1P10	W1	10	50	0	R
78087	G	T	W1P11	W1	11	1923	0	R
78087	G	T	W1P12	W1	12	50	0	R
78087	G	T	W1P13	W1	13	50	0	R
78087	G	T	W1P14	W1	14	50	0	R
78087	G	T	W1P15	W1	15	50	0	R
78087	G	T	W1P16	W1	16	50	0	R
78087	G	T	W1P17	W1	17	1597	0	R
78087	G	T	W1P18	W1	18	1098	0	R
78087	G	T	W1P19	W1	19	47	0	R
78087	G	T	W1P20	W1	20	1168	0	R
78087	G	T	W1P21	W1	21	44	0	R
78087	G	T	W1P22	W1	22	1479	0	R
78087	G	T	W2P1	W2	1	50	0	R
78087	G	T	W2P2	W2	2	51	0	R
78087	G	T	W2P3	W2	3	1899	0	R
78087	G	T	W2P4	W2	4	50	0	R
78087	G	T	W2P5	W2	5	1272	0	R
78087	G	T	W2P7	W2	7	2042	0	R
78087	G	T	W2P8	W2	8	1357	0	R
78087	G	T	W2P9	W2	9	50	0	R
78087	G	T	W2P10	W2	10	934	0	R
78087	G	T	W2P11	W2	11	40	0	R
78087	G	T	W2P12	W2	12	1343	0	R
78087	G	T	W2P13	W2	13	51	0	R
78087	G	T	W2P14	W2	14	51	0	R
78087	G	T	W2P15	W2	15	50	0	R
78087	G	T	W2P16	W2	16	51	0	R
78087	G	T	W2P17	W2	17	50	0	R
78087	G	T	W2P18	W2	18	44	0	R
78087	G	T	W2P19	W2	19	1461	0	R
78087	G	T	W2P20	W2	20	51	0	R
78087	G	T	W2P21	W2	21	1137	0	R
78087	G	T	W2P22	W2	22	891	0	R
78087	G	T	W3P1	W3	1	753	0	R
78087	G	T	W3P2	W3	2	51	0	R
78087	G	T	W3P4	W3	4	1878	0	R
78087	G	T	W3P5	W3	5	38	0	R
78087	G	T	W3P6	W3	6	36	0	R
78087	G	T	W3P8	W3	8	37	0	R
78087	G	T	W3P9	W3	9	47	0	R
78087	G	T	W3P10	W3	10	35	0	R
78087	G	T	W3P11	W3	11	967	0.175	H
78087	G	T	W3P12	W3	12	51	0	R
78087	G	T	W3P13	W3	13	50	0	R
78087	G	T	W3P14	W3	14	734	0	R
78087	G	T	W3P15	W3	15	45	0	R
78087	G	T	W3P16	W3	16	50	0	R
78087	G	T	W3P17	W3	17	2528	0	R
78087	G	T	W3P18	W3	18	43	0	R
78087	G	T	W3P19	W3	19	51	0	R
78087	G	T	W3P21	W3	21	1829	0	R
78087	G	T	W3P22	W3	22	52	0	R
78087	G	T	W4P1	W4	1	1039	0	R
78087	G	T	W4P2	W4	2	1202	0	R
78087	G	T	W4P3	W4	3	849	0	R
78087	G	T	W4P4	W4	4	43	0	R
78087	G	T	W4P5	W4	5	34	0	R
78087	G	T	W4P6	W4	6	38	0	R
78087	G	T	W4P8	W4	8	41	0	R
78087	G	T	W4P9	W4	9	37	0	R
78087	G	T	W4P10	W4	10	36	0	R
78087	G	T	W4P11	W4	11	1922	0	R
78087	G	T	W4P12	W4	12	40	0	R
78087	G	T	W4P13	W4	13	46	0	R
78087	G	T	W4P14	W4	14	1363	0	R
78087	G	T	W4P15	W4	15	1358	0	R
78087	G	T	W4P16	W4	16	38	0	R
78087	G	T	W4P17	W4	17	965	0	R
78087	G	T	W4P20	W4	20	591	0	R
78087	G	T	W5P1	W5	1	51	0	R
78087	G	T	W5P2	W5	2	50	0	R
78087	G	T	W5P4	W5	4	39	0	R
78087	G	T	W5P5	W5	5	50	0	R
78087	G	T	W5P6	W5	6	248	0	R
78087	G	T	W5P7	W5	7	34	0	R
78087	G	T	W5P8	W5	8	52	0	R
78087	G	T	W5P10	W5	10	52	0	R
78087	G	T	W5P11	W5	11	34	0	R
78087	G	T	W5P12	W5	12	53	0	R
78087	G	T	W5P13	W5	13	54	0	R
78087	G	T	W5P14	W5	14	36	0	R
78087	G	T	W5P15	W5	15	50	0	R
78087	G	T	W5P16	W5	16	54	0	R
78087	G	T	W5P17	W5	17	35	0	R
78087	G	T	W5P18	W5	18	50	0	R
78087	G	T	W5P19	W5	19	51	0	R
78087	G	T	W5P20	W5	20	44	0	R
78087	G	T	W5P21	W5	21	52	0	R
78087	G	T	W5P22	W5	22	52	0	R
123360	T	G	ICC180	ICC180	0	1245	0	R
123360	T	G	N1P1	N1	1	1125	0	R
123360	T	G	N1P2	N1	2	1110	0	R
123360	T	G	N1P3	N1	3	788	0	R
123360	T	G	N1P4	N1	4	38	0	R
123360	T	G	N1P5	N1	5	1399	0	R
123360	T	G	N1P6	N1	6	991	0	R
123360	T	G	N1P7	N1	7	1057	0	R
123360	T	G	N1P8	N1	8	1287	0	R
123360	T	G	N1P9	N1	9	1004	0	R
123360	T	G	N1P10	N1	10	1202	0	R
123360	T	G	N1P11	N1	11	911	0	R
123360	T	G	N1P12	N1	12	1034	0	R
123360	T	G	N1P13	N1	13	1361	0	R
123360	T	G	N1P14	N1	14	952	0	R
123360	T	G	N1P15	N1	15	1159	0	R
123360	T	G	N1P16	N1	16	1131	0	R
123360	T	G	N1P17	N1	17	1155	0	R
123360	T	G	N1P18	N1	18	1259	0	R
123360	T	G	N1P19	N1	19	1539	0	R
123360	T	G	N1P20	N1	20	1345	0	R
123360	T	G	N1P21	N1	21	1310	0	R
123360	T	G	N1P22	N1	22	1199	0	R
123360	T	G	N2P1	N2	1	988	0	R
123360	T	G	N2P2	N2	2	1308	0	R
123360	T	G	N2P3	N2	3	1462	0	R
123360	T	G	N2P4	N2	4	1260	0	R
123360	T	G	N2P6	N2	6	821	0	R
123360	T	G	N2P7	N2	7	1507	0	R
123360	T	G	N2P8	N2	8	971	0	R
123360	T	G	N2P10	N2	10	517	0	R
123360	T	G	N2P11	N2	11	1094	0	R
123360	T	G	N2P12	N2	12	1387	0	R
123360	T	G	N2P13	N2	13	1187	0	R
123360	T	G	N2P14	N2	14	1105	0	R
123360	T	G	N2P15	N2	15	1417	0	R
123360	T	G	N2P16	N2	16	1380	0	R
123360	T	G	N2P17	N2	17	1735	0	R
123360	T	G	N2P18	N2	18	1074	0	R
123360	T	G	N2P19	N2	19	1123	0	R
123360	T	G	N2P20	N2	20	1234	0	R
123360	T	G	N2P21	N2	21	1339	0	R
123360	T	G	N2P22	N2	22	1715	0	R
123360	T	G	N3P1	N3	1	1130	0	R
123360	T	G	N3P2	N3	2	1088	0	R
123360	T	G	N3P3	N3	3	1238	0	R
123360	T	G	N3P4	N3	4	1415	0	R
123360	T	G	N3P5	N3	5	1488	0	R
123360	T	G	N3P6	N3	6	1049	0	R
123360	T	G	N3P7	N3	7	1009	0	R
123360	T	G	N3P8	N3	8	955	0	R
123360	T	G	N3P9	N3	9	973	0	R
123360	T	G	N3P10	N3	10	1222	0	R
123360	T	G	N3P11	N3	11	1323	0	R
123360	T	G	N3P12	N3	12	1197	0	R
123360	T	G	N3P13	N3	13	1076	0	R
123360	T	G	N3P14	N3	14	1318	0	R
123360	T	G	N3P15	N3	15	1275	0	R
123360	T	G	N3P16	N3	16	1275	0	R
123360	T	G	N3P17	N3	17	1348	0	R
123360	T	G	N3P18	N3	18	1225	0	R
123360	T	G	N3P19	N3	19	1380	0	R
123360	T	G	N3P21	N3	21	901	0	R
123360	T	G	N3P22	N3	22	1037	0	R
123360	T	G	N4P1	N4	1	1305	0	R
123360	T	G	N4P2	N4	2	1052	0	R
123360	T	G	N4P3	N4	3	1040	0	R
123360	T	G	N4P4	N4	4	1505	0	R
123360	T	G	N4P5	N4	5	1193	0	R
123360	T	G	N4P6	N4	6	985	0	R
123360	T	G	N4P7	N4	7	1002	0	R
123360	T	G	N4P8	N4	8	1636	0	R
123360	T	G	N4P9	N4	9	1181	0	R
123360	T	G	N4P10	N4	10	991	0	R
123360	T	G	N4P11	N4	11	1015	0	R
123360	T	G	N4P12	N4	12	992	0	R
123360	T	G	N4P13	N4	13	1138	0	R
123360	T	G	N4P14	N4	14	1500	0	R
123360	T	G	N4P15	N4	15	1091	0	R
123360	T	G	N4P16	N4	16	1119	0	R
123360	T	G	N4P17	N4	17	1733	0	R
123360	T	G	N4P18	N4	18	1022	0	R
123360	T	G	N4P19	N4	19	864	0	R
123360	T	G	N4P20	N4	20	1065	0	R
123360	T	G	N4P21	N4	21	1352	0	R
123360	T	G	N4P22	N4	22	1139	0	R
123360	T	G	N5P1	N5	1	1171	0	R
123360	T	G	N5P2	N5	2	944	0	R
123360	T	G	N5P3	N5	3	1283	0	R
123360	T	G	N5P4	N5	4	704	0	R
123360	T	G	N5P5	N5	5	1234	0	R
123360	T	G	N5P6	N5	6	656	0	R
123360	T	G	N5P8	N5	8	729	0.211	H
123360	T	G	N5P9	N5	9	1011	0	R
123360	T	G	N5P10	N5	10	1144	0.148	H
123360	T	G	N5P11	N5	11	1240	0	R
123360	T	G	N5P12	N5	12	1196	0.204	H
123360	T	G	N5P13	N5	13	1008	0	R
123360	T	G	N5P14	N5	14	981	0	R
123360	T	G	N5P16	N5	16	1134	0	R
123360	T	G	N5P17	N5	17	778	0	R
123360	T	G	N5P18	N5	18	493	0	R
123360	T	G	N5P19	N5	19	1279	0.213	H
123360	T	G	N5P20	N5	20	1185	0.236	H
123360	T	G	N5P21	N5	21	1233	0	R
123360	T	G	N5P22	N5	22	1045	0	R
123360	T	G	W1P1	W1	1	1457	0.224	H
123360	T	G	W1P2	W1	2	1321	0	R
123360	T	G	W1P3	W1	3	1125	0	R
123360	T	G	W1P4	W1	4	1224	0	R
123360	T	G	W1P5	W1	5	969	0	R
123360	T	G	W1P6	W1	6	886	0	R
123360	T	G	W1P7	W1	7	814	0	R
123360	T	G	W1P8	W1	8	759	0	R
123360	T	G	W1P9	W1	9	905	0	R
123360	T	G	W1P10	W1	10	1130	0	R
123360	T	G	W1P11	W1	11	1409	0	R
123360	T	G	W1P12	W1	12	1049	0	R
123360	T	G	W1P13	W1	13	1373	0	R
123360	T	G	W1P14	W1	14	1201	0	R
123360	T	G	W1P15	W1	15	1657	0	R
123360	T	G	W1P16	W1	16	987	0	R
123360	T	G	W1P17	W1	17	1224	0	R
123360	T	G	W1P18	W1	18	843	0.192	H
123360	T	G	W1P19	W1	19	684	0.232	H
123360	T	G	W1P20	W1	20	891	0.235	H
123360	T	G	W1P21	W1	21	1685	0	R
123360	T	G	W1P22	W1	22	1154	0	R
123360	T	G	W2P1	W2	1	1338	0	R
123360	T	G	W2P2	W2	2	1083	0	R
123360	T	G	W2P3	W2	3	1441	0	R
123360	T	G	W2P4	W2	4	1185	0.247	H
123360	T	G	W2P5	W2	5	941	0.259	H
123360	T	G	W2P7	W2	7	1532	0	R
123360	T	G	W2P8	W2	8	962	0	R
123360	T	G	W2P9	W2	9	849	0.192	H
123360	T	G	W2P10	W2	10	558	0.113	H
123360	T	G	W2P11	W2	11	729	0	R
123360	T	G	W2P12	W2	12	1017	0	R
123360	T	G	W2P13	W2	13	1561	0	R
123360	T	G	W2P14	W2	14	1471	0	R
123360	T	G	W2P15	W2	15	1052	0.161	H
123360	T	G	W2P16	W2	16	1468	0	R
123360	T	G	W2P17	W2	17	939	0	R
123360	T	G	W2P18	W2	18	1200	0	R
123360	T	G	W2P19	W2	19	1103	0	R
123360	T	G	W2P20	W2	20	1125	0	R
123360	T	G	W2P21	W2	21	851	0	R
123360	T	G	W2P22	W2	22	686	0	R
123360	T	G	W3P1	W3	1	573	0.25	H
123360	T	G	W3P2	W3	2	1531	0	R
123360	T	G	W3P4	W3	4	1389	0	R
123360	T	G	W3P5	W3	5	1062	0.183	H
123360	T	G	W3P6	W3	6	763	0.212	H
123360	T	G	W3P8	W3	8	731	0.227	H
123360	T	G	W3P9	W3	9	886	0	R
123360	T	G	W3P10	W3	10	961	0.21	H
123360	T	G	W3P11	W3	11	752	0	R
123360	T	G	W3P12	W3	12	1059	0	R
123360	T	G	W3P13	W3	13	922	0.226	H
123360	T	G	W3P14	W3	14	602	0	R
123360	T	G	W3P15	W3	15	577	0	R
123360	T	G	W3P16	W3	16	1528	0	R
123360	T	G	W3P17	W3	17	1827	0	R
123360	T	G	W3P18	W3	18	507	0	R
123360	T	G	W3P19	W3	19	1223	0.155	H
123360	T	G	W3P21	W3	21	1437	0	R
123360	T	G	W3P22	W3	22	1222	0.234	H
123360	T	G	W4P1	W4	1	787	0	R
123360	T	G	W4P2	W4	2	1004	0	R
123360	T	G	W4P3	W4	3	676	0	R
123360	T	G	W4P4	W4	4	632	0.242	H
123360	T	G	W4P5	W4	5	381	0.27	H
123360	T	G	W4P6	W4	6	1157	0	R
123360	T	G	W4P8	W4	8	840	0	R
123360	T	G	W4P9	W4	9	805	0.184	H
123360	T	G	W4P10	W4	10	790	0	R
123360	T	G	W4P11	W4	11	1313	0.193	H
123360	T	G	W4P12	W4	12	950	0	R
123360	T	G	W4P13	W4	13	1035	0.22	H
123360	T	G	W4P14	W4	14	968	0.219	H
123360	T	G	W4P15	W4	15	1038	0	R
123360	T	G	W4P16	W4	16	487	0	R
123360	T	G	W4P17	W4	17	804	0	R
123360	T	G	W4P20	W4	20	459	0	R
123360	T	G	W5P1	W5	1	1667	0	R
123360	T	G	W5P2	W5	2	1723	0.221	H
123360	T	G	W5P4	W5	4	1735	0	R
123360	T	G	W5P5	W5	5	1214	0	R
123360	T	G	W5P6	W5	6	162	0.167	H
123360	T	G	W5P7	W5	7	1827	0.247	H
123360	T	G	W5P8	W5	8	1483	0	R
123360	T	G	W5P10	W5	10	1398	0.261	H
123360	T	G	W5P11	W5	11	1334	0.156	H
123360	T	G	W5P12	W5	12	789	0.222	H
123360	T	G	W5P13	W5	13	1540	0	R
123360	T	G	W5P14	W5	14	1641	0.147	H
123360	T	G	W5P15	W5	15	1623	0	R
123360	T	G	W5P16	W5	16	1691	0.177	H
123360	T	G	W5P17	W5	17	1606	0.22	H
123360	T	G	W5P18	W5	18	917	0	R
123360	T	G	W5P19	W5	19	1536	0.163	H
123360	T	G	W5P20	W5	20	1160	0.163	H
123360	T	G	W5P21	W5	21	1648	0	R
123360	T	G	W5P22	W5	22	1774	0	R
175076	C	A	ICC180	ICC180	0	1416	0.189	H
175076	C	A	N1P1	N1	1	1240	0.174	H
175076	C	A	N1P2	N1	2	1232	0.205	H
175076	C	A	N1P3	N1	3	879	0.192	H
175076	C	A	N1P4	N1	4	1904	0.215	H
175076	C	A	N1P5	N1	5	1600	0.187	H
175076	C	A	N1P6	N1	6	1103	0.205	H
175076	C	A	N1P7	N1	7	1178	0.202	H
175076	C	A	N1P8	N1	8	1518	0.209	H
175076	C	A	N1P9	N1	9	1189	0.204	H
175076	C	A	N1P10	N1	10	1354	0.216	H
175076	C	A	N1P11	N1	11	1007	0.187	H
175076	C	A	N1P12	N1	12	1159	0.165	H
175076	C	A	N1P13	N1	13	1602	0.216	H
175076	C	A	N1P14	N1	14	1037	0.201	H
175076	C	A	N1P15	N1	15	1333	0.187	H
175076	C	A	N1P16	N1	16	1207	0.215	H
175076	C	A	N1P17	N1	17	1225	0.207	H
175076	C	A	N1P18	N1	18	1395	0.208	H
175076	C	A	N1P19	N1	19	1858	0.228	H
175076	C	A	N1P20	N1	20	1542	0.206	H
175076	C	A	N1P21	N1	21	1496	0.199	H
175076	C	A	N1P22	N1	22	1408	0.2	H
175076	C	A	N2P1	N2	1	1092	0	R
175076	C	A	N2P2	N2	2	1467	0.201	H
175076	C	A	N2P3	N2	3	1653	0.219	H
175076	C	A	N2P4	N2	4	1493	0.198	H
175076	C	A	N2P6	N2	6	1002	0.232	H
175076	C	A	N2P7	N2	7	1705	0.232	H
175076	C	A	N2P8	N2	8	1112	0.221	H
175076	C	A	N2P10	N2	10	583	0.166	H
175076	C	A	N2P11	N2	11	1182	0.217	H
175076	C	A	N2P12	N2	12	1650	0.214	H
175076	C	A	N2P13	N2	13	1358	0.203	H
175076	C	A	N2P14	N2	14	1157	0.185	H
175076	C	A	N2P15	N2	15	1501	0.175	H
175076	C	A	N2P16	N2	16	1619	0.197	H
175076	C	A	N2P17	N2	17	1954	0.202	H
175076	C	A	N2P18	N2	18	1240	0.212	H
175076	C	A	N2P19	N2	19	1307	0.171	H
175076	C	A	N2P20	N2	20	1355	0.215	H
175076	C	A	N2P21	N2	21	1521	0.224	H
175076	C	A	N2P22	N2	22	1974	0.23	H
175076	C	A	N3P1	N3	1	1284	0.201	H
175076	C	A	N3P2	N3	2	1200	0.207	H
175076	C	A	N3P3	N3	3	1384	0.181	H
175076	C	A	N3P4	N3	4	1510	0.209	H
175076	C	A	N3P5	N3	5	1723	0.179	H
175076	C	A	N3P6	N3	6	1187	0.226	H
175076	C	A	N3P7	N3	7	1163	0.226	H
175076	C	A	N3P8	N3	8	1070	0.224	H
175076	C	A	N3P9	N3	9	1104	0.221	H
175076	C	A	N3P10	N3	10	1416	0.203	H
175076	C	A	N3P11	N3	11	1504	0.197	H
175076	C	A	N3P12	N3	12	1404	0.202	H
175076	C	A	N3P13	N3	13	1142	0.18	H
175076	C	A	N3P14	N3	14	1510	0.211	H
175076	C	A	N3P15	N3	15	1478	0.215	H
175076	C	A	N3P16	N3	16	1457	0.194	H
175076	C	A	N3P17	N3	17	1589	0.223	H
175076	C	A	N3P18	N3	18	1448	0.183	H
175076	C	A	N3P19	N3	19	1552	0.202	H
175076	C	A	N3P21	N3	21	1068	0.227	H
175076	C	A	N3P22	N3	22	1161	0.211	H
175076	C	A	N4P1	N4	1	1475	0.216	H
175076	C	A	N4P2	N4	2	1237	0.216	H
175076	C	A	N4P3	N4	3	1267	0.2	H
175076	C	A	N4P4	N4	4	1735	0.193	H
175076	C	A	N4P5	N4	5	1341	0.219	H
175076	C	A	N4P6	N4	6	1083	0.21	H
175076	C	A	N4P7	N4	7	1127	0.179	H
175076	C	A	N4P8	N4	8	1971	0.212	H
175076	C	A	N4P9	N4	9	1285	0	R
175076	C	A	N4P10	N4	10	1204	0.201	H
175076	C	A	N4P11	N4	11	1236	0.205	H
175076	C	A	N4P12	N4	12	1045	0.214	H
175076	C	A	N4P13	N4	13	1275	0.217	H
175076	C	A	N4P14	N4	14	1794	0.212	H
175076	C	A	N4P15	N4	15	1315	0.219	H
175076	C	A	N4P16	N4	16	1185	0	R
175076	C	A	N4P17	N4	17	2096	0.213	H
175076	C	A	N4P18	N4	18	1164	0.203	H
175076	C	A	N4P19	N4	19	1074	0.203	H
175076	C	A	N4P20	N4	20	1234	0.197	H
175076	C	A	N4P21	N4	21	1599	0.205	H
175076	C	A	N4P22	N4	22	1262	0.212	H
175076	C	A	N5P1	N5	1	1298	0.197	H
175076	C	A	N5P2	N5	2	1071	0.163	H
175076	C	A	N5P3	N5	3	1536	0.204	H
175076	C	A	N5P4	N5	4	755	0.184	H
175076	C	A	N5P5	N5	5	1399	0.272	H
175076	C	A	N5P6	N5	6	547	0.26	H
175076	C	A	N5P8	N5	8	575	0.209	H
175076	C	A	N5P9	N5	9	1086	0.224	H
175076	C	A	N5P10	N5	10	1533	0.301	H
175076	C	A	N5P11	N5	11	1450	0.263	H
175076	C	A	N5P12	N5	12	1266	0.292	H
175076	C	A	N5P13	N5	13	1172	0.255	H
175076	C	A	N5P14	N5	14	1133	0.282	H
175076	C	A	N5P16	N5	16	1225	0.222	H
175076	C	A	N5P17	N5	17	884	0.256	H
175076	C	A	N5P18	N5	18	550	0.233	H
175076	C	A	N5P19	N5	19	1536	0.278	H
175076	C	A	N5P20	N5	20	1369	0.289	H
175076	C	A	N5P21	N5	21	1365	0.282	H
175076	C	A	N5P22	N5	22	1169	0.258	H
175076	C	A	W1P1	W1	1	1567	0.265	H
175076	C	A	W1P2	W1	2	1487	0.276	H
175076	C	A	W1P3	W1	3	1191	0.313	H
175076	C	A	W1P4	W1	4	1468	0.262	H
175076	C	A	W1P5	W1	5	1012	0.237	H
175076	C	A	W1P6	W1	6	929	0.206	H
175076	C	A	W1P7	W1	7	875	0.214	H
175076	C	A	W1P8	W1	8	873	0.301	H
175076	C	A	W1P9	W1	9	951	0.29	H
175076	C	A	W1P10	W1	10	1262	0.3	H
175076	C	A	W1P11	W1	11	1623	0.254	H
175076	C	A	W1P12	W1	12	1147	0.289	H
175076	C	A	W1P13	W1	13	1502	0.306	H
175076	C	A	W1P14	W1	14	1384	0.271	H
175076	C	A	W1P15	W1	15	1992	0.311	H
175076	C	A	W1P16	W1	16	1096	0.222	H
175076	C	A	W1P17	W1	17	1368	0.26	H
175076	C	A	W1P18	W1	18	871	0.215	H
175076	C	A	W1P19	W1	19	766	0.231	H
175076	C	A	W1P20	W1	20	994	0.226	H
175076	C	A	W1P21	W1	21	2157	0.291	H
175076	C	A	W1P22	W1	22	1333	0.293	H
175076	C	A	W2P1	W2	1	1562	0.28	H
175076	C	A	W2P2	W2	2	1262	0.315	H
175076	C	A	W2P3	W2	3	1602	0.268	H
175076	C	A	W2P4	W2	4	1348	0.277	H
175076	C	A	W2P5	W2	5	947	0.249	H
175076	C	A	W2P7	W2	7	1763	0.271	H
175076	C	A	W2P8	W2	8	973	0.232	H
175076	C	A	W2P9	W2	9	912	0.208	H
175076	C	A	W2P10	W2	10	855	0.275	H
175076	C	A	W2P11	W2	11	819	0.241	H
175076	C	A	W2P12	W2	12	1112	0.242	H
175076	C	A	W2P13	W2	13	1823	0.285	H
175076	C	A	W2P14	W2	14	1632	0.344	H
175076	C	A	W2P15	W2	15	1321	0.243	H
175076	C	A	W2P16	W2	16	1765	0.308	H
175076	C	A	W2P17	W2	17	1013	0.283	H
175076	C	A	W2P18	W2	18	1053	0.232	H
175076	C	A	W2P19	W2	19	1225	0.291	H
175076	C	A	W2P20	W2	20	1184	0.197	H
175076	C	A	W2P21	W2	21	987	0.302	H
175076	C	A	W2P22	W2	22	881	0.254	H
175076	C	A	W3P1	W3	1	720	0.217	H
175076	C	A	W3P2	W3	2	1882	0.286	H
175076	C	A	W3P4	W3	4	1438	0.252	H
175076	C	A	W3P5	W3	5	1097	0.299	H
175076	C	A	W3P6	W3	6	765	0.199	H
175076	C	A	W3P8	W3	8	658	0.274	H
175076	C	A	W3P9	W3	9	967	0.239	H
175076	C	A	W3P10	W3	10	985	0.29	H
175076	C	A	W3P11	W3	11	840	0.248	H
175076	C	A	W3P12	W3	12	1199	0.303	H
175076	C	A	W3P13	W3	13	989	0.255	H
175076	C	A	W3P14	W3	14	653	0.219	H
175076	C	A	W3P15	W3	15	657	0.212	H
175076	C	A	W3P16	W3	16	1950	0.269	H
175076	C	A	W3P17	W3	17	2274	0.301	H
175076	C	A	W3P18	W3	18	397	0.254	H
175076	C	A	W3P19	W3	19	1493	0.313	H
175076	C	A	W3P21	W3	21	1569	0.254	H
175076	C	A	W3P22	W3	22	1286	0.282	H
175076	C	A	W4P1	W4	1	909	0.264	H
175076	C	A	W4P2	W4	2	1000	0.24	H
175076	C	A	W4P3	W4	3	734	0.236	H
175076	C	A	W4P4	W4	4	817	0.266	H
175076	C	A	W4P5	W4	5	482	0.232	H
175076	C	A	W4P6	W4	6	1350	0.296	H
175076	C	A	W4P8	W4	8	834	0.261	H
175076	C	A	W4P9	W4	9	825	0.293	H
175076	C	A	W4P10	W4	10	837	0.26	H
175076	C	A	W4P11	W4	11	1453	0.274	H
175076	C	A	W4P12	W4	12	1093	0.27	H
175076	C	A	W4P13	W4	13	1066	0.302	H
175076	C	A	W4P14	W4	14	1192	0.287	H
175076	C	A	W4P15	W4	15	1148	0.286	H
175076	C	A	W4P16	W4	16	496	0.266	H
175076	C	A	W4P17	W4	17	810	0.264	H
175076	C	A	W4P20	W4	20	580	0.276	H
175076	C	A	W5P1	W5	1	1730	0.225	H
175076	C	A	W5P2	W5	2	1935	0.208	H
175076	C	A	W5P4	W5	4	2229	0.266	H
175076	C	A	W5P5	W5	5	1257	0.204	H
175076	C	A	W5P6	W5	6	141	0.106	H
175076	C	A	W5P7	W5	7	2077	0.238	H
175076	C	A	W5P8	W5	8	1616	0	R
175076	C	A	W5P10	W5	10	1621	0.203	H
175076	C	A	W5P11	W5	11	1584	0.25	H
175076	C	A	W5P12	W5	12	909	0.215	H
175076	C	A	W5P13	W5	13	1516	0.227	H
175076	C	A	W5P14	W5	14	1993	0.25	H
175076	C	A	W5P15	W5	15	1829	0	R
175076	C	A	W5P16	W5	16	1952	0.234	H
175076	C	A	W5P17	W5	17	1844	0.255	H
175076	C	A	W5P18	W5	18	974	0.165	H
175076	C	A	W5P19	W5	19	1710	0.258	H
175076	C	A	W5P20	W5	20	1273	0.262	H
175076	C	A	W5P21	W5	21	1682	0.235	H
175076	C	A	W5P22	W5	22	1942	0.25	H
254295	C	T	ICC180	ICC180	0	33	0	R
254295	C	T	N1P1	N1	1	33	0	R
254295	C	T	N1P2	N1	2	44	0	R
254295	C	T	N1P3	N1	3	44	0	R
254295	C	T	N1P4	N1	4	41	0	R
254295	C	T	N1P5	N1	5	36	0	R
254295	C	T	N1P6	N1	6	45	0	R
254295	C	T	N1P7	N1	7	35	0	R
254295	C	T	N1P8	N1	8	33	0	R
254295	C	T	N1P9	N1	9	36	0	R
254295	C	T	N1P10	N1	10	34	0	R
254295	C	T	N1P11	N1	11	44	0	R
254295	C	T	N1P12	N1	12	37	0	R
254295	C	T	N1P13	N1	13	40	0	R
254295	C	T	N1P14	N1	14	35	0	R
254295	C	T	N1P15	N1	15	34	0	R
254295	C	T	N1P16	N1	16	39	0	R
254295	C	T	N1P17	N1	17	33	0	R
254295	C	T	N1P18	N1	18	38	0	R
254295	C	T	N1P19	N1	19	35	0	R
254295	C	T	N1P20	N1	20	50	0	R
254295	C	T	N1P21	N1	21	33	0	R
254295	C	T	N1P22	N1	22	33	0	R
254295	C	T	N2P1	N2	1	34	0	R
254295	C	T	N2P2	N2	2	33	0	R
254295	C	T	N2P3	N2	3	34	0	R
254295	C	T	N2P4	N2	4	35	0	R
254295	C	T	N2P6	N2	6	37	0	R
254295	C	T	N2P7	N2	7	33	0	R
254295	C	T	N2P8	N2	8	34	0	R
254295	C	T	N2P10	N2	10	37	0	R
254295	C	T	N2P11	N2	11	51	0	R
254295	C	T	N2P12	N2	12	36	0	R
254295	C	T	N2P13	N2	13	33	0	R
254295	C	T	N2P14	N2	14	34	0	R
254295	C	T	N2P15	N2	15	34	0	R
254295	C	T	N2P16	N2	16	37	0	R
254295	C	T	N2P17	N2	17	39	0	R
254295	C	T	N2P18	N2	18	33	0	R
254295	C	T	N2P19	N2	19	35	0	R
254295	C	T	N2P20	N2	20	35	0	R
254295	C	T	N2P21	N2	21	37	0	R
254295	C	T	N2P22	N2	22	33	0	R
254295	C	T	N3P1	N3	1	35	0	R
254295	C	T	N3P2	N3	2	35	0	R
254295	C	T	N3P3	N3	3	33	0	R
254295	C	T	N3P4	N3	4	44	0	R
254295	C	T	N3P5	N3	5	35	0	R
254295	C	T	N3P6	N3	6	34	0	R
254295	C	T	N3P7	N3	7	38	0	R
254295	C	T	N3P8	N3	8	37	0	R
254295	C	T	N3P9	N3	9	36	0	R
254295	C	T	N3P10	N3	10	33	0	R
254295	C	T	N3P11	N3	11	33	0	R
254295	C	T	N3P12	N3	12	33	0	R
254295	C	T	N3P13	N3	13	35	0	R
254295	C	T	N3P14	N3	14	34	0	R
254295	C	T	N3P15	N3	15	33	0	R
254295	C	T	N3P16	N3	16	38	0	R
254295	C	T	N3P17	N3	17	37	0	R
254295	C	T	N3P18	N3	18	42	0	R
254295	C	T	N3P19	N3	19	44	0	R
254295	C	T	N3P21	N3	21	38	0	R
254295	C	T	N3P22	N3	22	33	0	R
254295	C	T	N4P1	N4	1	33	0	R
254295	C	T	N4P2	N4	2	33	0	R
254295	C	T	N4P3	N4	3	37	0	R
254295	C	T	N4P4	N4	4	34	0	R
254295	C	T	N4P5	N4	5	34	0	R
254295	C	T	N4P6	N4	6	33	0	R
254295	C	T	N4P7	N4	7	35	0	R
254295	C	T	N4P8	N4	8	39	0	R
254295	C	T	N4P9	N4	9	34	0	R
254295	C	T	N4P10	N4	10	39	0	R
254295	C	T	N4P11	N4	11	33	0	R
254295	C	T	N4P12	N4	12	46	0	R
254295	C	T	N4P13	N4	13	33	0	R
254295	C	T	N4P14	N4	14	35	0	R
254295	C	T	N4P15	N4	15	34	0	R
254295	C	T	N4P16	N4	16	35	0	R
254295	C	T	N4P17	N4	17	34	0	R
254295	C	T	N4P18	N4	18	34	0	R
254295	C	T	N4P19	N4	19	33	0	R
254295	C	T	N4P20	N4	20	33	0	R
254295	C	T	N4P21	N4	21	34	0	R
254295	C	T	N4P22	N4	22	37	0	R
254295	C	T	N5P1	N5	1	34	0	R
254295	C	T	N5P2	N5	2	64	0	R
254295	C	T	N5P3	N5	3	37	0	R
254295	C	T	N5P4	N5	4	40	0	R
254295	C	T	N5P5	N5	5	48	0	R
254295	C	T	N5P6	N5	6	36	0	R
254295	C	T	N5P8	N5	8	49	0	R
254295	C	T	N5P9	N5	9	33	0	R
254295	C	T	N5P10	N5	10	33	0	R
254295	C	T	N5P11	N5	11	40	0	R
254295	C	T	N5P12	N5	12	33	0	R
254295	C	T	N5P13	N5	13	37	0	R
254295	C	T	N5P14	N5	14	33	0	R
254295	C	T	N5P16	N5	16	33	0	R
254295	C	T	N5P17	N5	17	46	0	R
254295	C	T	N5P18	N5	18	34	0	R
254295	C	T	N5P19	N5	19	33	0	R
254295	C	T	N5P20	N5	20	35	0	R
254295	C	T	N5P21	N5	21	35	0	R
254295	C	T	N5P22	N5	22	33	0	R
254295	C	T	W1P1	W1	1	35	0	R
254295	C	T	W1P2	W1	2	33	0	R
254295	C	T	W1P3	W1	3	37	0	R
254295	C	T	W1P4	W1	4	36	0	R
254295	C	T	W1P5	W1	5	33	0	R
254295	C	T	W1P6	W1	6	34	0	R
254295	C	T	W1P7	W1	7	34	0	R
254295	C	T	W1P8	W1	8	38	0	R
254295	C	T	W1P9	W1	9	35	0	R
254295	C	T	W1P10	W1	10	34	0	R
254295	C	T	W1P11	W1	11	33	0	R
254295	C	T	W1P12	W1	12	33	0	R
254295	C	T	W1P13	W1	13	33	0	R
254295	C	T	W1P14	W1	14	34	0	R
254295	C	T	W1P15	W1	15	44	0	R
254295	C	T	W1P16	W1	16	33	0	R
254295	C	T	W1P17	W1	17	33	0	R
254295	C	T	W1P18	W1	18	37	0	R
254295	C	T	W1P19	W1	19	41	0	R
254295	C	T	W1P20	W1	20	35	0	R
254295	C	T	W1P21	W1	21	33	0	R
254295	C	T	W1P22	W1	22	48	0	R
254295	C	T	W2P1	W2	1	45	0	R
254295	C	T	W2P2	W2	2	34	0	R
254295	C	T	W2P3	W2	3	34	0	R
254295	C	T	W2P4	W2	4	38	0	R
254295	C	T	W2P5	W2	5	44	0	R
254295	C	T	W2P7	W2	7	38	0	R
254295	C	T	W2P8	W2	8	35	0	R
254295	C	T	W2P9	W2	9	35	0	R
254295	C	T	W2P10	W2	10	46	0	R
254295	C	T	W2P11	W2	11	33	0	R
254295	C	T	W2P12	W2	12	34	0	R
254295	C	T	W2P13	W2	13	2412	0.174	H
254295	C	T	W2P14	W2	14	35	0	R
254295	C	T	W2P15	W2	15	37	0	R
254295	C	T	W2P16	W2	16	34	0	R
254295	C	T	W2P17	W2	17	42	0	R
254295	C	T	W2P18	W2	18	36	0	R
254295	C	T	W2P19	W2	19	33	0	R
254295	C	T	W2P20	W2	20	35	0	R
254295	C	T	W2P21	W2	21	33	0	R
254295	C	T	W2P22	W2	22	35	0	R
254295	C	T	W3P1	W3	1	34	0	R
254295	C	T	W3P2	W3	2	35	0	R
254295	C	T	W3P4	W3	4	38	0	R
254295	C	T	W3P5	W3	5	35	0	R
254295	C	T	W3P6	W3	6	40	0	R
254295	C	T	W3P8	W3	8	43	0	R
254295	C	T	W3P9	W3	9	34	0	R
254295	C	T	W3P10	W3	10	38	0	R
254295	C	T	W3P11	W3	11	34	0	R
254295	C	T	W3P12	W3	12	35	0	R
254295	C	T	W3P13	W3	13	34	0	R
254295	C	T	W3P14	W3	14	41	0	R
254295	C	T	W3P15	W3	15	39	0	R
254295	C	T	W3P16	W3	16	35	0	R
254295	C	T	W3P17	W3	17	36	0	R
254295	C	T	W3P18	W3	18	35	0	R
254295	C	T	W3P19	W3	19	34	0	R
254295	C	T	W3P21	W3	21	35	0	R
254295	C	T	W3P22	W3	22	37	0	R
254295	C	T	W4P1	W4	1	38	0	R
254295	C	T	W4P2	W4	2	33	0	R
254295	C	T	W4P3	W4	3	33	0	R
254295	C	T	W4P4	W4	4	44	0	R
254295	C	T	W4P5	W4	5	48	0	R
254295	C	T	W4P6	W4	6	45	0	R
254295	C	T	W4P8	W4	8	34	0	R
254295	C	T	W4P9	W4	9	38	0	R
254295	C	T	W4P10	W4	10	44	0	R
254295	C	T	W4P11	W4	11	35	0	R
254295	C	T	W4P12	W4	12	35	0	R
254295	C	T	W4P13	W4	13	34	0	R
254295	C	T	W4P14	W4	14	35	0	R
254295	C	T	W4P15	W4	15	34	0	R
254295	C	T	W4P16	W4	16	40	0	R
254295	C	T	W4P17	W4	17	36	0	R
254295	C	T	W4P20	W4	20	40	0	R
254295	C	T	W5P1	W5	1	37	0	R
254295	C	T	W5P2	W5	2	33	0	R
254295	C	T	W5P4	W5	4	46	0	R
254295	C	T	W5P5	W5	5	37	0	R
254295	C	T	W5P6	W5	6	33	0	R
254295	C	T	W5P7	W5	7	39	0	R
254295	C	T	W5P8	W5	8	37	0	R
254295	C	T	W5P10	W5	10	37	0	R
254295	C	T	W5P11	W5	11	42	0	R
254295	C	T	W5P12	W5	12	34	0	R
254295	C	T	W5P13	W5	13	44	0	R
254295	C	T	W5P14	W5	14	37	0	R
254295	C	T	W5P15	W5	15	38	0	R
254295	C	T	W5P16	W5	16	33	0	R
254295	C	T	W5P17	W5	17	40	0	R
254295	C	T	W5P18	W5	18	48	0	R
254295	C	T	W5P19	W5	19	40	0	R
254295	C	T	W5P20	W5	20	35	0	R
254295	C	T	W5P21	W5	21	47	0	R
254295	C	T	W5P22	W5	22	36	0	R
380779	A	C	ICC180	ICC180	0	33	0	R
380779	A	C	N1P1	N1	1	33	0	R
380779	A	C	N1P2	N1	2	37	0	R
380779	A	C	N1P3	N1	3	44	0	R
380779	A	C	N1P4	N1	4	34	0	R
380779	A	C	N1P5	N1	5	36	0	R
380779	A	C	N1P6	N1	6	45	0	R
380779	A	C	N1P7	N1	7	35	0	R
380779	A	C	N1P8	N1	8	33	0	R
380779	A	C	N1P9	N1	9	36	0	R
380779	A	C	N1P10	N1	10	34	0	R
380779	A	C	N1P11	N1	11	44	0	R
380779	A	C	N1P12	N1	12	37	0	R
380779	A	C	N1P13	N1	13	798	0	R
380779	A	C	N1P14	N1	14	565	0	R
380779	A	C	N1P15	N1	15	721	0	R
380779	A	C	N1P16	N1	16	623	0	R
380779	A	C	N1P17	N1	17	598	0	R
380779	A	C	N1P18	N1	18	38	0	R
380779	A	C	N1P19	N1	19	35	0	R
380779	A	C	N1P20	N1	20	50	0	R
380779	A	C	N1P21	N1	21	33	0	R
380779	A	C	N1P22	N1	22	33	0	R
380779	A	C	N2P1	N2	1	34	0	R
380779	A	C	N2P2	N2	2	33	0	R
380779	A	C	N2P3	N2	3	34	0	R
380779	A	C	N2P4	N2	4	35	0	R
380779	A	C	N2P6	N2	6	37	0	R
380779	A	C	N2P7	N2	7	33	0	R
380779	A	C	N2P8	N2	8	39	0	R
380779	A	C	N2P10	N2	10	44	0	R
380779	A	C	N2P11	N2	11	51	0	R
380779	A	C	N2P12	N2	12	36	0	R
380779	A	C	N2P13	N2	13	41	0	R
380779	A	C	N2P14	N2	14	34	0	R
380779	A	C	N2P15	N2	15	34	0	R
380779	A	C	N2P16	N2	16	37	0	R
380779	A	C	N2P17	N2	17	39	0	R
380779	A	C	N2P18	N2	18	33	0	R
380779	A	C	N2P19	N2	19	35	0	R
380779	A	C	N2P20	N2	20	35	0	R
380779	A	C	N2P21	N2	21	37	0	R
380779	A	C	N2P22	N2	22	33	0	R
380779	A	C	N3P1	N3	1	683	0	R
380779	A	C	N3P2	N3	2	35	0	R
380779	A	C	N3P3	N3	3	33	0	R
380779	A	C	N3P4	N3	4	44	0	R
380779	A	C	N3P5	N3	5	35	0	R
380779	A	C	N3P6	N3	6	34	0	R
380779	A	C	N3P7	N3	7	39	0	R
380779	A	C	N3P8	N3	8	37	0	R
380779	A	C	N3P9	N3	9	36	0	R
380779	A	C	N3P10	N3	10	33	0	R
380779	A	C	N3P11	N3	11	33	0	R
380779	A	C	N3P12	N3	12	33	0	R
380779	A	C	N3P13	N3	13	35	0	R
380779	A	C	N3P14	N3	14	34	0	R
380779	A	C	N3P15	N3	15	33	0	R
380779	A	C	N3P16	N3	16	38	0	R
380779	A	C	N3P17	N3	17	37	0	R
380779	A	C	N3P18	N3	18	42	0	R
380779	A	C	N3P19	N3	19	44	0	R
380779	A	C	N3P21	N3	21	177	0	R
380779	A	C	N3P22	N3	22	205	0	R
380779	A	C	N4P1	N4	1	33	0	R
380779	A	C	N4P2	N4	2	33	0	R
380779	A	C	N4P3	N4	3	37	0	R
380779	A	C	N4P4	N4	4	34	0	R
380779	A	C	N4P5	N4	5	34	0	R
380779	A	C	N4P6	N4	6	33	0	R
380779	A	C	N4P7	N4	7	35	0	R
380779	A	C	N4P8	N4	8	39	0	R
380779	A	C	N4P9	N4	9	34	0	R
380779	A	C	N4P10	N4	10	39	0	R
380779	A	C	N4P11	N4	11	33	0	R
380779	A	C	N4P12	N4	12	46	0	R
380779	A	C	N4P13	N4	13	33	0	R
380779	A	C	N4P14	N4	14	35	0	R
380779	A	C	N4P15	N4	15	34	0	R
380779	A	C	N4P16	N4	16	35	0	R
380779	A	C	N4P17	N4	17	34	0	R
380779	A	C	N4P18	N4	18	34	0	R
380779	A	C	N4P19	N4	19	33	0	R
380779	A	C	N4P20	N4	20	33	0	R
380779	A	C	N4P21	N4	21	34	0	R
380779	A	C	N4P22	N4	22	37	0	R
380779	A	C	N5P1	N5	1	34	0	R
380779	A	C	N5P2	N5	2	64	0	R
380779	A	C	N5P3	N5	3	37	0	R
380779	A	C	N5P4	N5	4	49	0	R
380779	A	C	N5P5	N5	5	1459	0	R
380779	A	C	N5P6	N5	6	862	0	R
380779	A	C	N5P8	N5	8	43	0	R
380779	A	C	N5P9	N5	9	1252	0	R
380779	A	C	N5P10	N5	10	1627	0	R
380779	A	C	N5P11	N5	11	1495	0	R
380779	A	C	N5P12	N5	12	1380	0	R
380779	A	C	N5P13	N5	13	1174	0.179	H
380779	A	C	N5P14	N5	14	1118	0	R
380779	A	C	N5P16	N5	16	1366	0	R
380779	A	C	N5P17	N5	17	859	0	R
380779	A	C	N5P18	N5	18	568	0	R
380779	A	C	N5P19	N5	19	1607	0	R
380779	A	C	N5P20	N5	20	1346	0	R
380779	A	C	N5P21	N5	21	1451	0	R
380779	A	C	N5P22	N5	22	1234	0	R
380779	A	C	W1P1	W1	1	1712	0	R
380779	A	C	W1P2	W1	2	1568	0	R
380779	A	C	W1P3	W1	3	1314	0	R
380779	A	C	W1P4	W1	4	1489	0	R
380779	A	C	W1P5	W1	5	1070	0	R
380779	A	C	W1P6	W1	6	1045	0	R
380779	A	C	W1P7	W1	7	914	0	R
380779	A	C	W1P8	W1	8	919	0	R
380779	A	C	W1P9	W1	9	1091	0.182	H
380779	A	C	W1P10	W1	10	1417	0	R
380779	A	C	W1P11	W1	11	34	0	R
380779	A	C	W1P12	W1	12	1240	0	R
380779	A	C	W1P13	W1	13	1701	0	R
380779	A	C	W1P14	W1	14	1376	0	R
380779	A	C	W1P15	W1	15	2118	0	R
380779	A	C	W1P16	W1	16	1233	0	R
380779	A	C	W1P17	W1	17	1436	0	R
380779	A	C	W1P18	W1	18	939	0	R
380779	A	C	W1P19	W1	19	834	0	R
380779	A	C	W1P20	W1	20	1076	0	R
380779	A	C	W1P21	W1	21	2118	0	R
380779	A	C	W1P22	W1	22	1323	0	R
380779	A	C	W2P1	W2	1	1678	0	R
380779	A	C	W2P2	W2	2	1301	0	R
380779	A	C	W2P3	W2	3	1682	0	R
380779	A	C	W2P4	W2	4	1445	0	R
380779	A	C	W2P5	W2	5	1129	0	R
380779	A	C	W2P7	W2	7	1837	0	R
380779	A	C	W2P8	W2	8	1219	0	R
380779	A	C	W2P9	W2	9	961	0	R
380779	A	C	W2P10	W2	10	878	0	R
380779	A	C	W2P11	W2	11	793	0	R
380779	A	C	W2P12	W2	12	1133	0	R
380779	A	C	W2P13	W2	13	1932	0	R
380779	A	C	W2P14	W2	14	1882	0	R
380779	A	C	W2P15	W2	15	1471	0	R
380779	A	C	W2P16	W2	16	1765	0	R
380779	A	C	W2P17	W2	17	1101	0	R
380779	A	C	W2P18	W2	18	1423	0	R
380779	A	C	W2P19	W2	19	1316	0	R
380779	A	C	W2P20	W2	20	1311	0	R
380779	A	C	W2P21	W2	21	1033	0	R
380779	A	C	W2P22	W2	22	838	0	R
380779	A	C	W3P1	W3	1	692	0	R
380779	A	C	W3P2	W3	2	1941	0	R
380779	A	C	W3P4	W3	4	1551	0	R
380779	A	C	W3P5	W3	5	1300	0	R
380779	A	C	W3P6	W3	6	906	0	R
380779	A	C	W3P8	W3	8	897	0	R
380779	A	C	W3P9	W3	9	1031	0	R
380779	A	C	W3P10	W3	10	1240	0	R
380779	A	C	W3P11	W3	11	795	0	R
380779	A	C	W3P12	W3	12	1191	0	R
380779	A	C	W3P13	W3	13	1107	0	R
380779	A	C	W3P14	W3	14	629	0	R
380779	A	C	W3P15	W3	15	694	0	R
380779	A	C	W3P16	W3	16	35	0	R
380779	A	C	W3P17	W3	17	2285	0	R
380779	A	C	W3P18	W3	18	666	0	R
380779	A	C	W3P19	W3	19	1554	0	R
380779	A	C	W3P21	W3	21	1564	0	R
380779	A	C	W3P22	W3	22	1437	0	R
380779	A	C	W4P1	W4	1	957	0	R
380779	A	C	W4P2	W4	2	1059	0	R
380779	A	C	W4P3	W4	3	768	0	R
380779	A	C	W4P4	W4	4	820	0	R
380779	A	C	W4P5	W4	5	419	0	R
380779	A	C	W4P6	W4	6	1394	0	R
380779	A	C	W4P8	W4	8	1012	0	R
380779	A	C	W4P9	W4	9	986	0	R
380779	A	C	W4P10	W4	10	858	0	R
380779	A	C	W4P11	W4	11	1623	0	R
380779	A	C	W4P12	W4	12	1193	0	R
380779	A	C	W4P13	W4	13	1246	0	R
380779	A	C	W4P14	W4	14	1243	0	R
380779	A	C	W4P15	W4	15	1196	0	R
380779	A	C	W4P16	W4	16	489	0	R
380779	A	C	W4P17	W4	17	904	0	R
380779	A	C	W4P20	W4	20	601	0	R
380779	A	C	W5P1	W5	1	108	0	R
380779	A	C	W5P2	W5	2	2130	0	R
380779	A	C	W5P4	W5	4	36	0	R
380779	A	C	W5P5	W5	5	1438	0	R
380779	A	C	W5P6	W5	6	70	0	R
380779	A	C	W5P7	W5	7	2255	0	R
380779	A	C	W5P8	W5	8	1647	0	R
380779	A	C	W5P10	W5	10	1871	0	R
380779	A	C	W5P11	W5	11	1689	0	R
380779	A	C	W5P12	W5	12	1019	0	R
380779	A	C	W5P13	W5	13	1721	0	R
380779	A	C	W5P14	W5	14	36	0	R
380779	A	C	W5P15	W5	15	2006	0	R
380779	A	C	W5P16	W5	16	2163	0	R
380779	A	C	W5P17	W5	17	1969	0	R
380779	A	C	W5P18	W5	18	1032	0	R
380779	A	C	W5P19	W5	19	95	0	R
380779	A	C	W5P20	W5	20	1544	0	R
380779	A	C	W5P21	W5	21	1876	0	R
380779	A	C	W5P22	W5	22	2076	0	R
389787	G	T	ICC180	ICC180	0	1303	0	R
389787	G	T	N1P1	N1	1	1212	0	R
389787	G	T	N1P2	N1	2	1182	0	R
389787	G	T	N1P3	N1	3	798	0	R
389787	G	T	N1P4	N1	4	34	0	R
389787	G	T	N1P5	N1	5	1510	0	R
389787	G	T	N1P6	N1	6	1011	0	R
389787	G	T	N1P7	N1	7	1050	0	R
389787	G	T	N1P8	N1	8	1354	0	R
389787	G	T	N1P9	N1	9	1033	0	R
389787	G	T	N1P10	N1	10	1255	0	R
389787	G	T	N1P11	N1	11	952	0	R
389787	G	T	N1P12	N1	12	1092	0	R
389787	G	T	N1P13	N1	13	1436	0	R
389787	G	T	N1P14	N1	14	1035	0	R
389787	G	T	N1P15	N1	15	1227	0	R
389787	G	T	N1P16	N1	16	1151	0	R
389787	G	T	N1P17	N1	17	1093	0	R
389787	G	T	N1P18	N1	18	1290	0	R
389787	G	T	N1P19	N1	19	1660	0	R
389787	G	T	N1P20	N1	20	1340	0	R
389787	G	T	N1P21	N1	21	1421	0	R
389787	G	T	N1P22	N1	22	1267	0	R
389787	G	T	N2P1	N2	1	987	0	R
389787	G	T	N2P2	N2	2	1344	0	R
389787	G	T	N2P3	N2	3	1650	0	R
389787	G	T	N2P4	N2	4	1268	0	R
389787	G	T	N2P6	N2	6	856	0	R
389787	G	T	N2P7	N2	7	33	0	R
389787	G	T	N2P8	N2	8	961	0	R
389787	G	T	N2P10	N2	10	447	0	R
389787	G	T	N2P11	N2	11	1082	0	R
389787	G	T	N2P12	N2	12	1492	0	R
389787	G	T	N2P13	N2	13	1201	0	R
389787	G	T	N2P14	N2	14	992	0	R
389787	G	T	N2P15	N2	15	1492	0	R
389787	G	T	N2P16	N2	16	1437	0	R
389787	G	T	N2P17	N2	17	1812	0	R
389787	G	T	N2P18	N2	18	1067	0	R
389787	G	T	N2P19	N2	19	1111	0	R
389787	G	T	N2P20	N2	20	1276	0	R
389787	G	T	N2P21	N2	21	1397	0	R
389787	G	T	N2P22	N2	22	1716	0	R
389787	G	T	N3P1	N3	1	1140	0	R
389787	G	T	N3P2	N3	2	1061	0	R
389787	G	T	N3P3	N3	3	1323	0	R
389787	G	T	N3P4	N3	4	1404	0	R
389787	G	T	N3P5	N3	5	1549	0	R
389787	G	T	N3P6	N3	6	989	0	R
389787	G	T	N3P7	N3	7	935	0	R
389787	G	T	N3P8	N3	8	919	0	R
389787	G	T	N3P9	N3	9	914	0	R
389787	G	T	N3P10	N3	10	1268	0	R
389787	G	T	N3P11	N3	11	1443	0	R
389787	G	T	N3P12	N3	12	1308	0	R
389787	G	T	N3P13	N3	13	1068	0	R
389787	G	T	N3P14	N3	14	1372	0	R
389787	G	T	N3P15	N3	15	1294	0	R
389787	G	T	N3P16	N3	16	1352	0	R
389787	G	T	N3P17	N3	17	1387	0	R
389787	G	T	N3P18	N3	18	1299	0	R
389787	G	T	N3P19	N3	19	1391	0	R
389787	G	T	N3P21	N3	21	976	0	R
389787	G	T	N3P22	N3	22	1129	0	R
389787	G	T	N4P1	N4	1	1297	0	R
389787	G	T	N4P2	N4	2	1099	0	R
389787	G	T	N4P3	N4	3	1093	0	R
389787	G	T	N4P4	N4	4	1572	0	R
389787	G	T	N4P5	N4	5	1161	0	R
389787	G	T	N4P6	N4	6	989	0	R
389787	G	T	N4P7	N4	7	989	0	R
389787	G	T	N4P8	N4	8	1784	0	R
389787	G	T	N4P9	N4	9	1109	0	R
389787	G	T	N4P10	N4	10	1045	0	R
389787	G	T	N4P11	N4	11	1087	0	R
389787	G	T	N4P12	N4	12	1046	0	R
389787	G	T	N4P13	N4	13	33	0	R
389787	G	T	N4P14	N4	14	1674	0	R
389787	G	T	N4P15	N4	15	1228	0	R
389787	G	T	N4P16	N4	16	1071	0	R
389787	G	T	N4P17	N4	17	1874	0	R
389787	G	T	N4P18	N4	18	1144	0	R
389787	G	T	N4P19	N4	19	958	0.191	H
389787	G	T	N4P20	N4	20	1095	0	R
389787	G	T	N4P21	N4	21	1452	0	R
389787	G	T	N4P22	N4	22	1207	0	R
389787	G	T	N5P1	N5	1	1215	0	R
389787	G	T	N5P2	N5	2	968	0	R
389787	G	T	N5P3	N5	3	1266	0	R
389787	G	T	N5P4	N5	4	642	0	R
389787	G	T	N5P5	N5	5	1247	0	R
389787	G	T	N5P6	N5	6	615	0	R
389787	G	T	N5P8	N5	8	751	0	R
389787	G	T	N5P9	N5	9	983	0	R
389787	G	T	N5P10	N5	10	1298	0	R
389787	G	T	N5P11	N5	11	1208	0	R
389787	G	T	N5P12	N5	12	1152	0	R
389787	G	T	N5P13	N5	13	1016	0	R
389787	G	T	N5P14	N5	14	914	0	R
389787	G	T	N5P16	N5	16	1131	0	R
389787	G	T	N5P17	N5	17	716	0	R
389787	G	T	N5P18	N5	18	454	0	R
389787	G	T	N5P19	N5	19	1219	0	R
389787	G	T	N5P20	N5	20	1185	0	R
389787	G	T	N5P21	N5	21	1150	0	R
389787	G	T	N5P22	N5	22	1052	0	R
389787	G	T	W1P1	W1	1	1381	0	R
389787	G	T	W1P2	W1	2	1343	0	R
389787	G	T	W1P3	W1	3	1071	0	R
389787	G	T	W1P4	W1	4	1237	0	R
389787	G	T	W1P5	W1	5	831	0	R
389787	G	T	W1P6	W1	6	848	0	R
389787	G	T	W1P7	W1	7	721	0	R
389787	G	T	W1P8	W1	8	732	0	R
389787	G	T	W1P9	W1	9	811	0	R
389787	G	T	W1P10	W1	10	1119	0	R
389787	G	T	W1P11	W1	11	1348	0	R
389787	G	T	W1P12	W1	12	1023	0	R
389787	G	T	W1P13	W1	13	1286	0	R
389787	G	T	W1P14	W1	14	1161	0	R
389787	G	T	W1P15	W1	15	1654	0	R
389787	G	T	W1P16	W1	16	992	0	R
389787	G	T	W1P17	W1	17	1152	0	R
389787	G	T	W1P18	W1	18	814	0	R
389787	G	T	W1P19	W1	19	697	0	R
389787	G	T	W1P20	W1	20	870	0	R
389787	G	T	W1P21	W1	21	1600	0	R
389787	G	T	W1P22	W1	22	1088	0	R
389787	G	T	W2P1	W2	1	1269	0	R
389787	G	T	W2P2	W2	2	1057	0	R
389787	G	T	W2P3	W2	3	1308	0	R
389787	G	T	W2P4	W2	4	1207	0	R
389787	G	T	W2P5	W2	5	893	0	R
389787	G	T	W2P7	W2	7	1473	0	R
389787	G	T	W2P8	W2	8	961	0	R
389787	G	T	W2P9	W2	9	841	0	R
389787	G	T	W2P10	W2	10	694	0	R
389787	G	T	W2P11	W2	11	708	0	R
389787	G	T	W2P12	W2	12	1015	0	R
389787	G	T	W2P13	W2	13	1600	0	R
389787	G	T	W2P14	W2	14	1415	0	R
389787	G	T	W2P15	W2	15	1244	0	R
389787	G	T	W2P16	W2	16	1434	0	R
389787	G	T	W2P17	W2	17	954	0	R
389787	G	T	W2P18	W2	18	1153	0	R
389787	G	T	W2P19	W2	19	1048	0	R
389787	G	T	W2P20	W2	20	1040	0	R
389787	G	T	W2P21	W2	21	762	0	R
389787	G	T	W2P22	W2	22	691	0	R
389787	G	T	W3P1	W3	1	572	0	R
389787	G	T	W3P2	W3	2	1509	0	R
389787	G	T	W3P4	W3	4	1358	0	R
389787	G	T	W3P5	W3	5	1022	0	R
389787	G	T	W3P6	W3	6	720	0	R
389787	G	T	W3P8	W3	8	693	0	R
389787	G	T	W3P9	W3	9	843	0	R
389787	G	T	W3P10	W3	10	926	0	R
389787	G	T	W3P11	W3	11	628	0	R
389787	G	T	W3P12	W3	12	979	0	R
389787	G	T	W3P13	W3	13	906	0	R
389787	G	T	W3P14	W3	14	557	0	R
389787	G	T	W3P15	W3	15	594	0	R
389787	G	T	W3P16	W3	16	35	0	R
389787	G	T	W3P17	W3	17	1810	0	R
389787	G	T	W3P18	W3	18	529	0	R
389787	G	T	W3P19	W3	19	1281	0	R
389787	G	T	W3P21	W3	21	1319	0	R
389787	G	T	W3P22	W3	22	1179	0	R
389787	G	T	W4P1	W4	1	754	0	R
389787	G	T	W4P2	W4	2	859	0	R
389787	G	T	W4P3	W4	3	605	0	R
389787	G	T	W4P4	W4	4	674	0	R
389787	G	T	W4P5	W4	5	379	0	R
389787	G	T	W4P6	W4	6	1178	0	R
389787	G	T	W4P8	W4	8	802	0	R
389787	G	T	W4P9	W4	9	685	0	R
389787	G	T	W4P10	W4	10	722	0	R
389787	G	T	W4P11	W4	11	1339	0	R
389787	G	T	W4P12	W4	12	933	0	R
389787	G	T	W4P13	W4	13	1054	0	R
389787	G	T	W4P14	W4	14	1017	0	R
389787	G	T	W4P15	W4	15	1014	0	R
389787	G	T	W4P16	W4	16	363	0	R
389787	G	T	W4P17	W4	17	718	0	R
389787	G	T	W4P20	W4	20	459	0	R
389787	G	T	W5P1	W5	1	1718	0	R
389787	G	T	W5P2	W5	2	1977	0	R
389787	G	T	W5P4	W5	4	36	0	R
389787	G	T	W5P5	W5	5	1282	0	R
389787	G	T	W5P6	W5	6	166	0	R
389787	G	T	W5P7	W5	7	1944	0	R
389787	G	T	W5P8	W5	8	1492	0	R
389787	G	T	W5P10	W5	10	1623	0	R
389787	G	T	W5P11	W5	11	1436	0	R
389787	G	T	W5P12	W5	12	898	0	R
389787	G	T	W5P13	W5	13	1571	0	R
389787	G	T	W5P14	W5	14	36	0	R
389787	G	T	W5P15	W5	15	1774	0	R
389787	G	T	W5P16	W5	16	1853	0	R
389787	G	T	W5P17	W5	17	1558	0	R
389787	G	T	W5P18	W5	18	970	0	R
389787	G	T	W5P19	W5	19	1787	0	R
389787	G	T	W5P20	W5	20	1392	0	R
389787	G	T	W5P21	W5	21	1687	0	R
389787	G	T	W5P22	W5	22	1796	0	R
408983	T	G	ICC180	ICC180	0	978	0	R
408983	T	G	N1P1	N1	1	882	0	R
408983	T	G	N1P2	N1	2	920	0	R
408983	T	G	N1P3	N1	3	590	0	R
408983	T	G	N1P4	N1	4	34	0	R
408983	T	G	N1P5	N1	5	1060	0	R
408983	T	G	N1P6	N1	6	765	0	R
408983	T	G	N1P7	N1	7	827	0	R
408983	T	G	N1P8	N1	8	1069	0	R
408983	T	G	N1P9	N1	9	45	0	R
408983	T	G	N1P10	N1	10	997	0	R
408983	T	G	N1P11	N1	11	738	0	R
408983	T	G	N1P12	N1	12	830	0	R
408983	T	G	N1P13	N1	13	106	0	R
408983	T	G	N1P14	N1	14	725	0	R
408983	T	G	N1P15	N1	15	959	0	R
408983	T	G	N1P16	N1	16	868	0	R
408983	T	G	N1P17	N1	17	855	0	R
408983	T	G	N1P18	N1	18	70	0	R
408983	T	G	N1P19	N1	19	44	0	R
408983	T	G	N1P20	N1	20	1033	0	R
408983	T	G	N1P21	N1	21	1044	0	R
408983	T	G	N1P22	N1	22	968	0	R
408983	T	G	N2P1	N2	1	743	0	R
408983	T	G	N2P2	N2	2	1001	0	R
408983	T	G	N2P3	N2	3	1242	0	R
408983	T	G	N2P4	N2	4	982	0	R
408983	T	G	N2P6	N2	6	624	0	R
408983	T	G	N2P7	N2	7	33	0	R
408983	T	G	N2P8	N2	8	743	0	R
408983	T	G	N2P10	N2	10	361	0	R
408983	T	G	N2P11	N2	11	830	0	R
408983	T	G	N2P12	N2	12	1172	0	R
408983	T	G	N2P13	N2	13	979	0	R
408983	T	G	N2P14	N2	14	820	0	R
408983	T	G	N2P15	N2	15	1159	0	R
408983	T	G	N2P16	N2	16	1037	0	R
408983	T	G	N2P17	N2	17	40	0	R
408983	T	G	N2P18	N2	18	842	0	R
408983	T	G	N2P19	N2	19	934	0	R
408983	T	G	N2P20	N2	20	1014	0	R
408983	T	G	N2P21	N2	21	1101	0	R
408983	T	G	N2P22	N2	22	82	0	R
408983	T	G	N3P1	N3	1	931	0	R
408983	T	G	N3P2	N3	2	50	0	R
408983	T	G	N3P3	N3	3	1047	0	R
408983	T	G	N3P4	N3	4	1031	0	R
408983	T	G	N3P5	N3	5	1250	0	R
408983	T	G	N3P6	N3	6	37	0	R
408983	T	G	N3P7	N3	7	36	0	R
408983	T	G	N3P8	N3	8	673	0	R
408983	T	G	N3P9	N3	9	44	0	R
408983	T	G	N3P10	N3	10	44	0	R
408983	T	G	N3P11	N3	11	1090	0	R
408983	T	G	N3P12	N3	12	989	0	R
408983	T	G	N3P13	N3	13	783	0	R
408983	T	G	N3P14	N3	14	1048	0	R
408983	T	G	N3P15	N3	15	1008	0	R
408983	T	G	N3P16	N3	16	1054	0	R
408983	T	G	N3P17	N3	17	1094	0	R
408983	T	G	N3P18	N3	18	980	0	R
408983	T	G	N3P19	N3	19	1025	0	R
408983	T	G	N3P21	N3	21	755	0	R
408983	T	G	N3P22	N3	22	807	0	R
408983	T	G	N4P1	N4	1	49	0	R
408983	T	G	N4P2	N4	2	920	0	R
408983	T	G	N4P3	N4	3	893	0	R
408983	T	G	N4P4	N4	4	1202	0	R
408983	T	G	N4P5	N4	5	938	0	R
408983	T	G	N4P6	N4	6	39	0	R
408983	T	G	N4P7	N4	7	38	0	R
408983	T	G	N4P8	N4	8	84	0	R
408983	T	G	N4P9	N4	9	66	0	R
408983	T	G	N4P10	N4	10	63	0	R
408983	T	G	N4P11	N4	11	865	0	R
408983	T	G	N4P12	N4	12	828	0	R
408983	T	G	N4P13	N4	13	33	0	R
408983	T	G	N4P14	N4	14	1192	0	R
408983	T	G	N4P15	N4	15	951	0	R
408983	T	G	N4P16	N4	16	877	0	R
408983	T	G	N4P17	N4	17	49	0	R
408983	T	G	N4P18	N4	18	792	0	R
408983	T	G	N4P19	N4	19	742	0	R
408983	T	G	N4P20	N4	20	41	0	R
408983	T	G	N4P21	N4	21	71	0	R
408983	T	G	N4P22	N4	22	885	0	R
408983	T	G	N5P1	N5	1	944	0	R
408983	T	G	N5P2	N5	2	63	0	R
408983	T	G	N5P3	N5	3	1045	0	R
408983	T	G	N5P4	N5	4	550	0	R
408983	T	G	N5P5	N5	5	1426	0.173	H
408983	T	G	N5P6	N5	6	727	0	R
408983	T	G	N5P8	N5	8	772	0	R
408983	T	G	N5P9	N5	9	1163	0	R
408983	T	G	N5P10	N5	10	1506	0	R
408983	T	G	N5P11	N5	11	1365	0	R
408983	T	G	N5P12	N5	12	1217	0	R
408983	T	G	N5P13	N5	13	1074	0	R
408983	T	G	N5P14	N5	14	1026	0	R
408983	T	G	N5P16	N5	16	1223	0	R
408983	T	G	N5P17	N5	17	815	0	R
408983	T	G	N5P18	N5	18	500	0	R
408983	T	G	N5P19	N5	19	1377	0	R
408983	T	G	N5P20	N5	20	1304	0	R
408983	T	G	N5P21	N5	21	1305	0	R
408983	T	G	N5P22	N5	22	1172	0	R
408983	T	G	W1P1	W1	1	1569	0	R
408983	T	G	W1P2	W1	2	1412	0	R
408983	T	G	W1P3	W1	3	1157	0	R
408983	T	G	W1P4	W1	4	1455	0.18	H
408983	T	G	W1P5	W1	5	1015	0	R
408983	T	G	W1P6	W1	6	939	0	R
408983	T	G	W1P7	W1	7	890	0.188	H
408983	T	G	W1P8	W1	8	864	0	R
408983	T	G	W1P9	W1	9	953	0	R
408983	T	G	W1P10	W1	10	1238	0	R
408983	T	G	W1P11	W1	11	1527	0	R
408983	T	G	W1P12	W1	12	1134	0	R
408983	T	G	W1P13	W1	13	1534	0	R
408983	T	G	W1P14	W1	14	1306	0	R
408983	T	G	W1P15	W1	15	1854	0	R
408983	T	G	W1P16	W1	16	1115	0	R
408983	T	G	W1P17	W1	17	1339	0	R
408983	T	G	W1P18	W1	18	931	0	R
408983	T	G	W1P19	W1	19	713	0.177	H
408983	T	G	W1P20	W1	20	928	0	R
408983	T	G	W1P21	W1	21	1935	0	R
408983	T	G	W1P22	W1	22	1234	0	R
408983	T	G	W2P1	W2	1	1561	0	R
408983	T	G	W2P2	W2	2	1217	0	R
408983	T	G	W2P3	W2	3	1504	0	R
408983	T	G	W2P4	W2	4	1336	0	R
408983	T	G	W2P5	W2	5	1033	0	R
408983	T	G	W2P7	W2	7	1665	0	R
408983	T	G	W2P8	W2	8	1165	0.182	H
408983	T	G	W2P9	W2	9	974	0.164	H
408983	T	G	W2P10	W2	10	804	0.168	H
408983	T	G	W2P11	W2	11	770	0	R
408983	T	G	W2P12	W2	12	1143	0	R
408983	T	G	W2P13	W2	13	1703	0	R
408983	T	G	W2P14	W2	14	1600	0	R
408983	T	G	W2P15	W2	15	1387	0	R
408983	T	G	W2P16	W2	16	1662	0	R
408983	T	G	W2P17	W2	17	970	0	R
408983	T	G	W2P18	W2	18	1243	0	R
408983	T	G	W2P19	W2	19	1195	0	R
408983	T	G	W2P20	W2	20	1241	0	R
408983	T	G	W2P21	W2	21	975	0	R
408983	T	G	W2P22	W2	22	797	0	R
408983	T	G	W3P1	W3	1	665	0.191	H
408983	T	G	W3P2	W3	2	1743	0	R
408983	T	G	W3P4	W3	4	1462	0	R
408983	T	G	W3P5	W3	5	1189	0	R
408983	T	G	W3P6	W3	6	818	0	R
408983	T	G	W3P8	W3	8	811	0	R
408983	T	G	W3P9	W3	9	974	0	R
408983	T	G	W3P10	W3	10	1111	0	R
408983	T	G	W3P11	W3	11	733	0	R
408983	T	G	W3P12	W3	12	1146	0.173	H
408983	T	G	W3P13	W3	13	1034	0	R
408983	T	G	W3P14	W3	14	638	0.215	H
408983	T	G	W3P15	W3	15	638	0	R
408983	T	G	W3P16	W3	16	1730	0	R
408983	T	G	W3P17	W3	17	2079	0	R
408983	T	G	W3P18	W3	18	540	0.174	H
408983	T	G	W3P19	W3	19	1376	0.157	H
408983	T	G	W3P21	W3	21	1542	0	R
408983	T	G	W3P22	W3	22	1304	0.189	H
408983	T	G	W4P1	W4	1	849	0	R
408983	T	G	W4P2	W4	2	1035	0	R
408983	T	G	W4P3	W4	3	686	0	R
408983	T	G	W4P4	W4	4	720	0.208	H
408983	T	G	W4P5	W4	5	393	0	R
408983	T	G	W4P6	W4	6	1301	0	R
408983	T	G	W4P8	W4	8	895	0	R
408983	T	G	W4P9	W4	9	849	0	R
408983	T	G	W4P10	W4	10	814	0	R
408983	T	G	W4P11	W4	11	1566	0.172	H
408983	T	G	W4P12	W4	12	1012	0	R
408983	T	G	W4P13	W4	13	1095	0	R
408983	T	G	W4P14	W4	14	1154	0.197	H
408983	T	G	W4P15	W4	15	1136	0	R
408983	T	G	W4P16	W4	16	467	0	R
408983	T	G	W4P17	W4	17	759	0	R
408983	T	G	W4P20	W4	20	562	0	R
408983	T	G	W5P1	W5	1	1845	0	R
408983	T	G	W5P2	W5	2	2119	0	R
408983	T	G	W5P4	W5	4	2101	0	R
408983	T	G	W5P5	W5	5	1395	0	R
408983	T	G	W5P6	W5	6	183	0	R
408983	T	G	W5P7	W5	7	2057	0	R
408983	T	G	W5P8	W5	8	1626	0	R
408983	T	G	W5P10	W5	10	1707	0	R
408983	T	G	W5P11	W5	11	1667	0	R
408983	T	G	W5P12	W5	12	1013	0	R
408983	T	G	W5P13	W5	13	1618	0	R
408983	T	G	W5P14	W5	14	2051	0.172	H
408983	T	G	W5P15	W5	15	1833	0	R
408983	T	G	W5P16	W5	16	1935	0	R
408983	T	G	W5P17	W5	17	1817	0	R
408983	T	G	W5P18	W5	18	1099	0	R
408983	T	G	W5P19	W5	19	1733	0.157	H
408983	T	G	W5P20	W5	20	1434	0	R
408983	T	G	W5P21	W5	21	1759	0	R
408983	T	G	W5P22	W5	22	1866	0.149	H
437193	G	A	ICC180	ICC180	0	978	0	R
437193	G	A	N1P1	N1	1	882	0	R
437193	G	A	N1P2	N1	2	920	0	R
437193	G	A	N1P3	N1	3	590	0	R
437193	G	A	N1P4	N1	4	34	0	R
437193	G	A	N1P5	N1	5	1060	0	R
437193	G	A	N1P6	N1	6	765	0	R
437193	G	A	N1P7	N1	7	827	0	R
437193	G	A	N1P8	N1	8	1069	0	R
437193	G	A	N1P9	N1	9	45	0	R
437193	G	A	N1P10	N1	10	997	0	R
437193	G	A	N1P11	N1	11	738	0	R
437193	G	A	N1P12	N1	12	830	0	R
437193	G	A	N1P13	N1	13	106	0	R
437193	G	A	N1P14	N1	14	725	0	R
437193	G	A	N1P15	N1	15	959	0	R
437193	G	A	N1P16	N1	16	868	0	R
437193	G	A	N1P17	N1	17	855	0	R
437193	G	A	N1P18	N1	18	70	0	R
437193	G	A	N1P19	N1	19	44	0	R
437193	G	A	N1P20	N1	20	1033	0	R
437193	G	A	N1P21	N1	21	1044	0	R
437193	G	A	N1P22	N1	22	968	0	R
437193	G	A	N2P1	N2	1	743	0	R
437193	G	A	N2P2	N2	2	1001	0	R
437193	G	A	N2P3	N2	3	1242	0	R
437193	G	A	N2P4	N2	4	982	0	R
437193	G	A	N2P6	N2	6	624	0	R
437193	G	A	N2P7	N2	7	33	0	R
437193	G	A	N2P8	N2	8	743	0	R
437193	G	A	N2P10	N2	10	361	0	R
437193	G	A	N2P11	N2	11	830	0	R
437193	G	A	N2P12	N2	12	1172	0	R
437193	G	A	N2P13	N2	13	979	0	R
437193	G	A	N2P14	N2	14	820	0	R
437193	G	A	N2P15	N2	15	1159	0	R
437193	G	A	N2P16	N2	16	1037	0	R
437193	G	A	N2P17	N2	17	40	0	R
437193	G	A	N2P18	N2	18	842	0	R
437193	G	A	N2P19	N2	19	934	0	R
437193	G	A	N2P20	N2	20	1014	0	R
437193	G	A	N2P21	N2	21	1101	0	R
437193	G	A	N2P22	N2	22	82	0	R
437193	G	A	N3P1	N3	1	931	0	R
437193	G	A	N3P2	N3	2	50	0	R
437193	G	A	N3P3	N3	3	1047	0	R
437193	G	A	N3P4	N3	4	1031	0	R
437193	G	A	N3P5	N3	5	1250	0	R
437193	G	A	N3P6	N3	6	37	0	R
437193	G	A	N3P7	N3	7	36	0	R
437193	G	A	N3P8	N3	8	673	0	R
437193	G	A	N3P9	N3	9	44	0	R
437193	G	A	N3P10	N3	10	44	0	R
437193	G	A	N3P11	N3	11	1090	0	R
437193	G	A	N3P12	N3	12	989	0	R
437193	G	A	N3P13	N3	13	1349	0.532	H
437193	G	A	N3P14	N3	14	1727	0.482	H
437193	G	A	N3P15	N3	15	1651	0.671	H
437193	G	A	N3P16	N3	16	1054	0	R
437193	G	A	N3P17	N3	17	1094	0	R
437193	G	A	N3P18	N3	18	980	0	R
437193	G	A	N3P19	N3	19	1025	0	R
437193	G	A	N3P21	N3	21	755	0	R
437193	G	A	N3P22	N3	22	807	0	R
437193	G	A	N4P1	N4	1	49	0	R
437193	G	A	N4P2	N4	2	920	0	R
437193	G	A	N4P3	N4	3	893	0	R
437193	G	A	N4P4	N4	4	1202	0	R
437193	G	A	N4P5	N4	5	938	0	R
437193	G	A	N4P6	N4	6	39	0	R
437193	G	A	N4P7	N4	7	38	0	R
437193	G	A	N4P8	N4	8	84	0	R
437193	G	A	N4P9	N4	9	66	0	R
437193	G	A	N4P10	N4	10	63	0	R
437193	G	A	N4P11	N4	11	865	0	R
437193	G	A	N4P12	N4	12	828	0	R
437193	G	A	N4P13	N4	13	33	0	R
437193	G	A	N4P14	N4	14	1192	0	R
437193	G	A	N4P15	N4	15	951	0	R
437193	G	A	N4P16	N4	16	877	0	R
437193	G	A	N4P17	N4	17	49	0	R
437193	G	A	N4P18	N4	18	792	0	R
437193	G	A	N4P19	N4	19	742	0	R
437193	G	A	N4P20	N4	20	41	0	R
437193	G	A	N4P21	N4	21	71	0	R
437193	G	A	N4P22	N4	22	885	0	R
437193	G	A	N5P1	N5	1	944	0	R
437193	G	A	N5P2	N5	2	63	0	R
437193	G	A	N5P3	N5	3	1045	0	R
437193	G	A	N5P4	N5	4	550	0	R
437193	G	A	N5P5	N5	5	1139	0	R
437193	G	A	N5P6	N5	6	512	0	R
437193	G	A	N5P8	N5	8	541	0	R
437193	G	A	N5P9	N5	9	905	0	R
437193	G	A	N5P10	N5	10	1125	0	R
437193	G	A	N5P11	N5	11	1148	0	R
437193	G	A	N5P12	N5	12	985	0	R
437193	G	A	N5P13	N5	13	882	0	R
437193	G	A	N5P14	N5	14	844	0	R
437193	G	A	N5P16	N5	16	952	0	R
437193	G	A	N5P17	N5	17	644	0	R
437193	G	A	N5P18	N5	18	417	0	R
437193	G	A	N5P19	N5	19	1168	0	R
437193	G	A	N5P20	N5	20	1072	0	R
437193	G	A	N5P21	N5	21	1030	0	R
437193	G	A	N5P22	N5	22	943	0	R
437193	G	A	W1P1	W1	1	1277	0	R
437193	G	A	W1P2	W1	2	1153	0	R
437193	G	A	W1P3	W1	3	918	0	R
437193	G	A	W1P4	W1	4	1160	0	R
437193	G	A	W1P5	W1	5	814	0	R
437193	G	A	W1P6	W1	6	804	0	R
437193	G	A	W1P7	W1	7	699	0	R
437193	G	A	W1P8	W1	8	653	0	R
437193	G	A	W1P9	W1	9	771	0	R
437193	G	A	W1P10	W1	10	976	0	R
437193	G	A	W1P11	W1	11	1317	0	R
437193	G	A	W1P12	W1	12	879	0	R
437193	G	A	W1P13	W1	13	1159	0	R
437193	G	A	W1P14	W1	14	1093	0	R
437193	G	A	W1P15	W1	15	1534	0	R
437193	G	A	W1P16	W1	16	919	0	R
437193	G	A	W1P17	W1	17	1044	0	R
437193	G	A	W1P18	W1	18	736	0	R
437193	G	A	W1P19	W1	19	573	0	R
437193	G	A	W1P20	W1	20	765	0	R
437193	G	A	W1P21	W1	21	1616	0	R
437193	G	A	W1P22	W1	22	993	0	R
437193	G	A	W2P1	W2	1	1265	0	R
437193	G	A	W2P2	W2	2	948	0	R
437193	G	A	W2P3	W2	3	1277	0	R
437193	G	A	W2P4	W2	4	1101	0	R
437193	G	A	W2P5	W2	5	864	0	R
437193	G	A	W2P7	W2	7	1393	0	R
437193	G	A	W2P8	W2	8	909	0	R
437193	G	A	W2P9	W2	9	760	0	R
437193	G	A	W2P10	W2	10	647	0	R
437193	G	A	W2P11	W2	11	636	0	R
437193	G	A	W2P12	W2	12	944	0	R
437193	G	A	W2P13	W2	13	1434	0	R
437193	G	A	W2P14	W2	14	1332	0	R
437193	G	A	W2P15	W2	15	1135	0	R
437193	G	A	W2P16	W2	16	1279	0	R
437193	G	A	W2P17	W2	17	815	0	R
437193	G	A	W2P18	W2	18	972	0	R
437193	G	A	W2P19	W2	19	948	0	R
437193	G	A	W2P20	W2	20	1001	0	R
437193	G	A	W2P21	W2	21	768	0	R
437193	G	A	W2P22	W2	22	648	0	R
437193	G	A	W3P1	W3	1	537	0	R
437193	G	A	W3P2	W3	2	1505	0	R
437193	G	A	W3P4	W3	4	1205	0	R
437193	G	A	W3P5	W3	5	937	0	R
437193	G	A	W3P6	W3	6	678	0	R
[truncated: 21,371 more rows]

## Sheet: Figure 3c-d
ID1	ID2	Dist	Ch1	M1	Ch2	M2	Same_chain	timestep	New_variants
ICC180	N1P01	0	ICC180	0	N1	1	FALSE	1	1
N1P01	N1P02	0	N1	1	N1	2	TRUE	1	0
N1P02	N1P03	0	N1	2	N1	3	TRUE	1	0
N1P03	N1P04	0	N1	3	N1	4	TRUE	1	0
N1P04	N1P05	0	N1	4	N1	5	TRUE	1	1
N1P05	N1P06	0	N1	5	N1	6	TRUE	1	0
N1P06	N1P07	0	N1	6	N1	7	TRUE	1	0
N1P07	N1P08	0	N1	7	N1	8	TRUE	1	1
N1P08	N1P09	0	N1	8	N1	9	TRUE	1	0
N1P09	N1P10	0	N1	9	N1	10	TRUE	1	1
N1P10	N1P11	0	N1	10	N1	11	TRUE	1	0
N1P11	N1P12	0	N1	11	N1	12	TRUE	1	0
N1P12	N1P13	0	N1	12	N1	13	TRUE	1	0
N1P13	N1P14	0	N1	13	N1	14	TRUE	1	2
N1P14	N1P15	0	N1	14	N1	15	TRUE	1	0
N1P15	N1P16	0	N1	15	N1	16	TRUE	1	1
N1P16	N1P17	0	N1	16	N1	17	TRUE	1	0
N1P17	N1P18	0	N1	17	N1	18	TRUE	1	1
N1P18	N1P19	0	N1	18	N1	19	TRUE	1	0
N1P19	N1P20	0	N1	19	N1	20	TRUE	1	1
N1P20	N1P21	0	N1	20	N1	21	TRUE	1	1
N1P21	N1P22	0	N1	21	N1	22	TRUE	1	0
ICC180	N2P01	0	ICC180	0	N2	1	FALSE	1	0
N2P01	N2P02	0	N2	1	N2	2	TRUE	1	1
N2P02	N2P03	0	N2	2	N2	3	TRUE	1	1
N2P03	N2P04	0	N2	3	N2	4	TRUE	1	1
N2P06	N2P07	0	N2	6	N2	7	TRUE	1	1
N2P07	N2P08	0	N2	7	N2	8	TRUE	1	0
N2P10	N2P11	0	N2	10	N2	11	TRUE	1	1
N2P11	N2P12	1	N2	11	N2	12	TRUE	1	0
N2P12	N2P13	1	N2	12	N2	13	TRUE	1	1
N2P13	N2P14	0	N2	13	N2	14	TRUE	1	0
N2P14	N2P15	0	N2	14	N2	15	TRUE	1	1
N2P15	N2P16	0	N2	15	N2	16	TRUE	1	0
N2P16	N2P17	0	N2	16	N2	17	TRUE	1	1
N2P17	N2P18	0	N2	17	N2	18	TRUE	1	0
N2P18	N2P19	0	N2	18	N2	19	TRUE	1	0
N2P19	N2P20	0	N2	19	N2	20	TRUE	1	0
N2P20	N2P21	0	N2	20	N2	21	TRUE	1	0
N2P21	N2P22	0	N2	21	N2	22	TRUE	1	2
ICC180	N3P01	0	ICC180	0	N3	1	FALSE	1	3
N3P01	N3P02	0	N3	1	N3	2	TRUE	1	1
N3P02	N3P03	0	N3	2	N3	3	TRUE	1	1
N3P03	N3P04	0	N3	3	N3	4	TRUE	1	1
N3P04	N3P05	0	N3	4	N3	5	TRUE	1	0
N3P05	N3P06	0	N3	5	N3	6	TRUE	1	0
N3P06	N3P07	0	N3	6	N3	7	TRUE	1	1
N3P07	N3P08	1	N3	7	N3	8	TRUE	1	0
N3P08	N3P09	0	N3	8	N3	9	TRUE	1	0
N3P09	N3P10	0	N3	9	N3	10	TRUE	1	1
N3P10	N3P11	0	N3	10	N3	11	TRUE	1	1
N3P11	N3P12	0	N3	11	N3	12	TRUE	1	0
N3P12	N3P13	0	N3	12	N3	13	TRUE	1	1
N3P13	N3P14	0	N3	13	N3	14	TRUE	1	0
N3P14	N3P15	0	N3	14	N3	15	TRUE	1	0
N3P15	N3P16	0	N3	15	N3	16	TRUE	1	1
N3P16	N3P17	0	N3	16	N3	17	TRUE	1	2
N3P17	N3P18	2	N3	17	N3	18	TRUE	1	0
N3P18	N3P19	0	N3	18	N3	19	TRUE	1	1
N3P21	N3P22	0	N3	21	N3	22	TRUE	1	1
ICC180	N4P01	0	ICC180	0	N4	1	FALSE	1	1
N4P01	N4P02	0	N4	1	N4	2	TRUE	1	1
N4P02	N4P03	0	N4	2	N4	3	TRUE	1	0
N4P03	N4P04	0	N4	3	N4	4	TRUE	1	1
N4P04	N4P05	0	N4	4	N4	5	TRUE	1	0
N4P05	N4P06	0	N4	5	N4	6	TRUE	1	1
N4P06	N4P07	0	N4	6	N4	7	TRUE	1	0
N4P07	N4P08	0	N4	7	N4	8	TRUE	1	2
N4P08	N4P09	1	N4	8	N4	9	TRUE	1	0
N4P09	N4P10	0	N4	9	N4	10	TRUE	1	2
N4P10	N4P11	1	N4	10	N4	11	TRUE	1	0
N4P11	N4P12	0	N4	11	N4	12	TRUE	1	0
N4P12	N4P13	1	N4	12	N4	13	TRUE	1	1
N4P13	N4P14	0	N4	13	N4	14	TRUE	1	0
N4P14	N4P15	0	N4	14	N4	15	TRUE	1	0
N4P15	N4P16	0	N4	15	N4	16	TRUE	1	0
N4P16	N4P17	0	N4	16	N4	17	TRUE	1	1
N4P17	N4P18	0	N4	17	N4	18	TRUE	1	0
N4P18	N4P19	0	N4	18	N4	19	TRUE	1	2
N4P19	N4P20	2	N4	19	N4	20	TRUE	1	0
N4P20	N4P21	0	N4	20	N4	21	TRUE	1	1
N4P21	N4P22	0	N4	21	N4	22	TRUE	1	0
ICC180	N5P01	0	ICC180	0	N5	1	FALSE	1	0
N5P01	N5P02	1	N5	1	N5	2	TRUE	1	1
N5P02	N5P03	0	N5	2	N5	3	TRUE	1	1
N5P03	N5P04	0	N5	3	N5	4	TRUE	1	0
N5P04	N5P05	0	N5	4	N5	5	TRUE	1	7
N5P05	N5P06	0	N5	5	N5	6	TRUE	1	1
N5P08	N5P09	0	N5	8	N5	9	TRUE	1	2
N5P09	N5P10	0	N5	9	N5	10	TRUE	1	3
N5P10	N5P11	0	N5	10	N5	11	TRUE	1	2
N5P11	N5P12	0	N5	11	N5	12	TRUE	1	4
N5P12	N5P13	0	N5	12	N5	13	TRUE	1	4
N5P13	N5P14	1	N5	13	N5	14	TRUE	1	2
N5P16	N5P17	0	N5	16	N5	17	TRUE	1	6
N5P17	N5P18	0	N5	17	N5	18	TRUE	1	1
N5P18	N5P19	0	N5	18	N5	19	TRUE	1	4
N5P19	N5P20	0	N5	19	N5	20	TRUE	1	1
N5P20	N5P21	0	N5	20	N5	21	TRUE	1	4
N5P21	N5P22	0	N5	21	N5	22	TRUE	1	2
ICC180	W1P01	0	ICC180	0	W1	1	FALSE	1	5
W1P01	W1P02	0	W1	1	W1	2	TRUE	1	3
W1P02	W1P03	0	W1	2	W1	3	TRUE	1	0
W1P03	W1P04	0	W1	3	W1	4	TRUE	1	4
W1P04	W1P05	0	W1	4	W1	5	TRUE	1	3
W1P05	W1P06	0	W1	5	W1	6	TRUE	1	1
W1P06	W1P07	0	W1	6	W1	7	TRUE	1	3
W1P07	W1P08	0	W1	7	W1	8	TRUE	1	2
W1P08	W1P09	0	W1	8	W1	9	TRUE	1	1
W1P09	W1P10	0	W1	9	W1	10	TRUE	1	3
W1P10	W1P11	1	W1	10	W1	11	TRUE	1	3
W1P11	W1P12	0	W1	11	W1	12	TRUE	1	4
W1P12	W1P13	0	W1	12	W1	13	TRUE	1	2
W1P13	W1P14	0	W1	13	W1	14	TRUE	1	2
W1P14	W1P15	0	W1	14	W1	15	TRUE	1	3
W1P15	W1P16	0	W1	15	W1	16	TRUE	1	6
W1P16	W1P17	1	W1	16	W1	17	TRUE	1	1
W1P17	W1P18	0	W1	17	W1	18	TRUE	1	3
W1P18	W1P19	0	W1	18	W1	19	TRUE	1	2
W1P19	W1P20	0	W1	19	W1	20	TRUE	1	3
W1P20	W1P21	0	W1	20	W1	21	TRUE	1	1
W1P21	W1P22	0	W1	21	W1	22	TRUE	1	2
ICC180	W2P01	0	ICC180	0	W2	1	FALSE	1	6
W2P01	W2P02	0	W2	1	W2	2	TRUE	1	0
W2P02	W2P03	0	W2	2	W2	3	TRUE	1	2
W2P03	W2P04	0	W2	3	W2	4	TRUE	1	4
W2P04	W2P05	0	W2	4	W2	5	TRUE	1	4
W2P07	W2P08	0	W2	7	W2	8	TRUE	1	4
W2P08	W2P09	0	W2	8	W2	9	TRUE	1	3
W2P09	W2P10	0	W2	9	W2	10	TRUE	1	3
W2P10	W2P11	0	W2	10	W2	11	TRUE	1	1
W2P11	W2P12	0	W2	11	W2	12	TRUE	1	4
W2P12	W2P13	0	W2	12	W2	13	TRUE	1	1
W2P13	W2P14	0	W2	13	W2	14	TRUE	1	3
W2P14	W2P15	0	W2	14	W2	15	TRUE	1	5
W2P15	W2P16	0	W2	15	W2	16	TRUE	1	1
W2P16	W2P17	0	W2	16	W2	17	TRUE	1	3
W2P17	W2P18	0	W2	17	W2	18	TRUE	1	0
W2P18	W2P19	0	W2	18	W2	19	TRUE	1	2
W2P19	W2P20	0	W2	19	W2	20	TRUE	1	1
W2P20	W2P21	0	W2	20	W2	21	TRUE	1	6
W2P21	W2P22	0	W2	21	W2	22	TRUE	1	0
ICC180	W3P01	0	ICC180	0	W3	1	FALSE	1	9
W3P01	W3P02	0	W3	1	W3	2	TRUE	1	1
W3P04	W3P05	0	W3	4	W3	5	TRUE	1	2
W3P05	W3P06	0	W3	5	W3	6	TRUE	1	4
W3P08	W3P09	1	W3	8	W3	9	TRUE	1	1
W3P09	W3P10	1	W3	9	W3	10	TRUE	1	2
W3P10	W3P11	0	W3	10	W3	11	TRUE	1	3
W3P11	W3P12	0	W3	11	W3	12	TRUE	1	1
W3P12	W3P13	0	W3	12	W3	13	TRUE	1	2
W3P13	W3P14	0	W3	13	W3	14	TRUE	1	2
W3P14	W3P15	0	W3	14	W3	15	TRUE	1	3
W3P15	W3P16	0	W3	15	W3	16	TRUE	1	0
W3P16	W3P17	0	W3	16	W3	17	TRUE	1	2
W3P17	W3P18	0	W3	17	W3	18	TRUE	1	3
W3P18	W3P19	0	W3	18	W3	19	TRUE	1	4
W3P21	W3P22	0	W3	21	W3	22	TRUE	1	2
ICC180	W4P01	0	ICC180	0	W4	1	FALSE	1	8
W4P01	W4P02	0	W4	1	W4	2	TRUE	1	0
W4P02	W4P03	0	W4	2	W4	3	TRUE	1	1
W4P03	W4P04	0	W4	3	W4	4	TRUE	1	5
W4P04	W4P05	0	W4	4	W4	5	TRUE	1	2
W4P05	W4P06	0	W4	5	W4	6	TRUE	1	2
W4P08	W4P09	0	W4	8	W4	9	TRUE	1	2
W4P09	W4P10	0	W4	9	W4	10	TRUE	1	4
W4P10	W4P11	0	W4	10	W4	11	TRUE	1	4
W4P11	W4P12	0	W4	11	W4	12	TRUE	1	2
W4P12	W4P13	0	W4	12	W4	13	TRUE	1	2
W4P13	W4P14	0	W4	13	W4	14	TRUE	1	2
W4P14	W4P15	1	W4	14	W4	15	TRUE	1	1
W4P15	W4P16	0	W4	15	W4	16	TRUE	1	3
W4P16	W4P17	0	W4	16	W4	17	TRUE	1	3
ICC180	W5P01	0	ICC180	0	W5	1	FALSE	1	0
W5P01	W5P02	0	W5	1	W5	2	TRUE	1	7
W5P04	W5P05	0	W5	4	W5	5	TRUE	1	0
W5P05	W5P06	0	W5	5	W5	6	TRUE	1	5
W5P06	W5P07	0	W5	6	W5	7	TRUE	1	2
W5P07	W5P08	0	W5	7	W5	8	TRUE	1	1
W5P10	W5P11	0	W5	10	W5	11	TRUE	1	0
W5P11	W5P12	0	W5	11	W5	12	TRUE	1	3
W5P12	W5P13	0	W5	12	W5	13	TRUE	1	1
W5P13	W5P14	0	W5	13	W5	14	TRUE	1	5
W5P14	W5P15	0	W5	14	W5	15	TRUE	1	0
W5P15	W5P16	0	W5	15	W5	16	TRUE	1	8
W5P16	W5P17	0	W5	16	W5	17	TRUE	1	0
W5P17	W5P18	0	W5	17	W5	18	TRUE	1	2
W5P18	W5P19	0	W5	18	W5	19	TRUE	1	6
W5P19	W5P20	0	W5	19	W5	20	TRUE	1	0
W5P20	W5P21	1	W5	20	W5	21	TRUE	1	0
W5P21	W5P22	0	W5	21	W5	22	TRUE	1	3

## Sheet: Figures 3-5
ID1	ID2	SNP_distance	Chain1	Mouse1	Chain2	Mouse2	Same_chain	transmission_steps	New_variants	Shared_hSNPs	Shared_variants	Allele_Ratio_mismatches	Mean_allelic_ratio_change	Total_allelic_ratio_change	P_trans_share	P_trans_ARmean	trans_AR_SV	time_interval	P_trans_time
ICC180	N1P01	0	ICC180	0	N1	1	No	1	1	1	1	2	0.19	0.38	0.0253172	0.0297695	0.000753681	6.94388	0.132957
ICC180	N1P02	0	ICC180	0	N1	2	No	2	1	1	1	2	0.1645	0.329	0.0253172	0.0362369	0.000917417	13.9337	0.0092007
N1P01	N1P02	0	N1	1	N1	2	Yes	1	0	2	2	2	0.0495	0.099	0.184488	0.0613264	0.011314	6.98985	0.13298
ICC180	N1P03	0	ICC180	0	N1	3	No	3	1	1	1	2	0.136	0.272	0.0253172	0.0436178	0.00110428	20.8846	2.97e-06
N1P01	N1P03	0	N1	1	N1	3	Yes	2	0	2	2	2	0.15	0.3	0.184488	0.0400019	0.00737988	13.9407	0.00915119
N1P02	N1P03	0	N1	2	N1	3	Yes	1	0	2	2	2	0.1645	0.329	0.184488	0.0362369	0.00668529	6.95088	0.132963
ICC180	N1P04	0	ICC180	0	N1	4	No	4	0	1	1	2	0.184	0.368	0.0253172	0.0312604	0.000791426	28.03	2.84e-12
N1P01	N1P04	0	N1	1	N1	4	Yes	3	0	1	1	2	0.252	0.504	0.0253172	0.016354	0.000414036	21.0861	2.17e-06
N1P02	N1P04	0	N1	2	N1	4	Yes	2	0	1	1	2	0.2665	0.533	0.0253172	0.0138686	0.000351115	14.0962	0.00810609
N1P03	N1P04	0	N1	3	N1	4	Yes	1	0	1	1	2	0.102	0.204	0.0253172	0.0518949	0.00131383	7.14535	0.132825
ICC180	N1P05	0	ICC180	0	N1	5	No	5	0	0	0	1	0.493	0.493	0.00347426	0.000312532	1.09e-06	35.0494	1.38e-20
N1P01	N1P05	0	N1	1	N1	5	Yes	4	0	0	0	2	0.3965	0.793	0.00347426	0.00208066	7.23e-06	28.1055	2.38e-12
N1P02	N1P05	0	N1	2	N1	5	Yes	3	0	0	0	2	0.411	0.822	0.00347426	0.00160699	5.58e-06	21.1157	2.07e-06
N1P03	N1P05	0	N1	3	N1	5	Yes	2	0	0	0	2	0.2465	0.493	0.00347426	0.0173665	6.03e-05	14.1648	0.00767768
N1P04	N1P05	0	N1	4	N1	5	Yes	1	0	0	0	2	0.1445	0.289	0.00347426	0.0414284	0.000143933	7.01942	0.132978
ICC180	N1P06	0	ICC180	0	N1	6	No	6	0	0	0	1	0.493	0.493	0.00347426	0.000312532	1.09e-06	41.7794	8.69e-31
N1P01	N1P06	0	N1	1	N1	6	Yes	5	0	0	0	2	0.3965	0.793	0.00347426	0.00208066	7.23e-06	34.8355	2.69e-20
N1P02	N1P06	0	N1	2	N1	6	Yes	4	0	0	0	2	0.411	0.822	0.00347426	0.00160699	5.58e-06	27.8456	4.36e-12
N1P03	N1P06	0	N1	3	N1	6	Yes	3	0	0	0	2	0.2465	0.493	0.00347426	0.0173665	6.03e-05	20.8947	2.92e-06
N1P04	N1P06	0	N1	4	N1	6	Yes	2	0	0	0	2	0.1445	0.289	0.00347426	0.0414284	0.000143933	13.7494	0.0105847
N1P05	N1P06	0	N1	5	N1	6	Yes	1	0	0	0	0	0	0	0.00347426	0.0641367	0.000222828	6.72997	0.132443
ICC180	N1P07	0	ICC180	0	N1	7	No	7	0	0	0	1	0.493	0.493	0.00347426	0.000312532	1.09e-06	49.2105	1.37e-44
N1P01	N1P07	0	N1	1	N1	7	Yes	6	0	0	0	2	0.3965	0.793	0.00347426	0.00208066	7.23e-06	42.2666	1.31e-31
N1P02	N1P07	0	N1	2	N1	7	Yes	5	0	0	0	2	0.411	0.822	0.00347426	0.00160699	5.58e-06	35.2768	6.79e-21
N1P03	N1P07	0	N1	3	N1	7	Yes	4	0	0	0	2	0.2465	0.493	0.00347426	0.0173665	6.03e-05	28.3259	1.42e-12
N1P04	N1P07	0	N1	4	N1	7	Yes	3	0	0	0	2	0.1445	0.289	0.00347426	0.0414284	0.000143933	21.1805	1.87e-06
N1P05	N1P07	0	N1	5	N1	7	Yes	2	0	0	0	0	0	0	0.00347426	0.0641367	0.000222828	14.1611	0.00770017
N1P06	N1P07	0	N1	6	N1	7	Yes	1	0	0	0	0	0	0	0.00347426	0.0641367	0.000222828	7.43112	0.131615
ICC180	N1P08	0	ICC180	0	N1	8	No	8	0	0	0	1	0.493	0.493	0.00347426	0.000312532	1.09e-06	56.3015	3.01e-60
N1P01	N1P08	0	N1	1	N1	8	Yes	7	0	0	0	2	0.3965	0.793	0.00347426	0.00208066	7.23e-06	49.3576	6.84e-45
N1P02	N1P08	0	N1	2	N1	8	Yes	6	0	0	0	2	0.411	0.822	0.00347426	0.00160699	5.58e-06	42.3678	8.77e-32
N1P03	N1P08	0	N1	3	N1	8	Yes	5	0	0	0	2	0.2465	0.493	0.00347426	0.0173665	6.03e-05	35.4169	4.37e-21
N1P04	N1P08	0	N1	4	N1	8	Yes	4	0	0	0	2	0.1445	0.289	0.00347426	0.0414284	0.000143933	28.2715	1.61e-12
N1P05	N1P08	0	N1	5	N1	8	Yes	3	0	0	0	0	0	0	0.00347426	0.0641367	0.000222828	21.2521	1.67e-06
N1P06	N1P08	0	N1	6	N1	8	Yes	2	0	0	0	0	0	0	0.00347426	0.0641367	0.000222828	14.5222	0.00573572
N1P07	N1P08	0	N1	7	N1	8	Yes	1	0	0	0	0	0	0	0.00347426	0.0641367	0.000222828	7.09103	0.13292
ICC180	N1P09	0	ICC180	0	N1	9	No	9	0	0	0	1	0.493	0.493	0.00347426	0.000312532	1.09e-06	62.5018	6.32e-76
N1P01	N1P09	0	N1	1	N1	9	Yes	8	0	0	0	2	0.3965	0.793	0.00347426	0.00208066	7.23e-06	55.5579	1.72e-58
N1P02	N1P09	0	N1	2	N1	9	Yes	7	0	0	0	2	0.411	0.822	0.00347426	0.00160699	5.58e-06	48.568	2.72e-43
N1P03	N1P09	0	N1	3	N1	9	Yes	6	0	0	0	2	0.2465	0.493	0.00347426	0.0173665	6.03e-05	41.6172	1.62e-30
N1P04	N1P09	0	N1	4	N1	9	Yes	5	0	0	0	2	0.1445	0.289	0.00347426	0.0414284	0.000143933	34.4718	8.22e-20
N1P05	N1P09	0	N1	5	N1	9	Yes	4	0	0	0	0	0	0	0.00347426	0.0641367	0.000222828	27.4524	1.07e-11
N1P06	N1P09	0	N1	6	N1	9	Yes	3	0	0	0	0	0	0	0.00347426	0.0641367	0.000222828	20.7224	3.81e-06
N1P07	N1P09	0	N1	7	N1	9	Yes	2	0	0	0	0	0	0	0.00347426	0.0641367	0.000222828	13.2913	0.0147508
N1P08	N1P09	0	N1	8	N1	9	Yes	1	0	0	0	0	0	0	0.00347426	0.0641367	0.000222828	6.20025	0.128338
ICC180	N1P10	0	ICC180	0	N1	10	No	10	1	0	0	2	0.427	0.854	0.00347426	0.00119533	4.15e-06	70.1475	8.18e-98
N1P01	N1P10	0	N1	1	N1	10	Yes	9	1	0	0	3	0.384667	1.154	0.00347426	0.00255117	8.86e-06	63.2036	8.11e-78
N1P02	N1P10	0	N1	2	N1	10	Yes	8	1	0	0	3	0.394333	1.183	0.00347426	0.00216081	7.51e-06	56.2137	4.87e-60
N1P03	N1P10	0	N1	3	N1	10	Yes	7	1	0	0	3	0.284667	0.854	0.00347426	0.0111325	3.87e-05	49.2629	1.07e-44
N1P04	N1P10	0	N1	4	N1	10	Yes	6	1	0	0	3	0.216667	0.65	0.00347426	0.0234968	8.16e-05	42.1175	2.34e-31
N1P05	N1P10	0	N1	5	N1	10	Yes	5	1	0	0	1	0.361	0.361	0.00347426	0.00376422	1.31e-05	35.0981	1.19e-20
N1P06	N1P10	0	N1	6	N1	10	Yes	4	1	0	0	1	0.361	0.361	0.00347426	0.00376422	1.31e-05	28.3681	1.28e-12
N1P07	N1P10	0	N1	7	N1	10	Yes	3	1	0	0	1	0.361	0.361	0.00347426	0.00376422	1.31e-05	20.937	2.74e-06
N1P08	N1P10	0	N1	8	N1	10	Yes	2	1	0	0	1	0.361	0.361	0.00347426	0.00376422	1.31e-05	13.846	0.00984017
N1P09	N1P10	0	N1	9	N1	10	Yes	1	1	0	0	1	0.361	0.361	0.00347426	0.00376422	1.31e-05	7.64571	0.129936
ICC180	N1P11	0	ICC180	0	N1	11	No	11	1	0	0	2	0.3665	0.733	0.00347426	0.00344654	1.2e-05	76.7996	3.76e-119
N1P01	N1P11	0	N1	1	N1	11	Yes	10	1	0	0	3	0.344333	1.033	0.00347426	0.00487675	1.69e-05	69.8557	6.31e-97
N1P02	N1P11	0	N1	2	N1	11	Yes	9	1	0	0	3	0.354	1.062	0.00347426	0.00420302	1.46e-05	62.8659	6.64e-77
N1P03	N1P11	0	N1	3	N1	11	Yes	8	1	0	0	3	0.244333	0.733	0.00347426	0.0177757	6.18e-05	55.915	2.48e-59
N1P04	N1P11	0	N1	4	N1	11	Yes	7	1	0	0	3	0.176333	0.529	0.00347426	0.0331969	0.000115335	48.7696	1.07e-43
N1P05	N1P11	0	N1	5	N1	11	Yes	6	1	0	0	1	0.24	0.24	0.00347426	0.0186118	6.47e-05	41.7502	9.73e-31
N1P06	N1P11	0	N1	6	N1	11	Yes	5	1	0	0	1	0.24	0.24	0.00347426	0.0186118	6.47e-05	35.0202	1.52e-20
N1P07	N1P11	0	N1	7	N1	11	Yes	4	1	0	0	1	0.24	0.24	0.00347426	0.0186118	6.47e-05	27.5891	7.87e-12
N1P08	N1P11	0	N1	8	N1	11	Yes	3	1	0	0	1	0.24	0.24	0.00347426	0.0186118	6.47e-05	20.4981	5.34e-06
N1P09	N1P11	0	N1	9	N1	11	Yes	2	1	0	0	1	0.24	0.24	0.00347426	0.0186118	6.47e-05	14.2978	0.00689929
N1P10	N1P11	0	N1	10	N1	11	Yes	1	0	1	1	1	0.121	0.121	0.0253172	0.0473933	0.00119987	6.65211	0.13209
ICC180	N1P12	0	ICC180	0	N1	12	No	12	1	0	0	2	0.349	0.698	0.00347426	0.00454135	1.58e-05	84.2404	1.5e-145
N1P01	N1P12	0	N1	1	N1	12	Yes	11	1	0	0	3	0.332667	0.998	0.00347426	0.00580292	2.02e-05	77.2965	7.86e-121
N1P02	N1P12	0	N1	2	N1	12	Yes	10	1	0	0	3	0.342333	1.027	0.00347426	0.00502647	1.75e-05	70.3067	2.68e-98
N1P03	N1P12	0	N1	3	N1	12	Yes	9	1	0	0	3	0.232667	0.698	0.00347426	0.0200788	6.98e-05	63.3558	3.13e-78
N1P04	N1P12	0	N1	4	N1	12	Yes	8	1	0	0	3	0.164667	0.494	0.00347426	0.0361938	0.000125747	56.2104	4.96e-60
N1P05	N1P12	0	N1	5	N1	12	Yes	7	1	0	0	1	0.205	0.205	0.00347426	0.0261615	9.09e-05	49.191	1.5e-44
N1P06	N1P12	0	N1	6	N1	12	Yes	6	1	0	0	1	0.205	0.205	0.00347426	0.0261615	9.09e-05	42.461	6.08e-32
N1P07	N1P12	0	N1	7	N1	12	Yes	5	1	0	0	1	0.205	0.205	0.00347426	0.0261615	9.09e-05	35.0299	1.47e-20
N1P08	N1P12	0	N1	8	N1	12	Yes	4	1	0	0	1	0.205	0.205	0.00347426	0.0261615	9.09e-05	27.9389	3.51e-12
N1P09	N1P12	0	N1	9	N1	12	Yes	3	1	0	0	1	0.205	0.205	0.00347426	0.0261615	9.09e-05	21.7386	7.63e-07
N1P10	N1P12	0	N1	10	N1	12	Yes	2	0	1	1	1	0.156	0.156	0.0253172	0.0384424	0.000973254	14.0929	0.00812742
N1P11	N1P12	0	N1	11	N1	12	Yes	1	0	1	1	1	0.035	0.035	0.0253172	0.0628441	0.00159104	7.44079	0.131553
ICC180	N1P13	0	ICC180	0	N1	13	No	13	1	0	0	2	0.396	0.792	0.00347426	0.00209893	7.29e-06	91.5736	3.53e-174
N1P01	N1P13	0	N1	1	N1	13	Yes	12	1	0	0	3	0.364	1.092	0.00347426	0.00358807	1.25e-05	84.6297	5.28e-147
N1P02	N1P13	0	N1	2	N1	13	Yes	11	1	0	0	3	0.373667	1.121	0.00347426	0.00306626	1.07e-05	77.6399	5.34e-122
N1P03	N1P13	0	N1	3	N1	13	Yes	10	1	0	0	3	0.264	0.792	0.00347426	0.014278	4.96e-05	70.689	1.8e-99
N1P04	N1P13	0	N1	4	N1	13	Yes	9	1	0	0	3	0.196	0.588	0.00347426	0.0283043	9.83e-05	63.5436	9.64e-79
N1P05	N1P13	0	N1	5	N1	13	Yes	8	1	0	0	1	0.299	0.299	0.00347426	0.00926355	3.22e-05	56.5242	8.86e-61
N1P06	N1P13	0	N1	6	N1	13	Yes	7	1	0	0	1	0.299	0.299	0.00347426	0.00926355	3.22e-05	49.7942	8.67e-46
N1P07	N1P13	0	N1	7	N1	13	Yes	6	1	0	0	1	0.299	0.299	0.00347426	0.00926355	3.22e-05	42.3631	8.94e-32
N1P08	N1P13	0	N1	8	N1	13	Yes	5	1	0	0	1	0.299	0.299	0.00347426	0.00926355	3.22e-05	35.2721	6.89e-21
N1P09	N1P13	0	N1	9	N1	13	Yes	4	1	0	0	1	0.299	0.299	0.00347426	0.00926355	3.22e-05	29.0718	2.34e-13
N1P10	N1P13	0	N1	10	N1	13	Yes	3	0	1	1	1	0.062	0.062	0.0253172	0.059597	0.00150883	21.4261	1.27e-06
N1P11	N1P13	0	N1	11	N1	13	Yes	2	0	1	1	1	0.059	0.059	0.0253172	0.0600457	0.00152019	14.774	0.00463061
N1P12	N1P13	0	N1	12	N1	13	Yes	1	0	1	1	1	0.094	0.094	0.0253172	0.0536569	0.00135844	7.33322	0.132163
ICC180	N1P14	0	ICC180	0	N1	14	No	14	2	0	0	3	0.233	0.699	0.00347426	0.0200107	6.95e-05	98.3194	8.3e-203
N1P01	N1P14	0	N1	1	N1	14	Yes	13	2	0	0	4	0.24975	0.999	0.00347426	0.0167636	5.82e-05	91.3756	2.26e-173
N1P02	N1P14	0	N1	2	N1	14	Yes	12	2	0	0	4	0.257	1.028	0.00347426	0.0154667	5.37e-05	84.3857	4.32e-146
N1P03	N1P14	0	N1	3	N1	14	Yes	11	2	0	0	4	0.17475	0.699	0.00347426	0.0336006	0.000116737	77.4348	2.67e-121
N1P04	N1P14	0	N1	4	N1	14	Yes	10	2	0	0	4	0.12375	0.495	0.00347426	0.0467125	0.000162291	70.2895	3.02e-98
N1P05	N1P14	0	N1	5	N1	14	Yes	9	2	0	0	2	0.103	0.206	0.00347426	0.0516684	0.000179509	63.2701	5.35e-78
N1P06	N1P14	0	N1	6	N1	14	Yes	8	2	0	0	2	0.103	0.206	0.00347426	0.0516684	0.000179509	56.5401	8.12e-61
N1P07	N1P14	0	N1	7	N1	14	Yes	7	2	0	0	2	0.103	0.206	0.00347426	0.0516684	0.000179509	49.109	2.2e-44
N1P08	N1P14	0	N1	8	N1	14	Yes	6	2	0	0	2	0.103	0.206	0.00347426	0.0516684	0.000179509	42.0179	3.45e-31
N1P09	N1P14	0	N1	9	N1	14	Yes	5	2	0	0	2	0.103	0.206	0.00347426	0.0516684	0.000179509	35.8177	1.22e-21
N1P10	N1P14	0	N1	10	N1	14	Yes	4	1	1	1	2	0.1775	0.355	0.0253172	0.0329002	0.000832942	28.172	2.04e-12
N1P11	N1P14	0	N1	11	N1	14	Yes	3	1	1	1	2	0.117	0.234	0.0253172	0.048372	0.00122464	21.5199	1.09e-06
N1P12	N1P14	0	N1	12	N1	14	Yes	2	1	1	1	2	0.0995	0.199	0.0253172	0.0524553	0.00132802	14.0791	0.00821647
N1P13	N1P14	0	N1	13	N1	14	Yes	1	1	1	1	2	0.1465	0.293	0.0253172	0.0409103	0.00103573	6.74585	0.132504
ICC180	N1P15	0	ICC180	0	N1	15	No	15	1	0	0	2	0.316	0.632	0.00347426	0.00736125	2.56e-05	104.893	8.12e-233
N1P01	N1P15	0	N1	1	N1	15	Yes	14	1	0	0	3	0.310667	0.932	0.00347426	0.00792268	2.75e-05	97.9491	3.53e-201
N1P02	N1P15	0	N1	2	N1	15	Yes	13	1	0	0	3	0.320333	0.961	0.00347426	0.00692803	2.41e-05	90.9592	1.11e-171
N1P03	N1P15	0	N1	3	N1	15	Yes	12	1	0	0	3	0.210667	0.632	0.00347426	0.0248503	8.63e-05	84.0084	1.1e-144
N1P04	N1P15	0	N1	4	N1	15	Yes	11	1	0	0	3	0.142667	0.428	0.00347426	0.0419026	0.00014558	76.863	2.3e-119
N1P05	N1P15	0	N1	5	N1	15	Yes	10	1	0	0	1	0.139	0.139	0.00347426	0.0428479	0.000148865	69.8436	6.87e-97
N1P06	N1P15	0	N1	6	N1	15	Yes	9	1	0	0	1	0.139	0.139	0.00347426	0.0428479	0.000148865	63.1136	1.42e-77
N1P07	N1P15	0	N1	7	N1	15	Yes	8	1	0	0	1	0.139	0.139	0.00347426	0.0428479	0.000148865	55.6825	8.75e-59
N1P08	N1P15	0	N1	8	N1	15	Yes	7	1	0	0	1	0.139	0.139	0.00347426	0.0428479	0.000148865	48.5915	2.44e-43
N1P09	N1P15	0	N1	9	N1	15	Yes	6	1	0	0	1	0.139	0.139	0.00347426	0.0428479	0.000148865	42.3912	8e-32
N1P10	N1P15	0	N1	10	N1	15	Yes	5	0	1	1	1	0.222	0.222	0.0253172	0.0223256	0.000565221	34.7455	3.55e-20
N1P11	N1P15	0	N1	11	N1	15	Yes	4	0	1	1	1	0.101	0.101	0.0253172	0.0521201	0.00131953	28.0934	2.45e-12
N1P12	N1P15	0	N1	12	N1	15	Yes	3	0	1	1	1	0.066	0.066	0.0253172	0.0589671	0.00149288	20.6526	4.23e-06
N1P13	N1P15	0	N1	13	N1	15	Yes	2	0	1	1	1	0.16	0.16	0.0253172	0.0374033	0.000946947	13.3194	0.0144634
N1P14	N1P15	0	N1	14	N1	15	Yes	1	0	1	1	2	0.0665	0.133	0.0253172	0.0588859	0.00149083	6.57353	0.131644
ICC180	N1P16	0	ICC180	0	N1	16	No	16	0	0	0	2	0.289	0.578	0.00347426	0.010541	3.66e-05	112.585	1.4e-270
N1P01	N1P16	0	N1	1	N1	16	Yes	15	0	0	0	3	0.292667	0.878	0.00347426	0.0100586	3.49e-05	105.641	2.3e-236
N1P02	N1P16	0	N1	2	N1	16	Yes	14	0	0	0	3	0.302333	0.907	0.00347426	0.00886431	3.08e-05	98.6514	2.84e-204
N1P03	N1P16	0	N1	3	N1	16	Yes	13	0	0	0	3	0.192667	0.578	0.00347426	0.0291149	0.000101153	91.7005	1.07e-174
N1P04	N1P16	0	N1	4	N1	16	Yes	12	0	0	0	3	0.124667	0.374	0.00347426	0.0464843	0.000161498	84.5551	1e-146
N1P05	N1P16	0	N1	5	N1	16	Yes	11	0	0	0	1	0.085	0.085	0.00347426	0.0555208	0.000192894	77.5357	1.21e-121
N1P06	N1P16	0	N1	6	N1	16	Yes	10	0	0	0	1	0.085	0.085	0.00347426	0.0555208	0.000192894	70.8057	7.88e-100
N1P07	N1P16	0	N1	7	N1	16	Yes	9	0	0	0	1	0.085	0.085	0.00347426	0.0555208	0.000192894	63.3746	2.78e-78
N1P08	N1P16	0	N1	8	N1	16	Yes	8	0	0	0	1	0.085	0.085	0.00347426	0.0555208	0.000192894	56.2836	3.32e-60
N1P09	N1P16	0	N1	9	N1	16	Yes	7	0	0	0	1	0.085	0.085	0.00347426	0.0555208	0.000192894	50.0833	2.18e-46
N1P10	N1P16	0	N1	10	N1	16	Yes	6	0	0	0	1	0.276	0.276	0.00347426	0.0123857	4.3e-05	42.4376	6.67e-32
N1P11	N1P16	0	N1	11	N1	16	Yes	5	0	0	0	1	0.155	0.155	0.00347426	0.0387024	0.000134462	35.7855	1.35e-21
N1P12	N1P16	0	N1	12	N1	16	Yes	4	0	0	0	1	0.12	0.12	0.00347426	0.0476393	0.000165511	28.3447	1.35e-12
N1P13	N1P16	0	N1	13	N1	16	Yes	3	0	0	0	1	0.214	0.214	0.00347426	0.0240938	8.37e-05	21.0115	2.44e-06
N1P14	N1P16	0	N1	14	N1	16	Yes	2	0	0	0	2	0.0605	0.121	0.00347426	0.0598239	0.000207844	14.2657	0.00708114
N1P15	N1P16	0	N1	15	N1	16	Yes	1	0	0	0	1	0.054	0.054	0.00347426	0.0607469	0.00021105	7.69214	0.129488
ICC180	N1P17	0	ICC180	0	N1	17	No	17	0	0	0	2	0.295	0.59	0.00347426	0.00976005	3.39e-05	119.087	9.98e-305
N1P01	N1P17	0	N1	1	N1	17	Yes	16	0	0	0	3	0.296667	0.89	0.00347426	0.00955084	3.32e-05	112.143	2.47e-268
N1P02	N1P17	0	N1	2	N1	17	Yes	15	0	0	0	3	0.306333	0.919	0.00347426	0.00840237	2.92e-05	105.153	4.77e-234
N1P03	N1P17	0	N1	3	N1	17	Yes	14	0	0	0	3	0.196667	0.59	0.00347426	0.0281432	9.78e-05	98.2023	2.72e-202
N1P04	N1P17	0	N1	4	N1	17	Yes	13	0	0	0	3	0.128667	0.386	0.00347426	0.0454814	0.000158014	91.0569	4.46e-172
N1P05	N1P17	0	N1	5	N1	17	Yes	12	0	0	0	1	0.097	0.097	0.00347426	0.053007	0.00018416	84.0375	8.56e-145
N1P06	N1P17	0	N1	6	N1	17	Yes	11	0	0	0	1	0.097	0.097	0.00347426	0.053007	0.00018416	77.3075	7.21e-121
N1P07	N1P17	0	N1	7	N1	17	Yes	10	0	0	0	1	0.097	0.097	0.00347426	0.053007	0.00018416	69.8764	5.46e-97
N1P08	N1P17	0	N1	8	N1	17	Yes	9	0	0	0	1	0.097	0.097	0.00347426	0.053007	0.00018416	62.7854	1.09e-76
N1P09	N1P17	0	N1	9	N1	17	Yes	8	0	0	0	1	0.097	0.097	0.00347426	0.053007	0.00018416	56.5851	6.34e-61
N1P10	N1P17	0	N1	10	N1	17	Yes	7	0	0	0	2	0.229	0.458	0.00347426	0.0208363	7.24e-05	48.9394	4.85e-44
N1P11	N1P17	0	N1	11	N1	17	Yes	6	0	0	0	2	0.1685	0.337	0.00347426	0.035204	0.000122308	42.2873	1.2e-31
N1P12	N1P17	0	N1	12	N1	17	Yes	5	0	0	0	2	0.151	0.302	0.00347426	0.0397421	0.000138074	34.8465	2.6e-20
N1P13	N1P17	0	N1	13	N1	17	Yes	4	0	0	0	2	0.198	0.396	0.00347426	0.0278221	9.67e-05	27.5133	9.36e-12
N1P14	N1P17	0	N1	14	N1	17	Yes	3	0	0	0	2	0.0545	0.109	0.00347426	0.0606794	0.000210816	20.7674	3.55e-06
N1P15	N1P17	0	N1	15	N1	17	Yes	2	0	0	0	2	0.118	0.236	0.00347426	0.0481287	0.000167212	14.1939	0.0075013
N1P16	N1P17	0	N1	16	N1	17	Yes	1	0	0	0	2	0.091	0.182	0.00347426	0.0542929	0.000188628	6.50177	0.131159
ICC180	N1P18	0	ICC180	0	N1	18	No	18	0	0	0	1	0.493	0.493	0.00347426	0.000312532	1.09e-06	126.229	0
N1P01	N1P18	0	N1	1	N1	18	Yes	17	0	0	0	2	0.3965	0.793	0.00347426	0.00208066	7.23e-06	119.285	8.46e-306
N1P02	N1P18	0	N1	2	N1	18	Yes	16	0	0	0	2	0.411	0.822	0.00347426	0.00160699	5.58e-06	112.295	4.18e-269
N1P03	N1P18	0	N1	3	N1	18	Yes	15	0	0	0	2	0.2465	0.493	0.00347426	0.0173665	6.03e-05	105.344	5.93e-235
N1P04	N1P18	0	N1	4	N1	18	Yes	14	0	0	0	2	0.1445	0.289	0.00347426	0.0414284	0.000143933	98.1988	2.82e-202
N1P05	N1P18	0	N1	5	N1	18	Yes	13	0	0	0	0	0	0	0.00347426	0.0641367	0.000222828	91.1793	1.42e-172
N1P06	N1P18	0	N1	6	N1	18	Yes	12	0	0	0	0	0	0	0.00347426	0.0641367	0.000222828	84.4494	2.5e-146
N1P07	N1P18	0	N1	7	N1	18	Yes	11	0	0	0	0	0	0	0.00347426	0.0641367	0.000222828	77.0183	6.88e-120
N1P08	N1P18	0	N1	8	N1	18	Yes	10	0	0	0	0	0	0	0.00347426	0.0641367	0.000222828	69.9272	3.83e-97
N1P09	N1P18	0	N1	9	N1	18	Yes	9	0	0	0	0	0	0	0.00347426	0.0641367	0.000222828	63.727	3.04e-79
N1P10	N1P18	0	N1	10	N1	18	Yes	8	0	0	0	1	0.361	0.361	0.00347426	0.00376422	1.31e-05	56.0813	1e-59
N1P11	N1P18	0	N1	11	N1	18	Yes	7	0	0	0	1	0.24	0.24	0.00347426	0.0186118	6.47e-05	49.4291	4.88e-45
N1P12	N1P18	0	N1	12	N1	18	Yes	6	0	0	0	1	0.205	0.205	0.00347426	0.0261615	9.09e-05	41.9884	3.87e-31
N1P13	N1P18	0	N1	13	N1	18	Yes	5	0	0	0	1	0.299	0.299	0.00347426	0.00926355	3.22e-05	34.6551	4.69e-20
N1P14	N1P18	0	N1	14	N1	18	Yes	4	0	0	0	2	0.103	0.206	0.00347426	0.0516684	0.000179509	27.9093	3.76e-12
N1P15	N1P18	0	N1	15	N1	18	Yes	3	0	0	0	1	0.139	0.139	0.00347426	0.0428479	0.000148865	21.3358	1.46e-06
N1P16	N1P18	0	N1	16	N1	18	Yes	2	0	0	0	1	0.085	0.085	0.00347426	0.0555208	0.000192894	13.6436	0.0114513
N1P17	N1P18	0	N1	17	N1	18	Yes	1	0	0	0	1	0.097	0.097	0.00347426	0.053007	0.00018416	7.14185	0.132832
ICC180	N1P19	0	ICC180	0	N1	19	No	19	0	0	0	1	0.493	0.493	0.00347426	0.000312532	1.09e-06	133.108	0
N1P01	N1P19	0	N1	1	N1	19	Yes	18	0	0	0	2	0.3965	0.793	0.00347426	0.00208066	7.23e-06	126.164	0
N1P02	N1P19	0	N1	2	N1	19	Yes	17	0	0	0	2	0.411	0.822	0.00347426	0.00160699	5.58e-06	119.174	3.36e-305
N1P03	N1P19	0	N1	3	N1	19	Yes	16	0	0	0	2	0.2465	0.493	0.00347426	0.0173665	6.03e-05	112.223	9.67e-269
N1P04	N1P19	0	N1	4	N1	19	Yes	15	0	0	0	2	0.1445	0.289	0.00347426	0.0414284	0.000143933	105.078	1.08e-233
N1P05	N1P19	0	N1	5	N1	19	Yes	14	0	0	0	0	0	0	0.00347426	0.0641367	0.000222828	98.0586	1.17e-201
N1P06	N1P19	0	N1	6	N1	19	Yes	13	0	0	0	0	0	0	0.00347426	0.0641367	0.000222828	91.3286	3.51e-173
N1P07	N1P19	0	N1	7	N1	19	Yes	12	0	0	0	0	0	0	0.00347426	0.0641367	0.000222828	83.8975	2.84e-144
N1P08	N1P19	0	N1	8	N1	19	Yes	11	0	0	0	0	0	0	0.00347426	0.0641367	0.000222828	76.8065	3.56e-119
N1P09	N1P19	0	N1	9	N1	19	Yes	10	0	0	0	0	0	0	0.00347426	0.0641367	0.000222828	70.6062	3.24e-99
N1P10	N1P19	0	N1	10	N1	19	Yes	9	0	0	0	1	0.361	0.361	0.00347426	0.00376422	1.31e-05	62.9605	3.69e-77
N1P11	N1P19	0	N1	11	N1	19	Yes	8	0	0	0	1	0.24	0.24	0.00347426	0.0186118	6.47e-05	56.3084	2.9e-60
N1P12	N1P19	0	N1	12	N1	19	Yes	7	0	0	0	1	0.205	0.205	0.00347426	0.0261615	9.09e-05	48.8676	6.77e-44
N1P13	N1P19	0	N1	13	N1	19	Yes	6	0	0	0	1	0.299	0.299	0.00347426	0.00926355	3.22e-05	41.5344	2.23e-30
N1P14	N1P19	0	N1	14	N1	19	Yes	5	0	0	0	2	0.103	0.206	0.00347426	0.0516684	0.000179509	34.7885	3.11e-20
N1P15	N1P19	0	N1	15	N1	19	Yes	4	0	0	0	1	0.139	0.139	0.00347426	0.0428479	0.000148865	28.215	1.84e-12
N1P16	N1P19	0	N1	16	N1	19	Yes	3	0	0	0	1	0.085	0.085	0.00347426	0.0555208	0.000192894	20.5229	5.15e-06
N1P17	N1P19	0	N1	17	N1	19	Yes	2	0	0	0	1	0.097	0.097	0.00347426	0.053007	0.00018416	14.0211	0.00859811
N1P18	N1P19	0	N1	18	N1	19	Yes	1	0	0	0	0	0	0	0.00347426	0.0641367	0.000222828	6.87925	0.132873
ICC180	N1P20	0	ICC180	0	N1	20	No	20	0	0	0	1	0.493	0.493	0.00347426	0.000312532	1.09e-06	140.1	0
N1P01	N1P20	0	N1	1	N1	20	Yes	19	0	0	0	2	0.3965	0.793	0.00347426	0.00208066	7.23e-06	133.156	0
N1P02	N1P20	0	N1	2	N1	20	Yes	18	0	0	0	2	0.411	0.822	0.00347426	0.00160699	5.58e-06	126.166	0
N1P03	N1P20	0	N1	3	N1	20	Yes	17	0	0	0	2	0.2465	0.493	0.00347426	0.0173665	6.03e-05	119.215	2.01e-305
N1P04	N1P20	0	N1	4	N1	20	Yes	16	0	0	0	2	0.1445	0.289	0.00347426	0.0414284	0.000143933	112.07	5.79e-268
N1P05	N1P20	0	N1	5	N1	20	Yes	15	0	0	0	0	0	0	0.00347426	0.0641367	0.000222828	105.051	1.46e-233
N1P06	N1P20	0	N1	6	N1	20	Yes	14	0	0	0	0	0	0	0.00347426	0.0641367	0.000222828	98.3207	8.19e-203
N1P07	N1P20	0	N1	7	N1	20	Yes	13	0	0	0	0	0	0	0.00347426	0.0641367	0.000222828	90.8896	2.13e-171
N1P08	N1P20	0	N1	8	N1	20	Yes	12	0	0	0	0	0	0	0.00347426	0.0641367	0.000222828	83.7986	6.6e-144
N1P09	N1P20	0	N1	9	N1	20	Yes	11	0	0	0	0	0	0	0.00347426	0.0641367	0.000222828	77.5983	7.4e-122
N1P10	N1P20	0	N1	10	N1	20	Yes	10	0	0	0	1	0.361	0.361	0.00347426	0.00376422	1.31e-05	69.9526	3.21e-97
N1P11	N1P20	0	N1	11	N1	20	Yes	9	0	0	0	1	0.24	0.24	0.00347426	0.0186118	6.47e-05	63.3005	4.42e-78
N1P12	N1P20	0	N1	12	N1	20	Yes	8	0	0	0	1	0.205	0.205	0.00347426	0.0261615	9.09e-05	55.8597	3.35e-59
N1P13	N1P20	0	N1	13	N1	20	Yes	7	0	0	0	1	0.299	0.299	0.00347426	0.00926355	3.22e-05	48.5265	3.29e-43
N1P14	N1P20	0	N1	14	N1	20	Yes	6	0	0	0	2	0.103	0.206	0.00347426	0.0516684	0.000179509	41.7806	8.65e-31
N1P15	N1P20	0	N1	15	N1	20	Yes	5	0	0	0	1	0.139	0.139	0.00347426	0.0428479	0.000148865	35.2071	8.45e-21
N1P16	N1P20	0	N1	16	N1	20	Yes	4	0	0	0	1	0.085	0.085	0.00347426	0.0555208	0.000192894	27.515	9.32e-12
N1P17	N1P20	0	N1	17	N1	20	Yes	3	0	0	0	1	0.097	0.097	0.00347426	0.053007	0.00018416	21.0132	2.43e-06
N1P18	N1P20	0	N1	18	N1	20	Yes	2	0	0	0	0	0	0	0.00347426	0.0641367	0.000222828	13.8714	0.00965158
N1P19	N1P20	0	N1	19	N1	20	Yes	1	0	0	0	0	0	0	0.00347426	0.0641367	0.000222828	6.9921	0.13298
ICC180	N1P21	0	ICC180	0	N1	21	No	21	0	0	0	1	0.493	0.493	0.00347426	0.000312532	1.09e-06	146.726	0
N1P01	N1P21	0	N1	1	N1	21	Yes	20	0	0	0	2	0.3965	0.793	0.00347426	0.00208066	7.23e-06	139.782	0
N1P02	N1P21	0	N1	2	N1	21	Yes	19	0	0	0	2	0.411	0.822	0.00347426	0.00160699	5.58e-06	132.792	0
N1P03	N1P21	0	N1	3	N1	21	Yes	18	0	0	0	2	0.2465	0.493	0.00347426	0.0173665	6.03e-05	125.841	0
N1P04	N1P21	0	N1	4	N1	21	Yes	17	0	0	0	2	0.1445	0.289	0.00347426	0.0414284	0.000143933	118.696	1.29e-302
N1P05	N1P21	0	N1	5	N1	21	Yes	16	0	0	0	0	0	0	0.00347426	0.0641367	0.000222828	111.676	5.71e-266
N1P06	N1P21	0	N1	6	N1	21	Yes	15	0	0	0	0	0	0	0.00347426	0.0641367	0.000222828	104.946	4.55e-233
N1P07	N1P21	0	N1	7	N1	21	Yes	14	0	0	0	0	0	0	0.00347426	0.0641367	0.000222828	97.515	2.81e-199
N1P08	N1P21	0	N1	8	N1	21	Yes	13	0	0	0	0	0	0	0.00347426	0.0641367	0.000222828	90.424	1.61e-169
N1P09	N1P21	0	N1	9	N1	21	Yes	12	0	0	0	0	0	0	0.00347426	0.0641367	0.000222828	84.2238	1.74e-145
N1P10	N1P21	0	N1	10	N1	21	Yes	11	0	0	0	1	0.361	0.361	0.00347426	0.00376422	1.31e-05	76.5781	2.09e-118
N1P11	N1P21	0	N1	11	N1	21	Yes	10	0	0	0	1	0.24	0.24	0.00347426	0.0186118	6.47e-05	69.9259	3.86e-97
N1P12	N1P21	0	N1	12	N1	21	Yes	9	0	0	0	1	0.205	0.205	0.00347426	0.0261615	9.09e-05	62.4851	7e-76
N1P13	N1P21	0	N1	13	N1	21	Yes	8	0	0	0	1	0.299	0.299	0.00347426	0.00926355	3.22e-05	55.1519	1.52e-57
N1P14	N1P21	0	N1	14	N1	21	Yes	7	0	0	0	2	0.103	0.206	0.00347426	0.0516684	0.000179509	48.4061	5.73e-43
N1P15	N1P21	0	N1	15	N1	21	Yes	6	0	0	0	1	0.139	0.139	0.00347426	0.0428479	0.000148865	41.8326	7.08e-31
N1P16	N1P21	0	N1	16	N1	21	Yes	5	0	0	0	1	0.085	0.085	0.00347426	0.0555208	0.000192894	34.1404	2.25e-19
N1P17	N1P21	0	N1	17	N1	21	Yes	4	0	0	0	1	0.097	0.097	0.00347426	0.053007	0.00018416	27.6387	7.02e-12
N1P18	N1P21	0	N1	18	N1	21	Yes	3	0	0	0	0	0	0	0.00347426	0.0641367	0.000222828	20.4968	5.35e-06
N1P19	N1P21	0	N1	19	N1	21	Yes	2	0	0	0	0	0	0	0.00347426	0.0641367	0.000222828	13.6175	0.0116735
N1P20	N1P21	0	N1	20	N1	21	Yes	1	0	0	0	0	0	0	0.00347426	0.0641367	0.000222828	6.62544	0.131948
ICC180	N1P22	0	ICC180	0	N1	22	No	22	0	0	0	1	0.493	0.493	0.00347426	0.000312532	1.09e-06	153.799	0
N1P01	N1P22	0	N1	1	N1	22	Yes	21	0	0	0	2	0.3965	0.793	0.00347426	0.00208066	7.23e-06	146.855	0
N1P02	N1P22	0	N1	2	N1	22	Yes	20	0	0	0	2	0.411	0.822	0.00347426	0.00160699	5.58e-06	139.865	0
N1P03	N1P22	0	N1	3	N1	22	Yes	19	0	0	0	2	0.2465	0.493	0.00347426	0.0173665	6.03e-05	132.914	0
N1P04	N1P22	0	N1	4	N1	22	Yes	18	0	0	0	2	0.1445	0.289	0.00347426	0.0414284	0.000143933	125.769	0
N1P05	N1P22	0	N1	5	N1	22	Yes	17	0	0	0	0	0	0	0.00347426	0.0641367	0.000222828	118.75	6.61e-303
N1P06	N1P22	0	N1	6	N1	22	Yes	16	0	0	0	0	0	0	0.00347426	0.0641367	0.000222828	112.02	1.04e-267
N1P07	N1P22	0	N1	7	N1	22	Yes	15	0	0	0	0	0	0	0.00347426	0.0641367	0.000222828	104.589	2.21e-231
N1P08	N1P22	0	N1	8	N1	22	Yes	14	0	0	0	0	0	0	0.00347426	0.0641367	0.000222828	97.4975	3.35e-199
N1P09	N1P22	0	N1	9	N1	22	Yes	13	0	0	0	0	0	0	0.00347426	0.0641367	0.000222828	91.2973	4.71e-173
N1P10	N1P22	0	N1	10	N1	22	Yes	12	0	0	0	1	0.361	0.361	0.00347426	0.00376422	1.31e-05	83.6516	2.31e-143
N1P11	N1P22	0	N1	11	N1	22	Yes	11	0	0	0	1	0.24	0.24	0.00347426	0.0186118	6.47e-05	76.9994	7.96e-120
N1P12	N1P22	0	N1	12	N1	22	Yes	10	0	0	0	1	0.205	0.205	0.00347426	0.0261615	9.09e-05	69.5586	5e-96
N1P13	N1P22	0	N1	13	N1	22	Yes	9	0	0	0	1	0.299	0.299	0.00347426	0.00926355	3.22e-05	62.2254	3.46e-75
N1P14	N1P22	0	N1	14	N1	22	Yes	8	0	0	0	2	0.103	0.206	0.00347426	0.0516684	0.000179509	55.4796	2.62e-58
N1P15	N1P22	0	N1	15	N1	22	Yes	7	0	0	0	1	0.139	0.139	0.00347426	0.0428479	0.000148865	48.9061	5.66e-44
N1P16	N1P22	0	N1	16	N1	22	Yes	6	0	0	0	1	0.085	0.085	0.00347426	0.0555208	0.000192894	41.2139	7.59e-30
N1P17	N1P22	0	N1	17	N1	22	Yes	5	0	0	0	1	0.097	0.097	0.00347426	0.053007	0.00018416	34.7121	3.93e-20
N1P18	N1P22	0	N1	18	N1	22	Yes	4	0	0	0	0	0	0	0.00347426	0.0641367	0.000222828	27.5703	8.21e-12
N1P19	N1P22	0	N1	19	N1	22	Yes	3	0	0	0	0	0	0	0.00347426	0.0641367	0.000222828	20.691	3.99e-06
N1P20	N1P22	0	N1	20	N1	22	Yes	2	0	0	0	0	0	0	0.00347426	0.0641367	0.000222828	13.6989	0.0109913
N1P21	N1P22	0	N1	21	N1	22	Yes	1	0	0	0	0	0	0	0.00347426	0.0641367	0.000222828	7.0735	0.132941
ICC180	N2P01	0	ICC180	0	N2	1	No	1	0	0	0	1	0.397	0.397	0.00347426	0.00206253	7.17e-06	7.05488	0.132959
N1P01	N2P01	0	N1	1	N2	1	No	2	0	0	0	2	0.3485	0.697	0.00347426	0.00457637	1.59e-05	0.111	0.00952225
N1P02	N2P01	0	N1	2	N2	1	No	3	0	0	0	2	0.363	0.726	0.00347426	0.00364601	1.27e-05	6.87885	0.132872
N1P03	N2P01	0	N1	3	N2	1	No	4	0	0	0	2	0.1985	0.397	0.00347426	0.0277021	9.62e-05	13.8297	0.00996223
N1P04	N2P01	0	N1	4	N2	1	No	5	0	0	0	2	0.0965	0.193	0.00347426	0.0531162	0.000184539	20.9751	2.58e-06
N1P05	N2P01	0	N1	5	N2	1	No	6	0	0	0	1	0.096	0.096	0.00347426	0.0532251	0.000184918	27.9945	3.08e-12
N1P06	N2P01	0	N1	6	N2	1	No	7	0	0	0	1	0.096	0.096	0.00347426	0.0532251	0.000184918	34.7245	3.79e-20
N1P07	N2P01	0	N1	7	N2	1	No	8	0	0	0	1	0.096	0.096	0.00347426	0.0532251	0.000184918	42.1556	2.01e-31
N1P08	N2P01	0	N1	8	N2	1	No	9	0	0	0	1	0.096	0.096	0.00347426	0.0532251	0.000184918	49.2466	1.15e-44
N1P09	N2P01	0	N1	9	N2	1	No	10	0	0	0	1	0.096	0.096	0.00347426	0.0532251	0.000184918	55.4469	3.12e-58
N1P10	N2P01	0	N1	10	N2	1	No	11	0	0	0	2	0.2285	0.457	0.00347426	0.0209408	7.28e-05	63.0926	1.62e-77
N1P11	N2P01	0	N1	11	N2	1	No	12	0	0	0	2	0.168	0.336	0.00347426	0.0353328	0.000122755	69.7447	1.37e-96
N1P12	N2P01	0	N1	12	N2	1	No	13	0	0	0	2	0.1505	0.301	0.00347426	0.039872	0.000138526	77.1855	1.87e-120
N1P13	N2P01	0	N1	13	N2	1	No	14	0	0	0	2	0.1975	0.395	0.00347426	0.0279423	9.71e-05	84.5187	1.37e-146
N1P14	N2P01	0	N1	14	N2	1	No	15	0	0	0	3	0.100667	0.302	0.00347426	0.0521949	0.000181338	91.2646	6.4e-173
N1P15	N2P01	0	N1	15	N2	1	No	16	0	0	0	2	0.1175	0.235	0.00347426	0.0482505	0.000167635	97.8381	1.08e-200
N1P16	N2P01	0	N1	16	N2	1	No	17	0	0	0	2	0.0905	0.181	0.00347426	0.0543975	0.000188991	105.53	7.75e-236
N1P17	N2P01	0	N1	17	N2	1	No	18	0	0	0	2	0.0965	0.193	0.00347426	0.0531162	0.000184539	112.032	9.04e-268
N1P18	N2P01	0	N1	18	N2	1	No	19	0	0	0	1	0.096	0.096	0.00347426	0.0532251	0.000184918	119.174	3.38e-305
N1P19	N2P01	0	N1	19	N2	1	No	20	0	0	0	1	0.096	0.096	0.00347426	0.0532251	0.000184918	126.053	0
N1P20	N2P01	0	N1	20	N2	1	No	21	0	0	0	1	0.096	0.096	0.00347426	0.0532251	0.000184918	133.045	0
N1P21	N2P01	0	N1	21	N2	1	No	22	0	0	0	1	0.096	0.096	0.00347426	0.0532251	0.000184918	139.671	0
N1P22	N2P01	0	N1	22	N2	1	No	23	0	0	0	1	0.096	0.096	0.00347426	0.0532251	0.000184918	146.744	0
ICC180	N2P02	0	ICC180	0	N2	2	No	2	0	0	0	1	0.493	0.493	0.00347426	0.000312532	1.09e-06	14.1593	0.00771116
N1P01	N2P02	0	N1	1	N2	2	No	3	0	0	0	2	0.3965	0.793	0.00347426	0.00208066	7.23e-06	7.21542	0.132638
N1P02	N2P02	0	N1	2	N2	2	No	4	0	0	0	2	0.411	0.822	0.00347426	0.00160699	5.58e-06	0.225573	0.0103875
N1P03	N2P02	0	N1	3	N2	2	No	5	0	0	0	2	0.2465	0.493	0.00347426	0.0173665	6.03e-05	6.72531	0.132424
N1P04	N2P02	0	N1	4	N2	2	No	6	0	0	0	2	0.1445	0.289	0.00347426	0.0414284	0.000143933	13.8707	0.00965665
N1P05	N2P02	0	N1	5	N2	2	No	7	0	0	0	0	0	0	0.00347426	0.0641367	0.000222828	20.8901	2.94e-06
N1P06	N2P02	0	N1	6	N2	2	No	8	0	0	0	0	0	0	0.00347426	0.0641367	0.000222828	27.6201	7.33e-12
N1P07	N2P02	0	N1	7	N2	2	No	9	0	0	0	0	0	0	0.00347426	0.0641367	0.000222828	35.0512	1.38e-20
N1P08	N2P02	0	N1	8	N2	2	No	10	0	0	0	0	0	0	0.00347426	0.0641367	0.000222828	42.1422	2.12e-31
N1P09	N2P02	0	N1	9	N2	2	No	11	0	0	0	0	0	0	0.00347426	0.0641367	0.000222828	48.3425	7.68e-43
N1P10	N2P02	0	N1	10	N2	2	No	12	0	0	0	1	0.361	0.361	0.00347426	0.00376422	1.31e-05	55.9882	1.67e-59
N1P11	N2P02	0	N1	11	N2	2	No	13	0	0	0	1	0.24	0.24	0.00347426	0.0186118	6.47e-05	62.6403	2.69e-76
N1P12	N2P02	0	N1	12	N2	2	No	14	0	0	0	1	0.205	0.205	0.00347426	0.0261615	9.09e-05	70.0811	1.3e-97
N1P13	N2P02	0	N1	13	N2	2	No	15	0	0	0	1	0.299	0.299	0.00347426	0.00926355	3.22e-05	77.4143	3.13e-121
N1P14	N2P02	0	N1	14	N2	2	No	16	0	0	0	2	0.103	0.206	0.00347426	0.0516684	0.000179509	84.1601	2.99e-145
N1P15	N2P02	0	N1	15	N2	2	No	17	0	0	0	1	0.139	0.139	0.00347426	0.0428479	0.000148865	90.7337	9.08e-171
N1P16	N2P02	0	N1	16	N2	2	No	18	0	0	0	1	0.085	0.085	0.00347426	0.0555208	0.000192894	98.4258	2.82e-203
N1P17	N2P02	0	N1	17	N2	2	No	19	0	0	0	1	0.097	0.097	0.00347426	0.053007	0.00018416	104.928	5.57e-233
N1P18	N2P02	0	N1	18	N2	2	No	20	0	0	0	0	0	0	0.00347426	0.0641367	0.000222828	112.069	5.84e-268
N1P19	N2P02	0	N1	19	N2	2	No	21	0	0	0	0	0	0	0.00347426	0.0641367	0.000222828	118.949	5.57e-304
N1P20	N2P02	0	N1	20	N2	2	No	22	0	0	0	0	0	0	0.00347426	0.0641367	0.000222828	125.941	0
N1P21	N2P02	0	N1	21	N2	2	No	23	0	0	0	0	0	0	0.00347426	0.0641367	0.000222828	132.566	0
N1P22	N2P02	0	N1	22	N2	2	No	24	0	0	0	0	0	0	0.00347426	0.0641367	0.000222828	139.64	0
N2P01	N2P02	0	N2	1	N2	2	Yes	1	0	0	0	1	0.096	0.096	0.00347426	0.0532251	0.000184918	7.10442	0.1329
ICC180	N2P03	0	ICC180	0	N2	3	No	3	0	0	0	1	0.493	0.493	0.00347426	0.000312532	1.09e-06	20.9685	2.61e-06
N1P01	N2P03	0	N1	1	N2	3	No	4	0	0	0	2	0.3965	0.793	0.00347426	0.00208066	7.23e-06	14.0246	0.00857436
N1P02	N2P03	0	N1	2	N2	3	No	5	0	0	0	2	0.411	0.822	0.00347426	0.00160699	5.58e-06	7.0348	0.132972
N1P03	N2P03	0	N1	3	N2	3	No	6	0	0	0	2	0.2465	0.493	0.00347426	0.0173665	6.03e-05	0.0839168	0.0093265
N1P04	N2P03	0	N1	4	N2	3	No	7	0	0	0	2	0.1445	0.289	0.00347426	0.0414284	0.000143933	7.06144	0.132953
N1P05	N2P03	0	N1	5	N2	3	No	8	0	0	0	0	0	0	0.00347426	0.0641367	0.000222828	14.0809	0.0082049
N1P06	N2P03	0	N1	6	N2	3	No	9	0	0	0	0	0	0	0.00347426	0.0641367	0.000222828	20.8108	3.32e-06
N1P07	N2P03	0	N1	7	N2	3	No	10	0	0	0	0	0	0	0.00347426	0.0641367	0.000222828	28.242	1.73e-12
N1P08	N2P03	0	N1	8	N2	3	No	11	0	0	0	0	0	0	0.00347426	0.0641367	0.000222828	35.333	5.69e-21
N1P09	N2P03	0	N1	9	N2	3	No	12	0	0	0	0	0	0	0.00347426	0.0641367	0.000222828	41.5332	2.24e-30
N1P10	N2P03	0	N1	10	N2	3	No	13	0	0	0	1	0.361	0.361	0.00347426	0.00376422	1.31e-05	49.1789	1.58e-44
N1P11	N2P03	0	N1	11	N2	3	No	14	0	0	0	1	0.24	0.24	0.00347426	0.0186118	6.47e-05	55.8311	3.91e-59
N1P12	N2P03	0	N1	12	N2	3	No	15	0	0	0	1	0.205	0.205	0.00347426	0.0261615	9.09e-05	63.2719	5.29e-78
N1P13	N2P03	0	N1	13	N2	3	No	16	0	0	0	1	0.299	0.299	0.00347426	0.00926355	3.22e-05	70.6051	3.26e-99
N1P14	N2P03	0	N1	14	N2	3	No	17	0	0	0	2	0.103	0.206	0.00347426	0.0516684	0.000179509	77.3509	5.14e-121
N1P15	N2P03	0	N1	15	N2	3	No	18	0	0	0	1	0.139	0.139	0.00347426	0.0428479	0.000148865	83.9244	2.25e-144
N1P16	N2P03	0	N1	16	N2	3	No	19	0	0	0	1	0.085	0.085	0.00347426	0.0555208	0.000192894	91.6166	2.35e-174
N1P17	N2P03	0	N1	17	N2	3	No	20	0	0	0	1	0.097	0.097	0.00347426	0.053007	0.00018416	98.1183	6.37e-202
N1P18	N2P03	0	N1	18	N2	3	No	21	0	0	0	0	0	0	0.00347426	0.0641367	0.000222828	105.26	1.48e-234
N1P19	N2P03	0	N1	19	N2	3	No	22	0	0	0	0	0	0	0.00347426	0.0641367	0.000222828	112.139	2.58e-268
N1P20	N2P03	0	N1	20	N2	3	No	23	0	0	0	0	0	0	0.00347426	0.0641367	0.000222828	119.132	5.72e-305
N1P21	N2P03	0	N1	21	N2	3	No	24	0	0	0	0	0	0	0.00347426	0.0641367	0.000222828	125.757	0
N1P22	N2P03	0	N1	22	N2	3	No	25	0	0	0	0	0	0	0.00347426	0.0641367	0.000222828	132.83	0
N2P01	N2P03	0	N2	1	N2	3	Yes	2	0	0	0	1	0.096	0.096	0.00347426	0.0532251	0.000184918	13.9137	0.00934395
N2P02	N2P03	0	N2	2	N2	3	Yes	1	0	0	0	0	0	0	0.00347426	0.0641367	0.000222828	6.80923	0.132712
ICC180	N2P04	0	ICC180	0	N2	4	No	4	1	0	0	2	0.3245	0.649	0.00347426	0.00653038	2.27e-05	28.1282	2.26e-12
N1P01	N2P04	0	N1	1	N2	4	No	5	1	0	0	3	0.316333	0.949	0.00347426	0.0073272	2.55e-05	21.1843	1.86e-06
N1P02	N2P04	0	N1	2	N2	4	No	6	1	0	0	3	0.326	0.978	0.00347426	0.00639167	2.22e-05	14.1945	0.00749783
N1P03	N2P04	0	N1	3	N2	4	No	7	1	0	0	3	0.216333	0.649	0.00347426	0.023571	8.19e-05	7.2436	0.132543
N1P04	N2P04	0	N1	4	N2	4	No	8	1	0	0	3	0.148333	0.445	0.00347426	0.0404347	0.00014048	0.0982482	0.00942967
N1P05	N2P04	0	N1	5	N2	4	No	9	1	0	0	1	0.156	0.156	0.00347426	0.0384424	0.000133559	6.92117	0.132935
N1P06	N2P04	0	N1	6	N2	4	No	10	1	0	0	1	0.156	0.156	0.00347426	0.0384424	0.000133559	13.6511	0.0113879
N1P07	N2P04	0	N1	7	N2	4	No	11	1	0	0	1	0.156	0.156	0.00347426	0.0384424	0.000133559	21.0823	2.18e-06
N1P08	N2P04	0	N1	8	N2	4	No	12	1	0	0	1	0.156	0.156	0.00347426	0.0384424	0.000133559	28.1733	2.03e-12
N1P09	N2P04	0	N1	9	N2	4	No	13	1	0	0	1	0.156	0.156	0.00347426	0.0384424	0.000133559	34.3736	1.11e-19
N1P10	N2P04	0	N1	10	N2	4	No	14	1	0	0	2	0.2585	0.517	0.00347426	0.0152067	5.28e-05	42.0193	3.43e-31
N1P11	N2P04	0	N1	11	N2	4	No	15	1	0	0	2	0.198	0.396	0.00347426	0.0278221	9.67e-05	48.6714	1.68e-43
N1P12	N2P04	0	N1	12	N2	4	No	16	1	0	0	2	0.1805	0.361	0.00347426	0.0321405	0.000111664	56.1122	8.48e-60
N1P13	N2P04	0	N1	13	N2	4	No	17	1	0	0	2	0.2275	0.455	0.00347426	0.0211507	7.35e-05	63.4454	1.79e-78
N1P14	N2P04	0	N1	14	N2	4	No	18	1	0	0	3	0.120667	0.362	0.00347426	0.0474754	0.000164942	70.1912	6.02e-98
N1P15	N2P04	0	N1	15	N2	4	No	19	1	0	0	2	0.1475	0.295	0.00347426	0.0406509	0.000141232	76.7648	4.93e-119
N1P16	N2P04	0	N1	16	N2	4	No	20	1	0	0	2	0.1205	0.241	0.00347426	0.0475164	0.000165084	84.4569	2.34e-146
N1P17	N2P04	0	N1	17	N2	4	No	21	1	0	0	2	0.1265	0.253	0.00347426	0.046026	0.000159906	90.9587	1.12e-171
N1P18	N2P04	0	N1	18	N2	4	No	22	1	0	0	1	0.156	0.156	0.00347426	0.0384424	0.000133559	98.1005	7.63e-202
N1P19	N2P04	0	N1	19	N2	4	No	23	1	0	0	1	0.156	0.156	0.00347426	0.0384424	0.000133559	104.98	3.16e-233
N1P20	N2P04	0	N1	20	N2	4	No	24	1	0	0	1	0.156	0.156	0.00347426	0.0384424	0.000133559	111.972	1.82e-267
N1P21	N2P04	0	N1	21	N2	4	No	25	1	0	0	1	0.156	0.156	0.00347426	0.0384424	0.000133559	118.597	4.38e-302
N1P22	N2P04	0	N1	22	N2	4	No	26	1	0	0	1	0.156	0.156	0.00347426	0.0384424	0.000133559	125.671	0
N2P01	N2P04	0	N2	1	N2	4	Yes	3	1	0	0	2	0.126	0.252	0.00347426	0.0461512	0.000160341	21.0733	2.21e-06
N2P02	N2P04	0	N2	2	N2	4	Yes	2	1	0	0	1	0.156	0.156	0.00347426	0.0384424	0.000133559	13.9689	0.00895406
N2P03	N2P04	0	N2	3	N2	4	Yes	1	1	0	0	1	0.156	0.156	0.00347426	0.0384424	0.000133559	7.15969	0.132793
ICC180	N2P06	0	ICC180	0	N2	6	No	6	1	0	0	2	0.297	0.594	0.00347426	0.0095094	3.3e-05	42.133	2.2e-31
N1P01	N2P06	0	N1	1	N2	6	No	7	1	0	0	3	0.298	0.894	0.00347426	0.00938588	3.26e-05	35.1891	8.94e-21
N1P02	N2P06	0	N1	2	N2	6	No	8	1	0	0	3	0.307667	0.923	0.00347426	0.0082525	2.87e-05	28.1992	1.91e-12
N1P03	N2P06	0	N1	3	N2	6	No	9	1	0	0	3	0.198	0.594	0.00347426	0.0278221	9.67e-05	21.2483	1.68e-06
N1P04	N2P06	0	N1	4	N2	6	No	10	1	0	0	3	0.13	0.39	0.00347426	0.0451448	0.000156845	14.103	0.00806303
N1P05	N2P06	0	N1	5	N2	6	No	11	1	0	0	1	0.101	0.101	0.00347426	0.0521201	0.000181079	7.08357	0.132929
N1P06	N2P06	0	N1	6	N2	6	No	12	1	0	0	1	0.101	0.101	0.00347426	0.0521201	0.000181079	0.353598	0.0114279
N1P07	N2P06	0	N1	7	N2	6	No	13	1	0	0	1	0.101	0.101	0.00347426	0.0521201	0.000181079	7.07753	0.132936
N1P08	N2P06	0	N1	8	N2	6	No	14	1	0	0	1	0.101	0.101	0.00347426	0.0521201	0.000181079	14.1686	0.00765457
N1P09	N2P06	0	N1	9	N2	6	No	15	1	0	0	1	0.101	0.101	0.00347426	0.0521201	0.000181079	20.3688	6.48e-06
N1P10	N2P06	0	N1	10	N2	6	No	16	1	0	0	2	0.231	0.462	0.00347426	0.0204211	7.09e-05	28.0145	2.94e-12
N1P11	N2P06	0	N1	11	N2	6	No	17	1	0	0	2	0.1705	0.341	0.00347426	0.0346893	0.00012052	34.6666	4.52e-20
N1P12	N2P06	0	N1	12	N2	6	No	18	1	0	0	2	0.153	0.306	0.00347426	0.0392223	0.000136268	42.1074	2.43e-31
N1P13	N2P06	0	N1	13	N2	6	No	19	1	0	0	2	0.2	0.4	0.00347426	0.0273433	9.5e-05	49.4406	4.63e-45
N1P14	N2P06	0	N1	14	N2	6	No	20	1	0	0	3	0.102333	0.307	0.00347426	0.0518196	0.000180035	56.1865	5.65e-60
N1P15	N2P06	0	N1	15	N2	6	No	21	1	0	0	2	0.12	0.24	0.00347426	0.0476393	0.000165511	62.76	1.28e-76
N1P16	N2P06	0	N1	16	N2	6	No	22	1	0	0	2	0.093	0.186	0.00347426	0.0538704	0.00018716	70.4522	9.6e-99
N1P17	N2P06	0	N1	17	N2	6	No	23	1	0	0	2	0.099	0.198	0.00347426	0.0525664	0.000182629	76.9539	1.13e-119
N1P18	N2P06	0	N1	18	N2	6	No	24	1	0	0	1	0.101	0.101	0.00347426	0.0521201	0.000181079	84.0958	5.2e-145
N1P19	N2P06	0	N1	19	N2	6	No	25	1	0	0	1	0.101	0.101	0.00347426	0.0521201	0.000181079	90.975	9.58e-172
N1P20	N2P06	0	N1	20	N2	6	No	26	1	0	0	1	0.101	0.101	0.00347426	0.0521201	0.000181079	97.9671	2.94e-201
N1P21	N2P06	0	N1	21	N2	6	No	27	1	0	0	1	0.101	0.101	0.00347426	0.0521201	0.000181079	104.593	2.12e-231
N1P22	N2P06	0	N1	22	N2	6	No	28	1	0	0	1	0.101	0.101	0.00347426	0.0521201	0.000181079	111.666	6.42e-266
N2P01	N2P06	0	N2	1	N2	6	Yes	5	1	0	0	2	0.0985	0.197	0.00347426	0.052677	0.000183014	35.0781	1.27e-20
N2P02	N2P06	0	N2	2	N2	6	Yes	4	1	0	0	1	0.101	0.101	0.00347426	0.0521201	0.000181079	27.9737	3.24e-12
N2P03	N2P06	0	N2	3	N2	6	Yes	3	1	0	0	1	0.101	0.101	0.00347426	0.0521201	0.000181079	21.1644	1.92e-06
N2P04	N2P06	0	N2	4	N2	6	Yes	2	0	0	1	1	0.055	0.055	0.0253172	0.0606114	0.00153451	14.0047	0.00870844
ICC180	N2P07	0	ICC180	0	N2	7	No	7	1	0	0	2	0.308	0.616	0.00347426	0.00821535	2.85e-05	49.1941	1.47e-44
N1P01	N2P07	0	N1	1	N2	7	No	8	1	0	0	3	0.305333	0.916	0.00347426	0.00851612	2.96e-05	42.2502	1.39e-31
N1P02	N2P07	0	N1	2	N2	7	No	9	1	0	0	3	0.315	0.945	0.00347426	0.00746412	2.59e-05	35.2604	7.15e-21
N1P03	N2P07	0	N1	3	N2	7	No	10	1	0	0	3	0.205333	0.616	0.00347426	0.0260836	9.06e-05	28.3095	1.47e-12
N1P04	N2P07	0	N1	4	N2	7	No	11	1	0	0	3	0.137333	0.412	0.00347426	0.0432761	0.000150352	21.1641	1.92e-06
N1P05	N2P07	0	N1	5	N2	7	No	12	1	0	0	1	0.123	0.123	0.00347426	0.0468988	0.000162938	14.1447	0.0078012
N1P06	N2P07	0	N1	6	N2	7	No	13	1	0	0	1	0.123	0.123	0.00347426	0.0468988	0.000162938	7.41472	0.131716
N1P07	N2P07	0	N1	7	N2	7	No	14	1	0	0	1	0.123	0.123	0.00347426	0.0468988	0.000162938	0.0164001	0.0088527
N1P08	N2P07	0	N1	8	N2	7	No	15	1	0	0	1	0.123	0.123	0.00347426	0.0468988	0.000162938	7.10743	0.132896
N1P09	N2P07	0	N1	9	N2	7	No	16	1	0	0	1	0.123	0.123	0.00347426	0.0468988	0.000162938	13.3077	0.0145825
N1P10	N2P07	0	N1	10	N2	7	No	17	1	0	0	2	0.242	0.484	0.00347426	0.018223	6.33e-05	20.9534	2.67e-06
N1P11	N2P07	0	N1	11	N2	7	No	18	1	0	0	2	0.1815	0.363	0.00347426	0.0318883	0.000110788	27.6055	7.58e-12
N1P12	N2P07	0	N1	12	N2	7	No	19	1	0	0	2	0.164	0.328	0.00347426	0.0363663	0.000126346	35.0463	1.4e-20
N1P13	N2P07	0	N1	13	N2	7	No	20	1	0	0	2	0.211	0.422	0.00347426	0.0247742	8.61e-05	42.3795	8.38e-32
N1P14	N2P07	0	N1	14	N2	7	No	21	1	0	0	3	0.109667	0.329	0.00347426	0.0501263	0.000174152	49.1254	2.03e-44
N1P15	N2P07	0	N1	15	N2	7	No	22	1	0	0	2	0.131	0.262	0.00347426	0.0448917	0.000155965	55.6989	8.01e-59
N1P16	N2P07	0	N1	16	N2	7	No	23	1	0	0	2	0.104	0.208	0.00347426	0.0514406	0.000178718	63.391	2.51e-78
N1P17	N2P07	0	N1	17	N2	7	No	24	1	0	0	2	0.11	0.22	0.00347426	0.0500478	0.000173879	69.8928	4.87e-97
N1P18	N2P07	0	N1	18	N2	7	No	25	1	0	0	1	0.123	0.123	0.00347426	0.0468988	0.000162938	77.0347	6.05e-120
N1P19	N2P07	0	N1	19	N2	7	No	26	1	0	0	1	0.123	0.123	0.00347426	0.0468988	0.000162938	83.9139	2.46e-144
N1P20	N2P07	0	N1	20	N2	7	No	27	1	0	0	1	0.123	0.123	0.00347426	0.0468988	0.000162938	90.906	1.82e-171
N1P21	N2P07	0	N1	21	N2	7	No	28	1	0	0	1	0.123	0.123	0.00347426	0.0468988	0.000162938	97.5314	2.38e-199
N1P22	N2P07	0	N1	22	N2	7	No	29	1	0	0	1	0.123	0.123	0.00347426	0.0468988	0.000162938	104.605	1.85e-231
N2P01	N2P07	0	N2	1	N2	7	Yes	6	1	0	0	2	0.1095	0.219	0.00347426	0.0501655	0.000174288	42.1392	2.15e-31
N2P02	N2P07	0	N2	2	N2	7	Yes	5	1	0	0	1	0.123	0.123	0.00347426	0.0468988	0.000162938	35.0348	1.45e-20
N2P03	N2P07	0	N2	3	N2	7	Yes	4	1	0	0	1	0.123	0.123	0.00347426	0.0468988	0.000162938	28.2256	1.79e-12
N2P04	N2P07	0	N2	4	N2	7	Yes	3	0	0	1	1	0.033	0.033	0.0253172	0.06301	0.00159524	21.0659	2.24e-06
N2P06	N2P07	0	N2	6	N2	7	Yes	1	0	0	1	1	0.022	0.022	0.0253172	0.0637265	0.00161338	7.06112	0.132953
ICC180	N2P08	0	ICC180	0	N2	8	No	8	1	0	0	2	0.3365	0.673	0.00347426	0.00548434	1.91e-05	55.895	2.77e-59
N1P01	N2P08	0	N1	1	N2	8	No	9	1	0	0	3	0.324333	0.973	0.00347426	0.00654594	2.27e-05	48.9511	4.59e-44
N1P02	N2P08	0	N1	2	N2	8	No	10	1	0	0	3	0.334	1.002	0.00347426	0.00569049	1.98e-05	41.9613	4.3e-31
N1P03	N2P08	0	N1	3	N2	8	No	11	1	0	0	3	0.224333	0.673	0.00347426	0.021823	7.58e-05	35.0104	1.56e-20
N1P04	N2P08	0	N1	4	N2	8	No	12	1	0	0	3	0.156333	0.469	0.00347426	0.0383558	0.000133258	27.865	4.17e-12
N1P05	N2P08	0	N1	5	N2	8	No	13	1	0	0	1	0.18	0.18	0.00347426	0.0322668	0.000112103	20.8456	3.15e-06
N1P06	N2P08	0	N1	6	N2	8	No	14	1	0	0	1	0.18	0.18	0.00347426	0.0322668	0.000112103	14.1156	0.00798288
N1P07	N2P08	0	N1	7	N2	8	No	15	1	0	0	1	0.18	0.18	0.00347426	0.0322668	0.000112103	6.68451	0.132247
N1P08	N2P08	0	N1	8	N2	8	No	16	1	0	0	1	0.18	0.18	0.00347426	0.0322668	0.000112103	0.40652	0.0118815
N1P09	N2P08	0	N1	9	N2	8	No	17	1	0	0	1	0.18	0.18	0.00347426	0.0322668	0.000112103	6.60677	0.131843
N1P10	N2P08	0	N1	10	N2	8	No	18	1	0	0	2	0.2705	0.541	0.00347426	0.0132303	4.6e-05	14.2525	0.00715684
N1P11	N2P08	0	N1	11	N2	8	No	19	1	0	0	2	0.21	0.42	0.00347426	0.025003	8.69e-05	20.9046	2.88e-06
N1P12	N2P08	0	N1	12	N2	8	No	20	1	0	0	2	0.1925	0.385	0.00347426	0.0291557	0.000101294	28.3454	1.35e-12
N1P13	N2P08	0	N1	13	N2	8	No	21	1	0	0	2	0.2395	0.479	0.00347426	0.0187097	6.5e-05	35.6786	1.9e-21
N1P14	N2P08	0	N1	14	N2	8	No	22	1	0	0	3	0.128667	0.386	0.00347426	0.0454814	0.000158014	42.4244	7.02e-32
N1P15	N2P08	0	N1	15	N2	8	No	23	1	0	0	2	0.1595	0.319	0.00347426	0.0375331	0.0001304	48.998	3.69e-44
N1P16	N2P08	0	N1	16	N2	8	No	24	1	0	0	2	0.1325	0.265	0.00347426	0.0445109	0.000154642	56.6901	3.55e-61
N1P17	N2P08	0	N1	17	N2	8	No	25	1	0	0	2	0.1385	0.277	0.00347426	0.0429765	0.000149311	63.1919	8.72e-78
N1P18	N2P08	0	N1	18	N2	8	No	26	1	0	0	1	0.18	0.18	0.00347426	0.0322668	0.000112103	70.3337	2.21e-98
N1P19	N2P08	0	N1	19	N2	8	No	27	1	0	0	1	0.18	0.18	0.00347426	0.0322668	0.000112103	77.213	1.51e-120
N1P20	N2P08	0	N1	20	N2	8	No	28	1	0	0	1	0.18	0.18	0.00347426	0.0322668	0.000112103	84.2051	2.04e-145
N1P21	N2P08	0	N1	21	N2	8	No	29	1	0	0	1	0.18	0.18	0.00347426	0.0322668	0.000112103	90.8305	3.69e-171
N1P22	N2P08	0	N1	22	N2	8	No	30	1	0	0	1	0.18	0.18	0.00347426	0.0322668	0.000112103	97.904	5.56e-201
N2P01	N2P08	0	N2	1	N2	8	Yes	7	1	0	0	2	0.138	0.276	0.00347426	0.0431049	0.000149758	48.8401	7.7e-44
N2P02	N2P08	0	N2	2	N2	8	Yes	6	1	0	0	1	0.18	0.18	0.00347426	0.0322668	0.000112103	41.7357	1.03e-30
N2P03	N2P08	0	N2	3	N2	8	Yes	5	1	0	0	1	0.18	0.18	0.00347426	0.0322668	0.000112103	34.9265	2.03e-20
N2P04	N2P08	0	N2	4	N2	8	Yes	4	0	0	1	1	0.024	0.024	0.0253172	0.0636211	0.00161071	27.7668	5.23e-12
N2P06	N2P08	0	N2	6	N2	8	Yes	2	0	0	1	1	0.079	0.079	0.0253172	0.0566853	0.00143511	13.762	0.0104847
N2P07	N2P08	0	N2	7	N2	8	Yes	1	0	0	1	1	0.057	0.057	0.0253172	0.0603333	0.00152747	6.70091	0.132322
ICC180	N2P10	0	ICC180	0	N2	10	No	10	1	0	0	2	0.645	1.29	0.00347426	6.79e-06	2.36e-08	70.2432	4.18e-98
N1P01	N2P10	0	N1	1	N2	10	No	11	1	0	0	3	0.53	1.59	0.00347426	0.000135321	4.7e-07	63.2994	4.46e-78
N1P02	N2P10	0	N1	2	N2	10	No	12	1	0	0	3	0.539667	1.619	0.00347426	0.000107651	3.74e-07	56.3095	2.88e-60
N1P03	N2P10	0	N1	3	N2	10	No	13	1	0	0	3	0.43	1.29	0.00347426	0.00112938	3.92e-06	49.3586	6.81e-45
N1P04	N2P10	0	N1	4	N2	10	No	14	1	0	0	3	0.362	1.086	0.00347426	0.00370473	1.29e-05	42.2133	1.61e-31
N1P05	N2P10	0	N1	5	N2	10	No	15	1	0	0	1	0.797	0.797	0.00347426	5.27e-08	1.83e-10	35.1939	8.81e-21
N1P06	N2P10	0	N1	6	N2	10	No	16	1	0	0	1	0.797	0.797	0.00347426	5.27e-08	1.83e-10	28.4639	1.02e-12
N1P07	N2P10	0	N1	7	N2	10	No	17	1	0	0	1	0.797	0.797	0.00347426	5.27e-08	1.83e-10	21.0328	2.36e-06
N1P08	N2P10	0	N1	8	N2	10	No	18	1	0	0	1	0.797	0.797	0.00347426	5.27e-08	1.83e-10	13.9417	0.00914417
N1P09	N2P10	0	N1	9	N2	10	No	19	1	0	0	1	0.797	0.797	0.00347426	5.27e-08	1.83e-10	7.74148	0.12898
N1P10	N2P10	0	N1	10	N2	10	No	20	1	0	0	2	0.579	1.158	0.00347426	4.07e-05	1.41e-07	0.0957686	0.00941175
N1P11	N2P10	0	N1	11	N2	10	No	21	1	0	0	2	0.5185	1.037	0.00347426	0.000176683	6.14e-07	6.55634	0.131535
N1P12	N2P10	0	N1	12	N2	10	No	22	1	0	0	2	0.501	1.002	0.00347426	0.000262145	9.11e-07	13.9971	0.00876012
N1P13	N2P10	0	N1	13	N2	10	No	23	1	0	0	2	0.548	1.096	0.00347426	8.81e-05	3.06e-07	21.3304	1.48e-06
N1P14	N2P10	0	N1	14	N2	10	No	24	1	0	0	3	0.334333	1.003	0.00347426	0.00566265	1.97e-05	28.0762	2.55e-12
N1P15	N2P10	0	N1	15	N2	10	No	25	1	0	0	2	0.468	0.936	0.00347426	0.000531503	1.85e-06	34.6497	4.77e-20
N1P16	N2P10	0	N1	16	N2	10	No	26	1	0	0	2	0.441	0.882	0.00347426	0.000914033	3.18e-06	42.3419	9.71e-32
N1P17	N2P10	0	N1	17	N2	10	No	27	1	0	0	2	0.447	0.894	0.00347426	0.000812567	2.82e-06	48.8436	7.57e-44
N1P18	N2P10	0	N1	18	N2	10	No	28	1	0	0	1	0.797	0.797	0.00347426	5.27e-08	1.83e-10	55.9855	1.69e-59
N1P19	N2P10	0	N1	19	N2	10	No	29	1	0	0	1	0.797	0.797	0.00347426	5.27e-08	1.83e-10	62.8647	6.69e-77
N1P20	N2P10	0	N1	20	N2	10	No	30	1	0	0	1	0.797	0.797	0.00347426	5.27e-08	1.83e-10	69.8568	6.26e-97
N1P21	N2P10	0	N1	21	N2	10	No	31	1	0	0	1	0.797	0.797	0.00347426	5.27e-08	1.83e-10	76.4823	4.38e-118
N1P22	N2P10	0	N1	22	N2	10	No	32	1	0	0	1	0.797	0.797	0.00347426	5.27e-08	1.83e-10	83.5558	5.22e-143
N2P01	N2P10	0	N2	1	N2	10	Yes	9	1	0	0	2	0.4465	0.893	0.00347426	0.000820624	2.85e-06	63.1884	8.92e-78
N2P02	N2P10	0	N2	2	N2	10	Yes	8	1	0	0	1	0.797	0.797	0.00347426	5.27e-08	1.83e-10	56.0839	9.89e-60
N2P03	N2P10	0	N2	3	N2	10	Yes	7	1	0	0	1	0.797	0.797	0.00347426	5.27e-08	1.83e-10	49.2747	1.01e-44
N2P04	N2P10	0	N2	4	N2	10	Yes	6	0	0	1	1	0.641	0.641	0.0253172	7.61e-06	1.93e-07	42.115	2.36e-31
N2P06	N2P10	0	N2	6	N2	10	Yes	4	0	0	1	1	0.696	0.696	0.0253172	1.49e-06	3.78e-08	28.1103	2.35e-12
N2P07	N2P10	0	N2	7	N2	10	Yes	3	0	0	1	1	0.674	0.674	0.0253172	2.91e-06	7.37e-08	21.0492	2.3e-06
N2P08	N2P10	0	N2	8	N2	10	Yes	2	0	0	1	1	0.617	0.617	0.0253172	1.49e-05	3.76e-07	14.3482	0.00662192
ICC180	N2P11	0	ICC180	0	N2	11	No	11	1	0	0	2	0.6805	1.361	0.00347426	2.39e-06	8.32e-09	77.0073	7.49e-120
N1P01	N2P11	0	N1	1	N2	11	No	12	1	0	0	3	0.553667	1.661	0.00347426	7.67e-05	2.67e-07	70.0635	1.48e-97
N1P02	N2P11	0	N1	2	N2	11	No	13	1	0	0	3	0.563333	1.69	0.00347426	6.04e-05	2.1e-07	63.0736	1.82e-77
N1P03	N2P11	0	N1	3	N2	11	No	14	1	0	0	3	0.453667	1.361	0.00347426	0.000711639	2.47e-06	56.1227	8e-60
N1P04	N2P11	0	N1	4	N2	11	No	15	1	0	0	3	0.385667	1.157	0.00347426	0.0025082	8.71e-06	48.9774	4.06e-44
N1P05	N2P11	0	N1	5	N2	11	No	16	1	0	0	1	0.868	0.868	0.00347426	3.82e-09	1.33e-11	41.958	4.35e-31
N1P06	N2P11	0	N1	6	N2	11	No	17	1	0	0	1	0.868	0.868	0.00347426	3.82e-09	1.33e-11	35.228	7.92e-21
N1P07	N2P11	0	N1	7	N2	11	No	18	1	0	0	1	0.868	0.868	0.00347426	3.82e-09	1.33e-11	27.7969	4.88e-12
N1P08	N2P11	0	N1	8	N2	11	No	19	1	0	0	1	0.868	0.868	0.00347426	3.82e-09	1.33e-11	20.7058	3.9e-06
N1P09	N2P11	0	N1	9	N2	11	No	20	1	0	0	1	0.868	0.868	0.00347426	3.82e-09	1.33e-11	14.5056	0.00581567
N1P10	N2P11	0	N1	10	N2	11	No	21	1	0	0	2	0.6145	1.229	0.00347426	1.59e-05	5.53e-08	6.85987	0.132836
N1P11	N2P11	0	N1	11	N2	11	No	22	1	0	0	2	0.554	1.108	0.00347426	7.61e-05	2.64e-07	0.207759	0.0102489
N1P12	N2P11	0	N1	12	N2	11	No	23	1	0	0	2	0.5365	1.073	0.00347426	0.000116081	4.03e-07	7.23303	0.13258
N1P13	N2P11	0	N1	13	N2	11	No	24	1	0	0	2	0.5835	1.167	0.00347426	3.62e-05	1.26e-07	14.5663	0.00552757
N1P14	N2P11	0	N1	14	N2	11	No	25	1	0	0	3	0.358	1.074	0.00347426	0.00394743	1.37e-05	21.3121	1.52e-06
N1P15	N2P11	0	N1	15	N2	11	No	26	1	0	0	2	0.5035	1.007	0.00347426	0.000247986	8.62e-07	27.8856	3.97e-12
N1P16	N2P11	0	N1	16	N2	11	No	27	1	0	0	2	0.4765	0.953	0.00347426	0.000445099	1.55e-06	35.5778	2.63e-21
N1P17	N2P11	0	N1	17	N2	11	No	28	1	0	0	2	0.4825	0.965	0.00347426	0.000391946	1.36e-06	42.0795	2.71e-31
N1P18	N2P11	0	N1	18	N2	11	No	29	1	0	0	1	0.868	0.868	0.00347426	3.82e-09	1.33e-11	49.2214	1.3e-44
N1P19	N2P11	0	N1	19	N2	11	No	30	1	0	0	1	0.868	0.868	0.00347426	3.82e-09	1.33e-11	56.1006	9.03e-60
N1P20	N2P11	0	N1	20	N2	11	No	31	1	0	0	1	0.868	0.868	0.00347426	3.82e-09	1.33e-11	63.0927	1.62e-77
N1P21	N2P11	0	N1	21	N2	11	No	32	1	0	0	1	0.868	0.868	0.00347426	3.82e-09	1.33e-11	69.7182	1.65e-96
N1P22	N2P11	0	N1	22	N2	11	No	33	1	0	0	1	0.868	0.868	0.00347426	3.82e-09	1.33e-11	76.7917	4e-119
N2P01	N2P11	0	N2	1	N2	11	Yes	10	1	0	0	2	0.482	0.964	0.00347426	0.000396146	1.38e-06	69.9525	3.21e-97
N2P02	N2P11	0	N2	2	N2	11	Yes	9	1	0	0	1	0.868	0.868	0.00347426	3.82e-09	1.33e-11	62.848	7.41e-77
N2P03	N2P11	0	N2	3	N2	11	Yes	8	1	0	0	1	0.868	0.868	0.00347426	3.82e-09	1.33e-11	56.0388	1.26e-59
N2P04	N2P11	0	N2	4	N2	11	Yes	7	0	0	1	1	0.712	0.712	0.0253172	9.06e-07	2.29e-08	48.8791	6.42e-44
N2P06	N2P11	0	N2	6	N2	11	Yes	5	0	0	1	1	0.767	0.767	0.0253172	1.49e-07	3.78e-09	34.8744	2.38e-20
N2P07	N2P11	0	N2	7	N2	11	Yes	4	0	0	1	1	0.745	0.745	0.0253172	3.12e-07	7.9e-09	27.8133	4.7e-12
N2P08	N2P11	0	N2	8	N2	11	Yes	3	0	0	1	1	0.688	0.688	0.0253172	1.91e-06	4.83e-08	21.1123	2.08e-06
N2P10	N2P11	0	N2	10	N2	11	Yes	1	0	0	1	1	0.071	0.071	0.0253172	0.0581306	0.00147171	6.7641	0.13257
ICC180	N2P12	1	ICC180	0	N2	12	No	12	1	0	0	2	0.698	1.396	0.00347426	1.4e-06	4.87e-09	83.6743	1.9e-143
N1P01	N2P12	1	N1	1	N2	12	No	13	1	0	0	3	0.565333	1.696	0.00347426	5.75e-05	2e-07	76.7304	6.43e-119
N1P02	N2P12	1	N1	2	N2	12	No	14	1	0	0	3	0.575	1.725	0.00347426	4.5e-05	1.56e-07	69.7406	1.41e-96
N1P03	N2P12	1	N1	3	N2	12	No	15	1	0	0	3	0.465333	1.396	0.00347426	0.000561551	1.95e-06	62.7897	1.06e-76
N1P04	N2P12	1	N1	4	N2	12	No	16	1	0	0	3	0.397333	1.192	0.00347426	0.00205052	7.12e-06	55.6443	1.08e-58
N1P05	N2P12	1	N1	5	N2	12	No	17	1	0	0	1	0.903	0.903	0.00347426	9.66e-10	3.36e-12	48.6249	2.09e-43
N1P06	N2P12	1	N1	6	N2	12	No	18	1	0	0	1	0.903	0.903	0.00347426	9.66e-10	3.36e-12	41.8949	5.56e-31
N1P07	N2P12	1	N1	7	N2	12	No	19	1	0	0	1	0.903	0.903	0.00347426	9.66e-10	3.36e-12	34.4638	8.42e-20
N1P08	N2P12	1	N1	8	N2	12	No	20	1	0	0	1	0.903	0.903	0.00347426	9.66e-10	3.36e-12	27.3728	1.29e-11
N1P09	N2P12	1	N1	9	N2	12	No	21	1	0	0	1	0.903	0.903	0.00347426	9.66e-10	3.36e-12	21.1725	1.89e-06
N1P10	N2P12	1	N1	10	N2	12	No	22	1	0	0	2	0.632	1.264	0.00347426	9.81e-06	3.41e-08	13.5268	0.0124732
N1P11	N2P12	1	N1	11	N2	12	No	23	1	0	0	2	0.5715	1.143	0.00347426	4.92e-05	1.71e-07	6.8747	0.132865
N1P12	N2P12	1	N1	12	N2	12	No	24	1	0	0	2	0.554	1.108	0.00347426	7.61e-05	2.64e-07	0.566099	0.0133361
N1P13	N2P12	1	N1	13	N2	12	No	25	1	0	0	2	0.601	1.202	0.00347426	2.29e-05	7.95e-08	7.89932	0.127138
N1P14	N2P12	1	N1	14	N2	12	No	26	1	0	0	3	0.369667	1.109	0.00347426	0.00327394	1.14e-05	14.6452	0.00517099
N1P15	N2P12	1	N1	15	N2	12	No	27	1	0	0	2	0.521	1.042	0.00347426	0.000166814	5.8e-07	21.2187	1.76e-06
N1P16	N2P12	1	N1	16	N2	12	No	28	1	0	0	2	0.494	0.988	0.00347426	0.000305787	1.06e-06	28.9108	3.47e-13
N1P17	N2P12	1	N1	17	N2	12	No	29	1	0	0	2	0.5	1	0.00347426	0.000268012	9.31e-07	35.4126	4.43e-21
N1P18	N2P12	1	N1	18	N2	12	No	30	1	0	0	1	0.903	0.903	0.00347426	9.66e-10	3.36e-12	42.5545	4.21e-32
N1P19	N2P12	1	N1	19	N2	12	No	31	1	0	0	1	0.903	0.903	0.00347426	9.66e-10	3.36e-12	49.4337	4.78e-45
N1P20	N2P12	1	N1	20	N2	12	No	32	1	0	0	1	0.903	0.903	0.00347426	9.66e-10	3.36e-12	56.4258	1.52e-60
N1P21	N2P12	1	N1	21	N2	12	No	33	1	0	0	1	0.903	0.903	0.00347426	9.66e-10	3.36e-12	63.0512	2.1e-77
N1P22	N2P12	1	N1	22	N2	12	No	34	1	0	0	1	0.903	0.903	0.00347426	9.66e-10	3.36e-12	70.1247	9.6e-98
N2P01	N2P12	1	N2	1	N2	12	Yes	11	1	0	0	2	0.4995	0.999	0.00347426	0.00027099	9.41e-07	76.6194	1.52e-118
N2P02	N2P12	1	N2	2	N2	12	Yes	10	1	0	0	1	0.903	0.903	0.00347426	9.66e-10	3.36e-12	69.515	6.77e-96
N2P03	N2P12	1	N2	3	N2	12	Yes	9	1	0	0	1	0.903	0.903	0.00347426	9.66e-10	3.36e-12	62.7058	1.79e-76
N2P04	N2P12	1	N2	4	N2	12	Yes	8	0	0	1	1	0.747	0.747	0.0253172	2.92e-07	7.39e-09	55.5461	1.83e-58
N2P06	N2P12	1	N2	6	N2	12	Yes	6	0	0	1	1	0.802	0.802	0.0253172	4.41e-08	1.12e-09	41.5413	2.17e-30
N2P07	N2P12	1	N2	7	N2	12	Yes	5	0	0	1	1	0.78	0.78	0.0253172	9.55e-08	2.42e-09	34.4802	8.01e-20
N2P08	N2P12	1	N2	8	N2	12	Yes	4	0	0	1	1	0.723	0.723	0.0253172	6.38e-07	1.62e-08	27.7793	5.08e-12
N2P10	N2P12	1	N2	10	N2	12	Yes	2	0	0	1	1	0.106	0.106	0.0253172	0.0509812	0.0012907	13.431	0.0133635
N2P11	N2P12	1	N2	11	N2	12	Yes	1	0	0	1	1	0.035	0.035	0.0253172	0.0628441	0.00159104	6.66694	0.132164
ICC180	N2P13	0	ICC180	0	N2	13	No	13	0	0	0	1	0.493	0.493	0.00347426	0.000312532	1.09e-06	91.195	1.23e-172
N1P01	N2P13	0	N1	1	N2	13	No	14	0	0	0	2	0.3965	0.793	0.00347426	0.00208066	7.23e-06	84.2511	1.37e-145
N1P02	N2P13	0	N1	2	N2	13	No	15	0	0	0	2	0.411	0.822	0.00347426	0.00160699	5.58e-06	77.2613	1.04e-120
N1P03	N2P13	0	N1	3	N2	13	No	16	0	0	0	2	0.2465	0.493	0.00347426	0.0173665	6.03e-05	70.3104	2.61e-98
N1P04	N2P13	0	N1	4	N2	13	No	17	0	0	0	2	0.1445	0.289	0.00347426	0.0414284	0.000143933	63.165	1.03e-77
N1P05	N2P13	0	N1	5	N2	13	No	18	0	0	0	0	0	0	0.00347426	0.0641367	0.000222828	56.1456	7.06e-60
N1P06	N2P13	0	N1	6	N2	13	No	19	0	0	0	0	0	0	0.00347426	0.0641367	0.000222828	49.4156	5.2e-45
N1P07	N2P13	0	N1	7	N2	13	No	20	0	0	0	0	0	0	0.00347426	0.0641367	0.000222828	41.9845	3.92e-31
N1P08	N2P13	0	N1	8	N2	13	No	21	0	0	0	0	0	0	0.00347426	0.0641367	0.000222828	34.8935	2.25e-20
N1P09	N2P13	0	N1	9	N2	13	No	22	0	0	0	0	0	0	0.00347426	0.0641367	0.000222828	28.6932	5.88e-13
N1P10	N2P13	0	N1	10	N2	13	No	23	0	0	0	1	0.361	0.361	0.00347426	0.00376422	1.31e-05	21.0475	2.3e-06
N1P11	N2P13	0	N1	11	N2	13	No	24	0	0	0	1	0.24	0.24	0.00347426	0.0186118	6.47e-05	14.3954	0.00637099
N1P12	N2P13	0	N1	12	N2	13	No	25	0	0	0	1	0.205	0.205	0.00347426	0.0261615	9.09e-05	6.95462	0.132966
N1P13	N2P13	0	N1	13	N2	13	No	26	0	0	0	1	0.299	0.299	0.00347426	0.00926355	3.22e-05	0.378602	0.0116405
N1P14	N2P13	0	N1	14	N2	13	No	27	0	0	0	2	0.103	0.206	0.00347426	0.0516684	0.000179509	7.12445	0.132866
N1P15	N2P13	0	N1	15	N2	13	No	28	0	0	0	1	0.139	0.139	0.00347426	0.0428479	0.000148865	13.698	0.0109992
N1P16	N2P13	0	N1	16	N2	13	No	29	0	0	0	1	0.085	0.085	0.00347426	0.0555208	0.000192894	21.3901	1.34e-06
N1P17	N2P13	0	N1	17	N2	13	No	30	0	0	0	1	0.097	0.097	0.00347426	0.053007	0.00018416	27.8919	3.92e-12
N1P18	N2P13	0	N1	18	N2	13	No	31	0	0	0	0	0	0	0.00347426	0.0641367	0.000222828	35.0337	1.45e-20
N1P19	N2P13	0	N1	19	N2	13	No	32	0	0	0	0	0	0	0.00347426	0.0641367	0.000222828	41.913	5.18e-31
N1P20	N2P13	0	N1	20	N2	13	No	33	0	0	0	0	0	0	0.00347426	0.0641367	0.000222828	48.9051	5.69e-44
N1P21	N2P13	0	N1	21	N2	13	No	34	0	0	0	0	0	0	0.00347426	0.0641367	0.000222828	55.5305	1.99e-58
N1P22	N2P13	0	N1	22	N2	13	No	35	0	0	0	0	0	0	0.00347426	0.0641367	0.000222828	62.604	3.36e-76
N2P01	N2P13	0	N2	1	N2	13	Yes	12	0	0	0	1	0.096	0.096	0.00347426	0.0532251	0.000184918	84.1401	3.56e-145
N2P02	N2P13	0	N2	2	N2	13	Yes	11	0	0	0	0	0	0	0.00347426	0.0641367	0.000222828	77.0357	6.01e-120
N2P03	N2P13	0	N2	3	N2	13	Yes	10	0	0	0	0	0	0	0.00347426	0.0641367	0.000222828	70.2265	4.7e-98
N2P04	N2P13	0	N2	4	N2	13	Yes	9	0	0	0	1	0.156	0.156	0.00347426	0.0384424	0.000133559	63.0668	1.9e-77
N2P06	N2P13	0	N2	6	N2	13	Yes	7	0	0	0	1	0.101	0.101	0.00347426	0.0521201	0.000181079	49.062	2.74e-44
N2P07	N2P13	0	N2	7	N2	13	Yes	6	0	0	0	1	0.123	0.123	0.00347426	0.0468988	0.000162938	42.0009	3.68e-31
N2P08	N2P13	0	N2	8	N2	13	Yes	5	0	0	0	1	0.18	0.18	0.00347426	0.0322668	0.000112103	35.3	6.31e-21
N2P10	N2P13	0	N2	10	N2	13	Yes	3	0	0	0	1	0.797	0.797	0.00347426	5.27e-08	1.83e-10	20.9518	2.68e-06
N2P11	N2P13	0	N2	11	N2	13	Yes	2	0	0	0	1	0.868	0.868	0.00347426	3.82e-09	1.33e-11	14.1877	0.00753889
N2P12	N2P13	1	N2	12	N2	13	Yes	1	0	0	0	1	0.903	0.903	0.00347426	9.66e-10	3.36e-12	7.52072	0.130993
ICC180	N2P14	0	ICC180	0	N2	14	No	14	0	0	0	1	0.493	0.493	0.00347426	0.000312532	1.09e-06	97.6401	7.97e-200
N1P01	N2P14	0	N1	1	N2	14	No	15	0	0	0	2	0.3965	0.793	0.00347426	0.00208066	7.23e-06	90.6962	1.29e-170
N1P02	N2P14	0	N1	2	N2	14	No	16	0	0	0	2	0.411	0.822	0.00347426	0.00160699	5.58e-06	83.7063	1.45e-143
N1P03	N2P14	0	N1	3	N2	14	No	17	0	0	0	2	0.2465	0.493	0.00347426	0.0173665	6.03e-05	76.7554	5.29e-119
N1P04	N2P14	0	N1	4	N2	14	No	18	0	0	0	2	0.1445	0.289	0.00347426	0.0414284	0.000143933	69.6101	3.5e-96
N1P05	N2P14	0	N1	5	N2	14	No	19	0	0	0	0	0	0	0.00347426	0.0641367	0.000222828	62.5907	3.65e-76
N1P06	N2P14	0	N1	6	N2	14	No	20	0	0	0	0	0	0	0.00347426	0.0641367	0.000222828	55.8607	3.33e-59
N1P07	N2P14	0	N1	7	N2	14	No	21	0	0	0	0	0	0	0.00347426	0.0641367	0.000222828	48.4296	5.14e-43
N1P08	N2P14	0	N1	8	N2	14	No	22	0	0	0	0	0	0	0.00347426	0.0641367	0.000222828	41.3385	4.72e-30
N1P09	N2P14	0	N1	9	N2	14	No	23	0	0	0	0	0	0	0.00347426	0.0641367	0.000222828	35.1383	1.05e-20
N1P10	N2P14	0	N1	10	N2	14	No	24	0	0	0	1	0.361	0.361	0.00347426	0.00376422	1.31e-05	27.4926	9.81e-12
N1P11	N2P14	0	N1	11	N2	14	No	25	0	0	0	1	0.24	0.24	0.00347426	0.0186118	6.47e-05	20.8405	3.18e-06
N1P12	N2P14	0	N1	12	N2	14	No	26	0	0	0	1	0.205	0.205	0.00347426	0.0261615	9.09e-05	13.3997	0.0136656
N1P13	N2P14	0	N1	13	N2	14	No	27	0	0	0	1	0.299	0.299	0.00347426	0.00926355	3.22e-05	6.06646	0.126696
N1P14	N2P14	0	N1	14	N2	14	No	28	0	0	0	2	0.103	0.206	0.00347426	0.0516684	0.000179509	0.679388	0.0144508
N1P15	N2P14	0	N1	15	N2	14	No	29	0	0	0	1	0.139	0.139	0.00347426	0.0428479	0.000148865	7.25292	0.132509
N1P16	N2P14	0	N1	16	N2	14	No	30	0	0	0	1	0.085	0.085	0.00347426	0.0555208	0.000192894	14.9451	0.00398814
N1P17	N2P14	0	N1	17	N2	14	No	31	0	0	0	1	0.097	0.097	0.00347426	0.053007	0.00018416	21.4468	1.22e-06
N1P18	N2P14	0	N1	18	N2	14	No	32	0	0	0	0	0	0	0.00347426	0.0641367	0.000222828	28.5887	7.56e-13
N1P19	N2P14	0	N1	19	N2	14	No	33	0	0	0	0	0	0	0.00347426	0.0641367	0.000222828	35.4679	3.72e-21
N1P20	N2P14	0	N1	20	N2	14	No	34	0	0	0	0	0	0	0.00347426	0.0641367	0.000222828	42.46	6.1e-32
N1P21	N2P14	0	N1	21	N2	14	No	35	0	0	0	0	0	0	0.00347426	0.0641367	0.000222828	49.0855	2.45e-44
N1P22	N2P14	0	N1	22	N2	14	No	36	0	0	0	0	0	0	0.00347426	0.0641367	0.000222828	56.159	6.57e-60
N2P01	N2P14	0	N2	1	N2	14	Yes	13	0	0	0	1	0.096	0.096	0.00347426	0.0532251	0.000184918	90.5852	3.61e-170
N2P02	N2P14	0	N2	2	N2	14	Yes	12	0	0	0	0	0	0	0.00347426	0.0641367	0.000222828	83.4808	9.88e-143
N2P03	N2P14	0	N2	3	N2	14	Yes	11	0	0	0	0	0	0	0.00347426	0.0641367	0.000222828	76.6715	1.01e-118
N2P04	N2P14	0	N2	4	N2	14	Yes	10	0	0	0	1	0.156	0.156	0.00347426	0.0384424	0.000133559	69.5118	6.92e-96
N2P06	N2P14	0	N2	6	N2	14	Yes	8	0	0	0	1	0.101	0.101	0.00347426	0.0521201	0.000181079	55.5071	2.26e-58
N2P07	N2P14	0	N2	7	N2	14	Yes	7	0	0	0	1	0.123	0.123	0.00347426	0.0468988	0.000162938	48.446	4.77e-43
N2P08	N2P14	0	N2	8	N2	14	Yes	6	0	0	0	1	0.18	0.18	0.00347426	0.0322668	0.000112103	41.7451	9.92e-31
N2P10	N2P14	0	N2	10	N2	14	Yes	4	0	0	0	1	0.797	0.797	0.00347426	5.27e-08	1.83e-10	27.3968	1.22e-11
N2P11	N2P14	0	N2	11	N2	14	Yes	3	0	0	0	1	0.868	0.868	0.00347426	3.82e-09	1.33e-11	20.6327	4.36e-06
N2P12	N2P14	1	N2	12	N2	14	Yes	2	0	0	0	1	0.903	0.903	0.00347426	9.66e-10	3.36e-12	13.9658	0.00897584
N2P13	N2P14	0	N2	13	N2	14	Yes	1	0	0	0	0	0	0	0.00347426	0.0641367	0.000222828	6.44506	0.130725
ICC180	N2P15	0	ICC180	0	N2	15	No	15	0	0	0	1	0.493	0.493	0.00347426	0.000312532	1.09e-06	105.342	6.08e-235
N1P01	N2P15	0	N1	1	N2	15	No	16	0	0	0	2	0.3965	0.793	0.00347426	0.00208066	7.23e-06	98.3981	3.74e-203
N1P02	N2P15	0	N1	2	N2	15	No	17	0	0	0	2	0.411	0.822	0.00347426	0.00160699	5.58e-06	91.4082	1.67e-173
N1P03	N2P15	0	N1	3	N2	15	No	18	0	0	0	2	0.2465	0.493	0.00347426	0.0173665	6.03e-05	84.4573	2.33e-146
N1P04	N2P15	0	N1	4	N2	15	No	19	0	0	0	2	0.1445	0.289	0.00347426	0.0414284	0.000143933	77.312	6.97e-121
N1P05	N2P15	0	N1	5	N2	15	No	20	0	0	0	0	0	0	0.00347426	0.0641367	0.000222828	70.2926	2.95e-98
N1P06	N2P15	0	N1	6	N2	15	No	21	0	0	0	0	0	0	0.00347426	0.0641367	0.000222828	63.5626	8.55e-79
N1P07	N2P15	0	N1	7	N2	15	No	22	0	0	0	0	0	0	0.00347426	0.0641367	0.000222828	56.1315	7.63e-60
N1P08	N2P15	0	N1	8	N2	15	No	23	0	0	0	0	0	0	0.00347426	0.0641367	0.000222828	49.0404	3.03e-44
N1P09	N2P15	0	N1	9	N2	15	No	24	0	0	0	0	0	0	0.00347426	0.0641367	0.000222828	42.8402	1.35e-32
N1P10	N2P15	0	N1	10	N2	15	No	25	0	0	0	1	0.361	0.361	0.00347426	0.00376422	1.31e-05	35.1945	8.79e-21
N1P11	N2P15	0	N1	11	N2	15	No	26	0	0	0	1	0.24	0.24	0.00347426	0.0186118	6.47e-05	28.5423	8.45e-13
N1P12	N2P15	0	N1	12	N2	15	No	27	0	0	0	1	0.205	0.205	0.00347426	0.0261615	9.09e-05	21.1016	2.12e-06
N1P13	N2P15	0	N1	13	N2	15	No	28	0	0	0	1	0.299	0.299	0.00347426	0.00926355	3.22e-05	13.7683	0.0104352
N1P14	N2P15	0	N1	14	N2	15	No	29	0	0	0	2	0.103	0.206	0.00347426	0.0516684	0.000179509	7.02249	0.132977
N1P15	N2P15	0	N1	15	N2	15	No	30	0	0	0	1	0.139	0.139	0.00347426	0.0428479	0.000148865	0.448964	0.0122555
N1P16	N2P15	0	N1	16	N2	15	No	31	0	0	0	1	0.085	0.085	0.00347426	0.0555208	0.000192894	7.24317	0.132545
N1P17	N2P15	0	N1	17	N2	15	No	32	0	0	0	1	0.097	0.097	0.00347426	0.053007	0.00018416	13.7449	0.0106201
N1P18	N2P15	0	N1	18	N2	15	No	33	0	0	0	0	0	0	0.00347426	0.0641367	0.000222828	20.8868	2.96e-06
N1P19	N2P15	0	N1	19	N2	15	No	34	0	0	0	0	0	0	0.00347426	0.0641367	0.000222828	27.766	5.24e-12
N1P20	N2P15	0	N1	20	N2	15	No	35	0	0	0	0	0	0	0.00347426	0.0641367	0.000222828	34.7582	3.41e-20
N1P21	N2P15	0	N1	21	N2	15	No	36	0	0	0	0	0	0	0.00347426	0.0641367	0.000222828	41.3836	3.98e-30
N1P22	N2P15	0	N1	22	N2	15	No	37	0	0	0	0	0	0	0.00347426	0.0641367	0.000222828	48.4571	4.53e-43
N2P01	N2P15	0	N2	1	N2	15	Yes	14	0	0	0	1	0.096	0.096	0.00347426	0.0532251	0.000184918	98.2871	1.15e-202
N2P02	N2P15	0	N2	2	N2	15	Yes	13	0	0	0	0	0	0	0.00347426	0.0641367	0.000222828	91.1826	1.38e-172
N2P03	N2P15	0	N2	3	N2	15	Yes	12	0	0	0	0	0	0	0.00347426	0.0641367	0.000222828	84.3734	4.8e-146
N2P04	N2P15	0	N2	4	N2	15	Yes	11	0	0	0	1	0.156	0.156	0.00347426	0.0384424	0.000133559	77.2137	1.5e-120
N2P06	N2P15	0	N2	6	N2	15	Yes	9	0	0	0	1	0.101	0.101	0.00347426	0.0521201	0.000181079	63.209	7.84e-78
N2P07	N2P15	0	N2	7	N2	15	Yes	8	0	0	0	1	0.123	0.123	0.00347426	0.0468988	0.000162938	56.1479	6.98e-60
N2P08	N2P15	0	N2	8	N2	15	Yes	7	0	0	0	1	0.18	0.18	0.00347426	0.0322668	0.000112103	49.4469	4.49e-45
N2P10	N2P15	0	N2	10	N2	15	Yes	5	0	0	0	1	0.797	0.797	0.00347426	5.27e-08	1.83e-10	35.0987	1.19e-20
N2P11	N2P15	0	N2	11	N2	15	Yes	4	0	0	0	1	0.868	0.868	0.00347426	3.82e-09	1.33e-11	28.3346	1.39e-12
N2P12	N2P15	1	N2	12	N2	15	Yes	3	0	0	0	1	0.903	0.903	0.00347426	9.66e-10	3.36e-12	21.6677	8.57e-07
N2P13	N2P15	0	N2	13	N2	15	Yes	2	0	0	0	0	0	0	0.00347426	0.0641367	0.000222828	14.1469	0.00778732
N2P14	N2P15	0	N2	14	N2	15	Yes	1	0	0	0	0	0	0	0.00347426	0.0641367	0.000222828	7.70188	0.129391
ICC180	N2P16	0	ICC180	0	N2	16	No	16	0	0	0	1	0.493	0.493	0.00347426	0.000312532	1.09e-06	111.719	3.47e-266
N1P01	N2P16	0	N1	1	N2	16	No	17	0	0	0	2	0.3965	0.793	0.00347426	0.00208066	7.23e-06	104.775	2.92e-232
N1P02	N2P16	0	N1	2	N2	16	No	18	0	0	0	2	0.411	0.822	0.00347426	0.00160699	5.58e-06	97.7852	1.85e-200
N1P03	N2P16	0	N1	3	N2	16	No	19	0	0	0	2	0.2465	0.493	0.00347426	0.0173665	6.03e-05	90.8343	3.56e-171
N1P04	N2P16	0	N1	4	N2	16	No	20	0	0	0	2	0.1445	0.289	0.00347426	0.0414284	0.000143933	83.689	1.68e-143
N1P05	N2P16	0	N1	5	N2	16	No	21	0	0	0	0	0	0	0.00347426	0.0641367	0.000222828	76.6696	1.03e-118
N1P06	N2P16	0	N1	6	N2	16	No	22	0	0	0	0	0	0	0.00347426	0.0641367	0.000222828	69.9396	3.51e-97
N1P07	N2P16	0	N1	7	N2	16	No	23	0	0	0	0	0	0	0.00347426	0.0641367	0.000222828	62.5085	6.06e-76
N1P08	N2P16	0	N1	8	N2	16	No	24	0	0	0	0	0	0	0.00347426	0.0641367	0.000222828	55.4174	3.66e-58
N1P09	N2P16	0	N1	9	N2	16	No	25	0	0	0	0	0	0	0.00347426	0.0641367	0.000222828	49.2172	1.32e-44
N1P10	N2P16	0	N1	10	N2	16	No	26	0	0	0	1	0.361	0.361	0.00347426	0.00376422	1.31e-05	41.5715	1.94e-30
N1P11	N2P16	0	N1	11	N2	16	No	27	0	0	0	1	0.24	0.24	0.00347426	0.0186118	6.47e-05	34.9194	2.07e-20
N1P12	N2P16	0	N1	12	N2	16	No	28	0	0	0	1	0.205	0.205	0.00347426	0.0261615	9.09e-05	27.4786	1.01e-11
N1P13	N2P16	0	N1	13	N2	16	No	29	0	0	0	1	0.299	0.299	0.00347426	0.00926355	3.22e-05	20.1453	9.01e-06
N1P14	N2P16	0	N1	14	N2	16	No	30	0	0	0	2	0.103	0.206	0.00347426	0.0516684	0.000179509	13.3995	0.0136672
N1P15	N2P16	0	N1	15	N2	16	No	31	0	0	0	1	0.139	0.139	0.00347426	0.0428479	0.000148865	6.82598	0.132757
N1P16	N2P16	0	N1	16	N2	16	No	32	0	0	0	1	0.085	0.085	0.00347426	0.0555208	0.000192894	0.866159	0.0164443
N1P17	N2P16	0	N1	17	N2	16	No	33	0	0	0	1	0.097	0.097	0.00347426	0.053007	0.00018416	7.36793	0.131984
N1P18	N2P16	0	N1	18	N2	16	No	34	0	0	0	0	0	0	0.00347426	0.0641367	0.000222828	14.5098	0.00579529
N1P19	N2P16	0	N1	19	N2	16	No	35	0	0	0	0	0	0	0.00347426	0.0641367	0.000222828	21.389	1.34e-06
N1P20	N2P16	0	N1	20	N2	16	No	36	0	0	0	0	0	0	0.00347426	0.0641367	0.000222828	28.3811	1.24e-12
N1P21	N2P16	0	N1	21	N2	16	No	37	0	0	0	0	0	0	0.00347426	0.0641367	0.000222828	35.0066	1.58e-20
N1P22	N2P16	0	N1	22	N2	16	No	38	0	0	0	0	0	0	0.00347426	0.0641367	0.000222828	42.0801	2.71e-31
N2P01	N2P16	0	N2	1	N2	16	Yes	15	0	0	0	1	0.096	0.096	0.00347426	0.0532251	0.000184918	104.664	9.76e-232
N2P02	N2P16	0	N2	2	N2	16	Yes	14	0	0	0	0	0	0	0.00347426	0.0641367	0.000222828	97.5596	1.79e-199
N2P03	N2P16	0	N2	3	N2	16	Yes	13	0	0	0	0	0	0	0.00347426	0.0641367	0.000222828	90.7504	7.77e-171
N2P04	N2P16	0	N2	4	N2	16	Yes	12	0	0	0	1	0.156	0.156	0.00347426	0.0384424	0.000133559	83.5907	3.88e-143
N2P06	N2P16	0	N2	6	N2	16	Yes	10	0	0	0	1	0.101	0.101	0.00347426	0.0521201	0.000181079	69.586	4.13e-96
N2P07	N2P16	0	N2	7	N2	16	Yes	9	0	0	0	1	0.123	0.123	0.00347426	0.0468988	0.000162938	62.5249	5.48e-76
N2P08	N2P16	0	N2	8	N2	16	Yes	8	0	0	0	1	0.18	0.18	0.00347426	0.0322668	0.000112103	55.824	4.07e-59
N2P10	N2P16	0	N2	10	N2	16	Yes	6	0	0	0	1	0.797	0.797	0.00347426	5.27e-08	1.83e-10	41.4757	2.8e-30
N2P11	N2P16	0	N2	11	N2	16	Yes	5	0	0	0	1	0.868	0.868	0.00347426	3.82e-09	1.33e-11	34.7116	3.94e-20
N2P12	N2P16	1	N2	12	N2	16	Yes	4	0	0	0	1	0.903	0.903	0.00347426	9.66e-10	3.36e-12	28.0447	2.74e-12
N2P13	N2P16	0	N2	13	N2	16	Yes	3	0	0	0	0	0	0	0.00347426	0.0641367	0.000222828	20.524	5.14e-06
N2P14	N2P16	0	N2	14	N2	16	Yes	2	0	0	0	0	0	0	0.00347426	0.0641367	0.000222828	14.0789	0.00821758
N2P15	N2P16	0	N2	15	N2	16	Yes	1	0	0	0	0	0	0	0.00347426	0.0641367	0.000222828	6.37701	0.130144
ICC180	N2P17	0	ICC180	0	N2	17	No	17	0	0	0	1	0.493	0.493	0.00347426	0.000312532	1.09e-06	119.225	1.79e-305
N1P01	N2P17	0	N1	1	N2	17	No	18	0	0	0	2	0.3965	0.793	0.00347426	0.00208066	7.23e-06	112.281	4.93e-269
N1P02	N2P17	0	N1	2	N2	17	No	19	0	0	0	2	0.411	0.822	0.00347426	0.00160699	5.58e-06	105.291	1.06e-234
N1P03	N2P17	0	N1	3	N2	17	No	20	0	0	0	2	0.2465	0.493	0.00347426	0.0173665	6.03e-05	98.3402	6.72e-203
N1P04	N2P17	0	N1	4	N2	17	No	21	0	0	0	2	0.1445	0.289	0.00347426	0.0414284	0.000143933	91.1949	1.23e-172
N1P05	N2P17	0	N1	5	N2	17	No	22	0	0	0	0	0	0	0.00347426	0.0641367	0.000222828	84.1754	2.63e-145
N1P06	N2P17	0	N1	6	N2	17	No	23	0	0	0	0	0	0	0.00347426	0.0641367	0.000222828	77.4455	2.45e-121
N1P07	N2P17	0	N1	7	N2	17	No	24	0	0	0	0	0	0	0.00347426	0.0641367	0.000222828	70.0143	2.08e-97
N1P08	N2P17	0	N1	8	N2	17	No	25	0	0	0	0	0	0	0.00347426	0.0641367	0.000222828	62.9233	4.65e-77
N1P09	N2P17	0	N1	9	N2	17	No	26	0	0	0	0	0	0	0.00347426	0.0641367	0.000222828	56.7231	2.96e-61
N1P10	N2P17	0	N1	10	N2	17	No	27	0	0	0	1	0.361	0.361	0.00347426	0.00376422	1.31e-05	49.0773	2.55e-44
N1P11	N2P17	0	N1	11	N2	17	No	28	0	0	0	1	0.24	0.24	0.00347426	0.0186118	6.47e-05	42.4252	7e-32
N1P12	N2P17	0	N1	12	N2	17	No	29	0	0	0	1	0.205	0.205	0.00347426	0.0261615	9.09e-05	34.9844	1.69e-20
N1P13	N2P17	0	N1	13	N2	17	No	30	0	0	0	1	0.299	0.299	0.00347426	0.00926355	3.22e-05	27.6512	6.82e-12
N1P14	N2P17	0	N1	14	N2	17	No	31	0	0	0	2	0.103	0.206	0.00347426	0.0516684	0.000179509	20.9054	2.87e-06
N1P15	N2P17	0	N1	15	N2	17	No	32	0	0	0	1	0.139	0.139	0.00347426	0.0428479	0.000148865	14.3319	0.00671107
N1P16	N2P17	0	N1	16	N2	17	No	33	0	0	0	1	0.085	0.085	0.00347426	0.0555208	0.000192894	6.63971	0.132025
N1P17	N2P17	0	N1	17	N2	17	No	34	0	0	0	1	0.097	0.097	0.00347426	0.053007	0.00018416	0.137944	0.00972028
N1P18	N2P17	0	N1	18	N2	17	No	35	0	0	0	0	0	0	0.00347426	0.0641367	0.000222828	7.00391	0.132981
N1P19	N2P17	0	N1	19	N2	17	No	36	0	0	0	0	0	0	0.00347426	0.0641367	0.000222828	13.8832	0.00956488
N1P20	N2P17	0	N1	20	N2	17	No	37	0	0	0	0	0	0	0.00347426	0.0641367	0.000222828	20.8753	3.01e-06
N1P21	N2P17	0	N1	21	N2	17	No	38	0	0	0	0	0	0	0.00347426	0.0641367	0.000222828	27.5007	9.63e-12
N1P22	N2P17	0	N1	22	N2	17	No	39	0	0	0	0	0	0	0.00347426	0.0641367	0.000222828	34.5742	6.01e-20
N2P01	N2P17	0	N2	1	N2	17	Yes	16	0	0	0	1	0.096	0.096	0.00347426	0.0532251	0.000184918	112.17	1.81e-268
N2P02	N2P17	0	N2	2	N2	17	Yes	15	0	0	0	0	0	0	0.00347426	0.0641367	0.000222828	105.066	1.24e-233
N2P03	N2P17	0	N2	3	N2	17	Yes	14	0	0	0	0	0	0	0.00347426	0.0641367	0.000222828	98.2563	1.57e-202
N2P04	N2P17	0	N2	4	N2	17	Yes	13	0	0	0	1	0.156	0.156	0.00347426	0.0384424	0.000133559	91.0966	3.08e-172
N2P06	N2P17	0	N2	6	N2	17	Yes	11	0	0	0	1	0.101	0.101	0.00347426	0.0521201	0.000181079	77.0919	3.88e-120
N2P07	N2P17	0	N2	7	N2	17	Yes	10	0	0	0	1	0.123	0.123	0.00347426	0.0468988	0.000162938	70.0307	1.86e-97
N2P08	N2P17	0	N2	8	N2	17	Yes	9	0	0	0	1	0.18	0.18	0.00347426	0.0322668	0.000112103	63.3298	3.68e-78
N2P10	N2P17	0	N2	10	N2	17	Yes	7	0	0	0	1	0.797	0.797	0.00347426	5.27e-08	1.83e-10	48.9816	3.98e-44
N2P11	N2P17	0	N2	11	N2	17	Yes	6	0	0	0	1	0.868	0.868	0.00347426	3.82e-09	1.33e-11	42.2175	1.58e-31
N2P12	N2P17	1	N2	12	N2	17	Yes	5	0	0	0	1	0.903	0.903	0.00347426	9.66e-10	3.36e-12	35.5505	2.86e-21
N2P13	N2P17	0	N2	13	N2	17	Yes	4	0	0	0	0	0	0	0.00347426	0.0641367	0.000222828	28.0298	2.84e-12
N2P14	N2P17	0	N2	14	N2	17	Yes	3	0	0	0	0	0	0	0.00347426	0.0641367	0.000222828	21.5848	9.81e-07
N2P15	N2P17	0	N2	15	N2	17	Yes	2	0	0	0	0	0	0	0.00347426	0.0641367	0.000222828	13.8829	0.00956689
N2P16	N2P17	0	N2	16	N2	17	Yes	1	0	0	0	0	0	0	0.00347426	0.0641367	0.000222828	7.50587	0.131104
ICC180	N2P18	0	ICC180	0	N2	18	No	18	0	0	0	1	0.493	0.493	0.00347426	0.000312532	1.09e-06	125.79	0
N1P01	N2P18	0	N1	1	N2	18	No	19	0	0	0	2	0.3965	0.793	0.00347426	0.00208066	7.23e-06	118.846	1.99e-303
N1P02	N2P18	0	N1	2	N2	18	No	20	0	0	0	2	0.411	0.822	0.00347426	0.00160699	5.58e-06	111.856	7.01e-267
N1P03	N2P18	0	N1	3	N2	18	No	21	0	0	0	2	0.2465	0.493	0.00347426	0.0173665	6.03e-05	104.905	7.09e-233
N1P04	N2P18	0	N1	4	N2	18	No	22	0	0	0	2	0.1445	0.289	0.00347426	0.0414284	0.000143933	97.7601	2.38e-200
N1P05	N2P18	0	N1	5	N2	18	No	23	0	0	0	0	0	0	0.00347426	0.0641367	0.000222828	90.7407	8.51e-171
N1P06	N2P18	0	N1	6	N2	18	No	24	0	0	0	0	0	0	0.00347426	0.0641367	0.000222828	84.0107	1.08e-144
N1P07	N2P18	0	N1	7	N2	18	No	25	0	0	0	0	0	0	0.00347426	0.0641367	0.000222828	76.5796	2.07e-118
N1P08	N2P18	0	N1	8	N2	18	No	26	0	0	0	0	0	0	0.00347426	0.0641367	0.000222828	69.4885	8.14e-96
N1P09	N2P18	0	N1	9	N2	18	No	27	0	0	0	0	0	0	0.00347426	0.0641367	0.000222828	63.2883	4.78e-78
N1P10	N2P18	0	N1	10	N2	18	No	28	0	0	0	1	0.361	0.361	0.00347426	0.00376422	1.31e-05	55.6426	1.09e-58
N1P11	N2P18	0	N1	11	N2	18	No	29	0	0	0	1	0.24	0.24	0.00347426	0.0186118	6.47e-05	48.9905	3.82e-44
N1P12	N2P18	0	N1	12	N2	18	No	30	0	0	0	1	0.205	0.205	0.00347426	0.0261615	9.09e-05	41.5497	2.11e-30
N1P13	N2P18	0	N1	13	N2	18	No	31	0	0	0	1	0.299	0.299	0.00347426	0.00926355	3.22e-05	34.2164	1.79e-19
N1P14	N2P18	0	N1	14	N2	18	No	32	0	0	0	2	0.103	0.206	0.00347426	0.0516684	0.000179509	27.4706	1.03e-11
N1P15	N2P18	0	N1	15	N2	18	No	33	0	0	0	1	0.139	0.139	0.00347426	0.0428479	0.000148865	20.8971	2.91e-06
N1P16	N2P18	0	N1	16	N2	18	No	34	0	0	0	1	0.085	0.085	0.00347426	0.0555208	0.000192894	13.2049	0.0156622
N1P17	N2P18	0	N1	17	N2	18	No	35	0	0	0	1	0.097	0.097	0.00347426	0.053007	0.00018416	6.70316	0.132331
N1P18	N2P18	0	N1	18	N2	18	No	36	0	0	0	0	0	0	0.00347426	0.0641367	0.000222828	0.438691	0.0121642
N1P19	N2P18	0	N1	19	N2	18	No	37	0	0	0	0	0	0	0.00347426	0.0641367	0.000222828	7.31794	0.132236
N1P20	N2P18	0	N1	20	N2	18	No	38	0	0	0	0	0	0	0.00347426	0.0641367	0.000222828	14.31	0.00683117
N1P21	N2P18	0	N1	21	N2	18	No	39	0	0	0	0	0	0	0.00347426	0.0641367	0.000222828	20.9355	2.74e-06
N1P22	N2P18	0	N1	22	N2	18	No	40	0	0	0	0	0	0	0.00347426	0.0641367	0.000222828	28.009	2.98e-12
N2P01	N2P18	0	N2	1	N2	18	Yes	17	0	0	0	1	0.096	0.096	0.00347426	0.0532251	0.000184918	118.735	7.91e-303
N2P02	N2P18	0	N2	2	N2	18	Yes	16	0	0	0	0	0	0	0.00347426	0.0641367	0.000222828	111.631	9.68e-266
N2P03	N2P18	0	N2	3	N2	18	Yes	15	0	0	0	0	0	0	0.00347426	0.0641367	0.000222828	104.822	1.77e-232
N2P04	N2P18	0	N2	4	N2	18	Yes	14	0	0	0	1	0.156	0.156	0.00347426	0.0384424	0.000133559	97.6618	6.4e-200
N2P06	N2P18	0	N2	6	N2	18	Yes	12	0	0	0	1	0.101	0.101	0.00347426	0.0521201	0.000181079	83.6571	2.2e-143
N2P07	N2P18	0	N2	7	N2	18	Yes	11	0	0	0	1	0.123	0.123	0.00347426	0.0468988	0.000162938	76.596	1.82e-118
N2P08	N2P18	0	N2	8	N2	18	Yes	10	0	0	0	1	0.18	0.18	0.00347426	0.0322668	0.000112103	69.895	4.79e-97
N2P10	N2P18	0	N2	10	N2	18	Yes	8	0	0	0	1	0.797	0.797	0.00347426	5.27e-08	1.83e-10	55.5468	1.82e-58
N2P11	N2P18	0	N2	11	N2	18	Yes	7	0	0	0	1	0.868	0.868	0.00347426	3.82e-09	1.33e-11	48.7827	1.01e-43
N2P12	N2P18	1	N2	12	N2	18	Yes	6	0	0	0	1	0.903	0.903	0.00347426	9.66e-10	3.36e-12	42.1158	2.35e-31
N2P13	N2P18	0	N2	13	N2	18	Yes	5	0	0	0	0	0	0	0.00347426	0.0641367	0.000222828	34.595	5.64e-20
N2P14	N2P18	0	N2	14	N2	18	Yes	4	0	0	0	0	0	0	0.00347426	0.0641367	0.000222828	28.15	2.14e-12
N2P15	N2P18	0	N2	15	N2	18	Yes	3	0	0	0	0	0	0	0.00347426	0.0641367	0.000222828	20.4481	5.76e-06
N2P16	N2P18	0	N2	16	N2	18	Yes	2	0	0	0	0	0	0	0.00347426	0.0641367	0.000222828	14.0711	0.00826812
N2P17	N2P18	0	N2	17	N2	18	Yes	1	0	0	0	0	0	0	0.00347426	0.0641367	0.000222828	6.56522	0.131592
ICC180	N2P19	0	ICC180	0	N2	19	No	19	0	0	0	1	0.493	0.493	0.00347426	0.000312532	1.09e-06	133.227	0
N1P01	N2P19	0	N1	1	N2	19	No	20	0	0	0	2	0.3965	0.793	0.00347426	0.00208066	7.23e-06	126.283	0
N1P02	N2P19	0	N1	2	N2	19	No	21	0	0	0	2	0.411	0.822	0.00347426	0.00160699	5.58e-06	119.294	7.59e-306
N1P03	N2P19	0	N1	3	N2	19	No	22	0	0	0	2	0.2465	0.493	0.00347426	0.0173665	6.03e-05	112.343	2.39e-269
N1P04	N2P19	0	N1	4	N2	19	No	23	0	0	0	2	0.1445	0.289	0.00347426	0.0414284	0.000143933	105.197	2.95e-234
N1P05	N2P19	0	N1	5	N2	19	No	24	0	0	0	0	0	0	0.00347426	0.0641367	0.000222828	98.1779	3.48e-202
N1P06	N2P19	0	N1	6	N2	19	No	25	0	0	0	0	0	0	0.00347426	0.0641367	0.000222828	91.4479	1.15e-173
N1P07	N2P19	0	N1	7	N2	19	No	26	0	0	0	0	0	0	0.00347426	0.0641367	0.000222828	84.0168	1.02e-144
N1P08	N2P19	0	N1	8	N2	19	No	27	0	0	0	0	0	0	0.00347426	0.0641367	0.000222828	76.9258	1.41e-119
N1P09	N2P19	0	N1	9	N2	19	No	28	0	0	0	0	0	0	0.00347426	0.0641367	0.000222828	70.7255	1.39e-99
N1P10	N2P19	0	N1	10	N2	19	No	29	0	0	0	1	0.361	0.361	0.00347426	0.00376422	1.31e-05	63.0798	1.75e-77
N1P11	N2P19	0	N1	11	N2	19	No	30	0	0	0	1	0.24	0.24	0.00347426	0.0186118	6.47e-05	56.4277	1.51e-60
N1P12	N2P19	0	N1	12	N2	19	No	31	0	0	0	1	0.205	0.205	0.00347426	0.0261615	9.09e-05	48.9869	3.89e-44
N1P13	N2P19	0	N1	13	N2	19	No	32	0	0	0	1	0.299	0.299	0.00347426	0.00926355	3.22e-05	41.6537	1.41e-30
N1P14	N2P19	0	N1	14	N2	19	No	33	0	0	0	2	0.103	0.206	0.00347426	0.0516684	0.000179509	34.9079	2.15e-20
N1P15	N2P19	0	N1	15	N2	19	No	34	0	0	0	1	0.139	0.139	0.00347426	0.0428479	0.000148865	28.3343	1.39e-12
N1P16	N2P19	0	N1	16	N2	19	No	35	0	0	0	1	0.085	0.085	0.00347426	0.0555208	0.000192894	20.6422	4.3e-06
N1P17	N2P19	0	N1	17	N2	19	No	36	0	0	0	1	0.097	0.097	0.00347426	0.053007	0.00018416	14.1404	0.00782768
N1P18	N2P19	0	N1	18	N2	19	No	37	0	0	0	0	0	0	0.00347426	0.0641367	0.000222828	6.99857	0.132981
N1P19	N2P19	0	N1	19	N2	19	No	38	0	0	0	0	0	0	0.00347426	0.0641367	0.000222828	0.119321	0.00958305
N1P20	N2P19	0	N1	20	N2	19	No	39	0	0	0	0	0	0	0.00347426	0.0641367	0.000222828	6.87278	0.132861
N1P21	N2P19	0	N1	21	N2	19	No	40	0	0	0	0	0	0	0.00347426	0.0641367	0.000222828	13.4982	0.0127338
N1P22	N2P19	0	N1	22	N2	19	No	41	0	0	0	0	0	0	0.00347426	0.0641367	0.000222828	20.5717	4.78e-06
N2P01	N2P19	0	N2	1	N2	19	Yes	18	0	0	0	1	0.096	0.096	0.00347426	0.0532251	0.000184918	126.172	0
N2P02	N2P19	0	N2	2	N2	19	Yes	17	0	0	0	0	0	0	0.00347426	0.0641367	0.000222828	119.068	1.26e-304
N2P03	N2P19	0	N2	3	N2	19	Yes	16	0	0	0	0	0	0	0.00347426	0.0641367	0.000222828	112.259	6.39e-269
N2P04	N2P19	0	N2	4	N2	19	Yes	15	0	0	0	1	0.156	0.156	0.00347426	0.0384424	0.000133559	105.099	8.6e-234
N2P06	N2P19	0	N2	6	N2	19	Yes	13	0	0	0	1	0.101	0.101	0.00347426	0.0521201	0.000181079	91.0943	3.15e-172
N2P07	N2P19	0	N2	7	N2	19	Yes	12	0	0	0	1	0.123	0.123	0.00347426	0.0468988	0.000162938	84.0332	8.88e-145
N2P08	N2P19	0	N2	8	N2	19	Yes	11	0	0	0	1	0.18	0.18	0.00347426	0.0322668	0.000112103	77.3323	5.94e-121
N2P10	N2P19	0	N2	10	N2	19	Yes	9	0	0	0	1	0.797	0.797	0.00347426	5.27e-08	1.83e-10	62.9841	3.18e-77
N2P11	N2P19	0	N2	11	N2	19	Yes	8	0	0	0	1	0.868	0.868	0.00347426	3.82e-09	1.33e-11	56.22	4.7e-60
N2P12	N2P19	1	N2	12	N2	19	Yes	7	0	0	0	1	0.903	0.903	0.00347426	9.66e-10	3.36e-12	49.553	2.72e-45
N2P13	N2P19	0	N2	13	N2	19	Yes	6	0	0	0	0	0	0	0.00347426	0.0641367	0.000222828	42.0323	3.26e-31
N2P14	N2P19	0	N2	14	N2	19	Yes	5	0	0	0	0	0	0	0.00347426	0.0641367	0.000222828	35.5872	2.55e-21
N2P15	N2P19	0	N2	15	N2	19	Yes	4	0	0	0	0	0	0	0.00347426	0.0641367	0.000222828	27.8854	3.98e-12
N2P16	N2P19	0	N2	16	N2	19	Yes	3	0	0	0	0	0	0	0.00347426	0.0641367	0.000222828	21.5084	1.11e-06
N2P17	N2P19	0	N2	17	N2	19	Yes	2	0	0	0	0	0	0	0.00347426	0.0641367	0.000222828	14.0025	0.00872377
N2P18	N2P19	0	N2	18	N2	19	Yes	1	0	0	0	0	0	0	0.00347426	0.0641367	0.000222828	7.43726	0.131576
ICC180	N2P20	0	ICC180	0	N2	20	No	20	0	0	0	1	0.493	0.493	0.00347426	0.000312532	1.09e-06	140.135	0
N1P01	N2P20	0	N1	1	N2	20	No	21	0	0	0	2	0.3965	0.793	0.00347426	0.00208066	7.23e-06	133.191	0
N1P02	N2P20	0	N1	2	N2	20	No	22	0	0	0	2	0.411	0.822	0.00347426	0.00160699	5.58e-06	126.201	0
N1P03	N2P20	0	N1	3	N2	20	No	23	0	0	0	2	0.2465	0.493	0.00347426	0.0173665	6.03e-05	119.25	1.3e-305
N1P04	N2P20	0	N1	4	N2	20	No	24	0	0	0	2	0.1445	0.289	0.00347426	0.0414284	0.000143933	112.105	3.86e-268
N1P05	N2P20	0	N1	5	N2	20	No	25	0	0	0	0	0	0	0.00347426	0.0641367	0.000222828	105.086	9.97e-234
N1P06	N2P20	0	N1	6	N2	20	No	26	0	0	0	0	0	0	0.00347426	0.0641367	0.000222828	98.3556	5.75e-203
N1P07	N2P20	0	N1	7	N2	20	No	27	0	0	0	0	0	0	0.00347426	0.0641367	0.000222828	90.9245	1.54e-171
N1P08	N2P20	0	N1	8	N2	20	No	28	0	0	0	0	0	0	0.00347426	0.0641367	0.000222828	83.8334	4.9e-144
N1P09	N2P20	0	N1	9	N2	20	No	29	0	0	0	0	0	0	0.00347426	0.0641367	0.000222828	77.6332	5.63e-122
N1P10	N2P20	0	N1	10	N2	20	No	30	0	0	0	1	0.361	0.361	0.00347426	0.00376422	1.31e-05	69.9875	2.51e-97
N1P11	N2P20	0	N1	11	N2	20	No	31	0	0	0	1	0.24	0.24	0.00347426	0.0186118	6.47e-05	63.3354	3.56e-78
N1P12	N2P20	0	N1	12	N2	20	No	32	0	0	0	1	0.205	0.205	0.00347426	0.0261615	9.09e-05	55.8946	2.77e-59
N1P13	N2P20	0	N1	13	N2	20	No	33	0	0	0	1	0.299	0.299	0.00347426	0.00926355	3.22e-05	48.5613	2.8e-43
N1P14	N2P20	0	N1	14	N2	20	No	34	0	0	0	2	0.103	0.206	0.00347426	0.0516684	0.000179509	41.8155	7.56e-31
N1P15	N2P20	0	N1	15	N2	20	No	35	0	0	0	1	0.139	0.139	0.00347426	0.0428479	0.000148865	35.242	7.58e-21
N1P16	N2P20	0	N1	16	N2	20	No	36	0	0	0	1	0.085	0.085	0.00347426	0.0555208	0.000192894	27.5498	8.61e-12
N1P17	N2P20	0	N1	17	N2	20	No	37	0	0	0	1	0.097	0.097	0.00347426	0.053007	0.00018416	21.0481	2.3e-06
N1P18	N2P20	0	N1	18	N2	20	No	38	0	0	0	0	0	0	0.00347426	0.0641367	0.000222828	13.9062	0.00939748
N1P19	N2P20	0	N1	19	N2	20	No	39	0	0	0	0	0	0	0.00347426	0.0641367	0.000222828	7.02696	0.132975
N1P20	N2P20	0	N1	20	N2	20	No	40	0	0	0	0	0	0	0.00347426	0.0641367	0.000222828	0.0348573	0.00898023
N1P21	N2P20	0	N1	21	N2	20	No	41	0	0	0	0	0	0	0.00347426	0.0641367	0.000222828	6.59059	0.131748
N1P22	N2P20	0	N1	22	N2	20	No	42	0	0	0	0	0	0	0.00347426	0.0641367	0.000222828	13.6641	0.0112794
N2P01	N2P20	0	N2	1	N2	20	Yes	19	0	0	0	1	0.096	0.096	0.00347426	0.0532251	0.000184918	133.08	0
N2P02	N2P20	0	N2	2	N2	20	Yes	18	0	0	0	0	0	0	0.00347426	0.0641367	0.000222828	125.976	0
N2P03	N2P20	0	N2	3	N2	20	Yes	17	0	0	0	0	0	0	0.00347426	0.0641367	0.000222828	119.166	3.7e-305
N2P04	N2P20	0	N2	4	N2	20	Yes	16	0	0	0	1	0.156	0.156	0.00347426	0.0384424	0.000133559	112.007	1.21e-267
N2P06	N2P20	0	N2	6	N2	20	Yes	14	0	0	0	1	0.101	0.101	0.00347426	0.0521201	0.000181079	98.002	2.07e-201
N2P07	N2P20	0	N2	7	N2	20	Yes	13	0	0	0	1	0.123	0.123	0.00347426	0.0468988	0.000162938	90.9409	1.32e-171
N2P08	N2P20	0	N2	8	N2	20	Yes	12	0	0	0	1	0.18	0.18	0.00347426	0.0322668	0.000112103	84.2399	1.51e-145
N2P10	N2P20	0	N2	10	N2	20	Yes	10	0	0	0	1	0.797	0.797	0.00347426	5.27e-08	1.83e-10	69.8917	4.91e-97
N2P11	N2P20	0	N2	11	N2	20	Yes	9	0	0	0	1	0.868	0.868	0.00347426	3.82e-09	1.33e-11	63.1276	1.3e-77
N2P12	N2P20	1	N2	12	N2	20	Yes	8	0	0	0	1	0.903	0.903	0.00347426	9.66e-10	3.36e-12	56.4607	1.26e-60
N2P13	N2P20	0	N2	13	N2	20	Yes	7	0	0	0	0	0	0	0.00347426	0.0641367	0.000222828	48.9399	4.84e-44
N2P14	N2P20	0	N2	14	N2	20	Yes	6	0	0	0	0	0	0	0.00347426	0.0641367	0.000222828	42.4949	5.32e-32
N2P15	N2P20	0	N2	15	N2	20	Yes	5	0	0	0	0	0	0	0.00347426	0.0641367	0.000222828	34.793	3.07e-20
N2P16	N2P20	0	N2	16	N2	20	Yes	4	0	0	0	0	0	0	0.00347426	0.0641367	0.000222828	28.416	1.14e-12
N2P17	N2P20	0	N2	17	N2	20	Yes	3	0	0	0	0	0	0	0.00347426	0.0641367	0.000222828	20.9101	2.85e-06
N2P18	N2P20	0	N2	18	N2	20	Yes	2	0	0	0	0	0	0	0.00347426	0.0641367	0.000222828	14.3449	0.00664003
N2P19	N2P20	0	N2	19	N2	20	Yes	1	0	0	0	0	0	0	0.00347426	0.0641367	0.000222828	6.90764	0.132918
ICC180	N2P21	0	ICC180	0	N2	21	No	21	0	0	0	1	0.493	0.493	0.00347426	0.000312532	1.09e-06	147.3	0
N1P01	N2P21	0	N1	1	N2	21	No	22	0	0	0	2	0.3965	0.793	0.00347426	0.00208066	7.23e-06	140.356	0
N1P02	N2P21	0	N1	2	N2	21	No	23	0	0	0	2	0.411	0.822	0.00347426	0.00160699	5.58e-06	133.366	0
N1P03	N2P21	0	N1	3	N2	21	No	24	0	0	0	2	0.2465	0.493	0.00347426	0.0173665	6.03e-05	126.415	0
N1P04	N2P21	0	N1	4	N2	21	No	25	0	0	0	2	0.1445	0.289	0.00347426	0.0414284	0.000143933	119.27	1.02e-305
N1P05	N2P21	0	N1	5	N2	21	No	26	0	0	0	0	0	0	0.00347426	0.0641367	0.000222828	112.25	7.05e-269
N1P06	N2P21	0	N1	6	N2	21	No	27	0	0	0	0	0	0	0.00347426	0.0641367	0.000222828	105.52	8.62e-236
N1P07	N2P21	0	N1	7	N2	21	No	28	0	0	0	0	0	0	0.00347426	0.0641367	0.000222828	98.0893	8.54e-202
N1P08	N2P21	0	N1	8	N2	21	No	29	0	0	0	0	0	0	0.00347426	0.0641367	0.000222828	90.9983	7.71e-172
N1P09	N2P21	0	N1	9	N2	21	No	30	0	0	0	0	0	0	0.00347426	0.0641367	0.000222828	84.7981	1.23e-147
N1P10	N2P21	0	N1	10	N2	21	No	31	0	0	0	1	0.361	0.361	0.00347426	0.00376422	1.31e-05	77.1524	2.42e-120
N1P11	N2P21	0	N1	11	N2	21	No	32	0	0	0	1	0.24	0.24	0.00347426	0.0186118	6.47e-05	70.5002	6.84e-99
N1P12	N2P21	0	N1	12	N2	21	No	33	0	0	0	1	0.205	0.205	0.00347426	0.0261615	9.09e-05	63.0595	1.99e-77
N1P13	N2P21	0	N1	13	N2	21	No	34	0	0	0	1	0.299	0.299	0.00347426	0.00926355	3.22e-05	55.7262	6.91e-59
N1P14	N2P21	0	N1	14	N2	21	No	35	0	0	0	2	0.103	0.206	0.00347426	0.0516684	0.000179509	48.9804	4.01e-44
N1P15	N2P21	0	N1	15	N2	21	No	36	0	0	0	1	0.139	0.139	0.00347426	0.0428479	0.000148865	42.4069	7.52e-32
N1P16	N2P21	0	N1	16	N2	21	No	37	0	0	0	1	0.085	0.085	0.00347426	0.0555208	0.000192894	34.7147	3.9e-20
N1P17	N2P21	0	N1	17	N2	21	No	38	0	0	0	1	0.097	0.097	0.00347426	0.053007	0.00018416	28.213	1.85e-12
N1P18	N2P21	0	N1	18	N2	21	No	39	0	0	0	0	0	0	0.00347426	0.0641367	0.000222828	21.0711	2.22e-06
N1P19	N2P21	0	N1	19	N2	21	No	40	0	0	0	0	0	0	0.00347426	0.0641367	0.000222828	14.1918	0.00751367
N1P20	N2P21	0	N1	20	N2	21	No	41	0	0	0	0	0	0	0.00347426	0.0641367	0.000222828	7.19974	0.132686
N1P21	N2P21	0	N1	21	N2	21	No	42	0	0	0	0	0	0	0.00347426	0.0641367	0.000222828	0.5743	0.0134145
N1P22	N2P21	0	N1	22	N2	21	No	43	0	0	0	0	0	0	0.00347426	0.0641367	0.000222828	6.4992	0.131141
N2P01	N2P21	0	N2	1	N2	21	Yes	20	0	0	0	1	0.096	0.096	0.00347426	0.0532251	0.000184918	140.245	0
N2P02	N2P21	0	N2	2	N2	21	Yes	19	0	0	0	0	0	0	0.00347426	0.0641367	0.000222828	133.141	0
N2P03	N2P21	0	N2	3	N2	21	Yes	18	0	0	0	0	0	0	0.00347426	0.0641367	0.000222828	126.331	0
N2P04	N2P21	0	N2	4	N2	21	Yes	17	0	0	0	1	0.156	0.156	0.00347426	0.0384424	0.000133559	119.172	3.47e-305
N2P06	N2P21	0	N2	6	N2	21	Yes	15	0	0	0	1	0.101	0.101	0.00347426	0.0521201	0.000181079	105.167	4.11e-234
N2P07	N2P21	0	N2	7	N2	21	Yes	14	0	0	0	1	0.123	0.123	0.00347426	0.0468988	0.000162938	98.1057	7.24e-202
N2P08	N2P21	0	N2	8	N2	21	Yes	13	0	0	0	1	0.18	0.18	0.00347426	0.0322668	0.000112103	91.4048	1.72e-173
N2P10	N2P21	0	N2	10	N2	21	Yes	11	0	0	0	1	0.797	0.797	0.00347426	5.27e-08	1.83e-10	77.0566	5.1e-120
N2P11	N2P21	0	N2	11	N2	21	Yes	10	0	0	0	1	0.868	0.868	0.00347426	3.82e-09	1.33e-11	70.2925	2.96e-98
N2P12	N2P21	1	N2	12	N2	21	Yes	9	0	0	0	1	0.903	0.903	0.00347426	9.66e-10	3.36e-12	63.6255	5.76e-79
N2P13	N2P21	0	N2	13	N2	21	Yes	8	0	0	0	0	0	0	0.00347426	0.0641367	0.000222828	56.1048	8.82e-60
N2P14	N2P21	0	N2	14	N2	21	Yes	7	0	0	0	0	0	0	0.00347426	0.0641367	0.000222828	49.6598	1.64e-45
N2P15	N2P21	0	N2	15	N2	21	Yes	6	0	0	0	0	0	0	0.00347426	0.0641367	0.000222828	41.9579	4.35e-31
N2P16	N2P21	0	N2	16	N2	21	Yes	5	0	0	0	0	0	0	0.00347426	0.0641367	0.000222828	35.5809	2.6e-21
N2P17	N2P21	0	N2	17	N2	21	Yes	4	0	0	0	0	0	0	0.00347426	0.0641367	0.000222828	28.075	2.56e-12
N2P18	N2P21	0	N2	18	N2	21	Yes	3	0	0	0	0	0	0	0.00347426	0.0641367	0.000222828	21.5098	1.11e-06
N2P19	N2P21	0	N2	19	N2	21	Yes	2	0	0	0	0	0	0	0.00347426	0.0641367	0.000222828	14.0725	0.00825881
N2P20	N2P21	0	N2	20	N2	21	Yes	1	0	0	0	0	0	0	0.00347426	0.0641367	0.000222828	7.16489	0.13278
ICC180	N2P22	0	ICC180	0	N2	22	No	22	0	0	0	1	0.493	0.493	0.00347426	0.000312532	1.09e-06	154.339	0
N1P01	N2P22	0	N1	1	N2	22	No	23	0	0	0	2	0.3965	0.793	0.00347426	0.00208066	7.23e-06	147.395	0
N1P02	N2P22	0	N1	2	N2	22	No	24	0	0	0	2	0.411	0.822	0.00347426	0.00160699	5.58e-06	140.405	0
N1P03	N2P22	0	N1	3	N2	22	No	25	0	0	0	2	0.2465	0.493	0.00347426	0.0173665	6.03e-05	133.455	0
N1P04	N2P22	0	N1	4	N2	22	No	26	0	0	0	2	0.1445	0.289	0.00347426	0.0414284	0.000143933	126.309	0
N1P05	N2P22	0	N1	5	N2	22	No	27	0	0	0	0	0	0	0.00347426	0.0641367	0.000222828	119.29	7.95e-306
N1P06	N2P22	0	N1	6	N2	22	No	28	0	0	0	0	0	0	0.00347426	0.0641367	0.000222828	112.56	1.88e-270
N1P07	N2P22	0	N1	7	N2	22	No	29	0	0	0	0	0	0	0.00347426	0.0641367	0.000222828	105.129	6.23e-234
N1P08	N2P22	0	N1	8	N2	22	No	30	0	0	0	0	0	0	0.00347426	0.0641367	0.000222828	98.0377	1.44e-201
N1P09	N2P22	0	N1	9	N2	22	No	31	0	0	0	0	0	0	0.00347426	0.0641367	0.000222828	91.8374	2.94e-175
N1P10	N2P22	0	N1	10	N2	22	No	32	0	0	0	1	0.361	0.361	0.00347426	0.00376422	1.31e-05	84.1917	2.28e-145
N1P11	N2P22	0	N1	11	N2	22	No	33	0	0	0	1	0.24	0.24	0.00347426	0.0186118	6.47e-05	77.5396	1.17e-121
N1P12	N2P22	0	N1	12	N2	22	No	34	0	0	0	1	0.205	0.205	0.00347426	0.0261615	9.09e-05	70.0988	1.15e-97
N1P13	N2P22	0	N1	13	N2	22	No	35	0	0	0	1	0.299	0.299	0.00347426	0.00926355	3.22e-05	62.7656	1.24e-76
N1P14	N2P22	0	N1	14	N2	22	No	36	0	0	0	2	0.103	0.206	0.00347426	0.0516684	0.000179509	56.0197	1.4e-59
N1P15	N2P22	0	N1	15	N2	22	No	37	0	0	0	1	0.139	0.139	0.00347426	0.0428479	0.000148865	49.4462	4.51e-45
N1P16	N2P22	0	N1	16	N2	22	No	38	0	0	0	1	0.085	0.085	0.00347426	0.0555208	0.000192894	41.7541	9.58e-31
N1P17	N2P22	0	N1	17	N2	22	No	39	0	0	0	1	0.097	0.097	0.00347426	0.053007	0.00018416	35.2523	7.34e-21
N1P18	N2P22	0	N1	18	N2	22	No	40	0	0	0	0	0	0	0.00347426	0.0641367	0.000222828	28.1104	2.35e-12
N1P19	N2P22	0	N1	19	N2	22	No	41	0	0	0	0	0	0	0.00347426	0.0641367	0.000222828	21.2312	1.73e-06
N1P20	N2P22	0	N1	20	N2	22	No	42	0	0	0	0	0	0	0.00347426	0.0641367	0.000222828	14.2391	0.00723441
N1P21	N2P22	0	N1	21	N2	22	No	43	0	0	0	0	0	0	0.00347426	0.0641367	0.000222828	7.61364	0.130228
N1P22	N2P22	0	N1	22	N2	22	No	44	0	0	0	0	0	0	0.00347426	0.0641367	0.000222828	0.540148	0.0130905
N2P01	N2P22	0	N2	1	N2	22	Yes	21	0	0	0	1	0.096	0.096	0.00347426	0.0532251	0.000184918	147.284	0
N2P02	N2P22	0	N2	2	N2	22	Yes	20	0	0	0	0	0	0	0.00347426	0.0641367	0.000222828	140.18	0
N2P03	N2P22	0	N2	3	N2	22	Yes	19	0	0	0	0	0	0	0.00347426	0.0641367	0.000222828	133.371	0
N2P04	N2P22	0	N2	4	N2	22	Yes	18	0	0	0	1	0.156	0.156	0.00347426	0.0384424	0.000133559	126.211	0
N2P06	N2P22	0	N2	6	N2	22	Yes	16	0	0	0	1	0.101	0.101	0.00347426	0.0521201	0.000181079	112.206	1.18e-268
N2P07	N2P22	0	N2	7	N2	22	Yes	15	0	0	0	1	0.123	0.123	0.00347426	0.0468988	0.000162938	105.145	5.21e-234
N2P08	N2P22	0	N2	8	N2	22	Yes	14	0	0	0	1	0.18	0.18	0.00347426	0.0322668	0.000112103	98.4442	2.34e-203
N2P10	N2P22	0	N2	10	N2	22	Yes	12	0	0	0	1	0.797	0.797	0.00347426	5.27e-08	1.83e-10	84.0959	5.19e-145
N2P11	N2P22	0	N2	11	N2	22	Yes	11	0	0	0	1	0.868	0.868	0.00347426	3.82e-09	1.33e-11	77.3318	5.97e-121
N2P12	N2P22	1	N2	12	N2	22	Yes	10	0	0	0	1	0.903	0.903	0.00347426	9.66e-10	3.36e-12	70.6649	2.14e-99
N2P13	N2P22	0	N2	13	N2	22	Yes	9	0	0	0	0	0	0	0.00347426	0.0641367	0.000222828	63.1442	1.17e-77
N2P14	N2P22	0	N2	14	N2	22	Yes	8	0	0	0	0	0	0	0.00347426	0.0641367	0.000222828	56.6991	3.38e-61
N2P15	N2P22	0	N2	15	N2	22	Yes	7	0	0	0	0	0	0	0.00347426	0.0641367	0.000222828	48.9972	3.7e-44
N2P16	N2P22	0	N2	16	N2	22	Yes	6	0	0	0	0	0	0	0.00347426	0.0641367	0.000222828	42.6202	3.24e-32
N2P17	N2P22	0	N2	17	N2	22	Yes	5	0	0	0	0	0	0	0.00347426	0.0641367	0.000222828	35.1144	1.13e-20
N2P18	N2P22	0	N2	18	N2	22	Yes	4	0	0	0	0	0	0	0.00347426	0.0641367	0.000222828	28.5491	8.31e-13
N2P19	N2P22	0	N2	19	N2	22	Yes	3	0	0	0	0	0	0	0.00347426	0.0641367	0.000222828	21.1119	2.08e-06
N2P20	N2P22	0	N2	20	N2	22	Yes	2	0	0	0	0	0	0	0.00347426	0.0641367	0.000222828	14.2042	0.00743961
N2P21	N2P22	0	N2	21	N2	22	Yes	1	0	0	0	0	0	0	0.00347426	0.0641367	0.000222828	7.03934	0.132969
ICC180	N3P01	0	ICC180	0	N3	1	No	1	3	1	1	4	0.211	0.844	0.0253172	0.0247742	0.000627212	7.00358	0.132981
N1P01	N3P01	0	N1	1	N3	1	No	2	2	2	2	4	0.178	0.712	0.184488	0.0327733	0.00604629	0.0596996	0.00915424
N1P02	N3P01	0	N1	2	N3	1	No	3	2	2	2	4	0.18525	0.741	0.184488	0.0309479	0.00570953	6.93015	0.132945
N1P03	N3P01	0	N1	3	N3	1	No	4	2	2	2	4	0.143	0.572	0.184488	0.0418164	0.00771464	13.881	0.00958046
N1P04	N3P01	0	N1	4	N3	1	No	5	3	1	1	4	0.1235	0.494	0.0253172	0.0467747	0.0011842	21.0264	2.38e-06
N1P05	N3P01	0	N1	5	N3	1	No	6	4	0	0	4	0.19575	0.783	0.00347426	0.0283648	9.85e-05	28.0458	2.74e-12
N1P06	N3P01	0	N1	6	N3	1	No	7	4	0	0	4	0.19575	0.783	0.00347426	0.0283648	9.85e-05	34.7758	3.23e-20
N1P07	N3P01	0	N1	7	N3	1	No	8	4	0	0	4	0.19575	0.783	0.00347426	0.0283648	9.85e-05	42.2069	1.65e-31
N1P08	N3P01	0	N1	8	N3	1	No	9	4	0	0	4	0.19575	0.783	0.00347426	0.0283648	9.85e-05	49.2979	9.06e-45
N1P09	N3P01	0	N1	9	N3	1	No	10	4	0	0	4	0.19575	0.783	0.00347426	0.0283648	9.85e-05	55.4982	2.37e-58
N1P10	N3P01	0	N1	10	N3	1	No	11	4	0	0	5	0.2288	1.144	0.00347426	0.0208781	7.25e-05	63.1439	1.18e-77
N1P11	N3P01	0	N1	11	N3	1	No	12	4	0	0	5	0.2046	1.023	0.00347426	0.0262553	9.12e-05	69.796	9.57e-97
N1P12	N3P01	0	N1	12	N3	1	No	13	4	0	0	5	0.1976	0.988	0.00347426	0.0279183	9.7e-05	77.2368	1.25e-120
N1P13	N3P01	0	N1	13	N3	1	No	14	4	0	0	5	0.2164	1.082	0.00347426	0.0235562	8.18e-05	84.57	8.83e-147
N1P14	N3P01	0	N1	14	N3	1	No	15	4	0	0	6	0.164833	0.989	0.00347426	0.0361507	0.000125597	91.3159	3.96e-173
N1P15	N3P01	0	N1	15	N3	1	No	16	4	0	0	5	0.1844	0.922	0.00347426	0.0311603	0.000108259	97.8894	6.45e-201
N1P16	N3P01	0	N1	16	N3	1	No	17	4	0	0	5	0.1736	0.868	0.00347426	0.0338944	0.000117758	105.582	4.42e-236
N1P17	N3P01	0	N1	17	N3	1	No	18	4	0	0	5	0.176	0.88	0.00347426	0.0332818	0.00011563	112.083	4.97e-268
N1P18	N3P01	0	N1	18	N3	1	No	19	4	0	0	4	0.19575	0.783	0.00347426	0.0283648	9.85e-05	119.225	1.78e-305
N1P19	N3P01	0	N1	19	N3	1	No	20	4	0	0	4	0.19575	0.783	0.00347426	0.0283648	9.85e-05	126.104	0
N1P20	N3P01	0	N1	20	N3	1	No	21	4	0	0	4	0.19575	0.783	0.00347426	0.0283648	9.85e-05	133.097	0
N1P21	N3P01	0	N1	21	N3	1	No	22	4	0	0	4	0.19575	0.783	0.00347426	0.0283648	9.85e-05	139.722	0
N1P22	N3P01	0	N1	22	N3	1	No	23	4	0	0	4	0.19575	0.783	0.00347426	0.0283648	9.85e-05	146.795	0
N2P01	N3P01	0	N2	1	N3	1	No	2	4	0	0	4	0.17175	0.687	0.00347426	0.0343683	0.000119405	0.0513001	0.0090951
N2P02	N3P01	0	N2	2	N3	1	No	3	4	0	0	4	0.19575	0.783	0.00347426	0.0283648	9.85e-05	7.15572	0.132802
N2P03	N3P01	0	N2	3	N3	1	No	4	4	0	0	4	0.19575	0.783	0.00347426	0.0283648	9.85e-05	13.965	0.00898157
N2P04	N3P01	0	N2	4	N3	1	No	5	3	0	1	4	0.18325	0.733	0.0253172	0.0314484	0.000796186	21.1246	2.04e-06
N2P06	N3P01	0	N2	6	N3	1	No	7	3	0	1	4	0.1705	0.682	0.0253172	0.0346893	0.000878236	35.1294	1.08e-20
N2P07	N3P01	0	N2	7	N3	1	No	8	3	0	1	4	0.175	0.7	0.0253172	0.0335368	0.000849057	42.1905	1.76e-31
N2P08	N3P01	0	N2	8	N3	1	No	9	3	0	1	4	0.18925	0.757	0.0253172	0.0299546	0.000758366	48.8914	6.06e-44
N2P10	N3P01	0	N2	10	N3	1	No	11	3	0	1	4	0.3435	1.374	0.0253172	0.00493869	0.000125034	63.2397	6.47e-78
N2P11	N3P01	0	N2	11	N3	1	No	12	3	0	1	4	0.36125	1.445	0.0253172	0.00374927	9.49e-05	70.0038	2.24e-97
N2P12	N3P01	1	N2	12	N3	1	No	13	3	0	1	4	0.37	1.48	0.0253172	0.0032562	8.24e-05	76.6707	1.02e-118
N2P13	N3P01	0	N2	13	N3	1	No	14	4	0	0	4	0.19575	0.783	0.00347426	0.0283648	9.85e-05	84.1914	2.29e-145
N2P14	N3P01	0	N2	14	N3	1	No	15	4	0	0	4	0.19575	0.783	0.00347426	0.0283648	9.85e-05	90.6365	2.24e-170
N2P15	N3P01	0	N2	15	N3	1	No	16	4	0	0	4	0.19575	0.783	0.00347426	0.0283648	9.85e-05	98.3384	6.85e-203
N2P16	N3P01	0	N2	16	N3	1	No	17	4	0	0	4	0.19575	0.783	0.00347426	0.0283648	9.85e-05	104.715	5.59e-232
N2P17	N3P01	0	N2	17	N3	1	No	18	4	0	0	4	0.19575	0.783	0.00347426	0.0283648	9.85e-05	112.221	9.91e-269
N2P18	N3P01	0	N2	18	N3	1	No	19	4	0	0	4	0.19575	0.783	0.00347426	0.0283648	9.85e-05	118.786	4.19e-303
N2P19	N3P01	0	N2	19	N3	1	No	20	4	0	0	4	0.19575	0.783	0.00347426	0.0283648	9.85e-05	126.224	0
N2P20	N3P01	0	N2	20	N3	1	No	21	4	0	0	4	0.19575	0.783	0.00347426	0.0283648	9.85e-05	133.131	0
N2P21	N3P01	0	N2	21	N3	1	No	22	4	0	0	4	0.19575	0.783	0.00347426	0.0283648	9.85e-05	140.296	0
N2P22	N3P01	0	N2	22	N3	1	No	23	4	0	0	4	0.19575	0.783	0.00347426	0.0283648	9.85e-05	147.336	0
ICC180	N3P02	0	ICC180	0	N3	2	No	2	2	1	1	3	0.269667	0.809	0.0253172	0.0133616	0.000338278	14.1312	0.00788504
N1P01	N3P02	0	N1	1	N3	2	No	3	1	2	2	3	0.143	0.429	0.184488	0.0418164	0.00771464	7.18733	0.132722
N1P02	N3P02	0	N1	2	N3	2	No	4	1	2	2	3	0.176	0.528	0.184488	0.0332818	0.00614011	0.197486	0.0101697
N1P03	N3P02	0	N1	3	N3	2	No	5	1	2	2	3	0.197667	0.593	0.184488	0.0279022	0.00514764	6.7534	0.132532
N1P04	N3P02	0	N1	4	N3	2	No	6	2	1	1	3	0.265667	0.797	0.0253172	0.0140042	0.000354547	13.8988	0.00945138
N1P05	N3P02	0	N1	5	N3	2	No	7	3	0	0	3	0.362	1.086	0.00347426	0.00370473	1.29e-05	20.9182	2.82e-06
N1P06	N3P02	0	N1	6	N3	2	No	8	3	0	0	3	0.362	1.086	0.00347426	0.00370473	1.29e-05	27.6481	6.87e-12
N1P07	N3P02	0	N1	7	N3	2	No	9	3	0	0	3	0.362	1.086	0.00347426	0.00370473	1.29e-05	35.0793	1.26e-20
N1P08	N3P02	0	N1	8	N3	2	No	10	3	0	0	3	0.362	1.086	0.00347426	0.00370473	1.29e-05	42.1703	1.9e-31
N1P09	N3P02	0	N1	9	N3	2	No	11	3	0	0	3	0.362	1.086	0.00347426	0.00370473	1.29e-05	48.3706	6.75e-43
N1P10	N3P02	0	N1	10	N3	2	No	12	3	0	0	4	0.36175	1.447	0.00347426	0.00371953	1.29e-05	56.0163	1.43e-59
N1P11	N3P02	0	N1	11	N3	2	No	13	3	0	0	4	0.3315	1.326	0.00347426	0.00590273	2.05e-05	62.6684	2.26e-76
N1P12	N3P02	0	N1	12	N3	2	No	14	3	0	0	4	0.32275	1.291	0.00347426	0.00669517	2.33e-05	70.1092	1.07e-97
N1P13	N3P02	0	N1	13	N3	2	No	15	3	0	0	4	0.34625	1.385	0.00347426	0.00473665	1.65e-05	77.4424	2.51e-121
N1P14	N3P02	0	N1	14	N3	2	No	16	3	0	0	5	0.2584	1.292	0.00347426	0.0152239	5.29e-05	84.1882	2.35e-145
N1P15	N3P02	0	N1	15	N3	2	No	17	3	0	0	4	0.30625	1.225	0.00347426	0.00841181	2.92e-05	90.7618	6.99e-171
N1P16	N3P02	0	N1	16	N3	2	No	18	3	0	0	4	0.29275	1.171	0.00347426	0.0100478	3.49e-05	98.4539	2.12e-203
N1P17	N3P02	0	N1	17	N3	2	No	19	3	0	0	4	0.29575	1.183	0.00347426	0.00966549	3.36e-05	104.956	4.1e-233
N1P18	N3P02	0	N1	18	N3	2	No	20	3	0	0	3	0.362	1.086	0.00347426	0.00370473	1.29e-05	112.098	4.21e-268
N1P19	N3P02	0	N1	19	N3	2	No	21	3	0	0	3	0.362	1.086	0.00347426	0.00370473	1.29e-05	118.977	3.93e-304
N1P20	N3P02	0	N1	20	N3	2	No	22	3	0	0	3	0.362	1.086	0.00347426	0.00370473	1.29e-05	125.969	0
N1P21	N3P02	0	N1	21	N3	2	No	23	3	0	0	3	0.362	1.086	0.00347426	0.00370473	1.29e-05	132.594	0
N1P22	N3P02	0	N1	22	N3	2	No	24	3	0	0	3	0.362	1.086	0.00347426	0.00370473	1.29e-05	139.668	0
N2P01	N3P02	0	N2	1	N3	2	No	3	3	0	0	3	0.33	0.99	0.00347426	0.00603305	2.1e-05	7.07633	0.132938
N2P02	N3P02	0	N2	2	N3	2	No	4	3	0	0	3	0.362	1.086	0.00347426	0.00370473	1.29e-05	0.0280876	0.00893329
N2P03	N3P02	0	N2	3	N3	2	No	5	3	0	0	3	0.362	1.086	0.00347426	0.00370473	1.29e-05	6.83732	0.132785
N2P04	N3P02	0	N2	4	N3	2	No	6	3	0	0	4	0.3105	1.242	0.00347426	0.00794074	2.76e-05	13.997	0.00876104
N2P06	N3P02	0	N2	6	N3	2	No	8	3	0	0	4	0.29675	1.187	0.00347426	0.00954047	3.31e-05	28.0017	3.03e-12
N2P07	N3P02	0	N2	7	N3	2	No	9	3	0	0	4	0.30225	1.209	0.00347426	0.00887413	3.08e-05	35.0629	1.33e-20
N2P08	N3P02	0	N2	8	N3	2	No	10	3	0	0	4	0.3165	1.266	0.00347426	0.00731022	2.54e-05	41.7638	9.23e-31
N2P10	N3P02	0	N2	10	N3	2	No	12	3	0	0	4	0.47075	1.883	0.00347426	0.000502032	1.74e-06	56.112	8.48e-60
N2P11	N3P02	0	N2	11	N3	2	No	13	3	0	0	4	0.4885	1.954	0.00347426	0.000344587	1.2e-06	62.8761	6.23e-77
N2P12	N3P02	1	N2	12	N3	2	No	14	3	0	0	4	0.49725	1.989	0.00347426	0.000284765	9.89e-07	69.5431	5.57e-96
N2P13	N3P02	0	N2	13	N3	2	No	15	3	0	0	3	0.362	1.086	0.00347426	0.00370473	1.29e-05	77.0638	4.83e-120
N2P14	N3P02	0	N2	14	N3	2	No	16	3	0	0	3	0.362	1.086	0.00347426	0.00370473	1.29e-05	83.5088	7.78e-143
N2P15	N3P02	0	N2	15	N3	2	No	17	3	0	0	3	0.362	1.086	0.00347426	0.00370473	1.29e-05	91.2107	1.06e-172
N2P16	N3P02	0	N2	16	N3	2	No	18	3	0	0	3	0.362	1.086	0.00347426	0.00370473	1.29e-05	97.5877	1.35e-199
N2P17	N3P02	0	N2	17	N3	2	No	19	3	0	0	3	0.362	1.086	0.00347426	0.00370473	1.29e-05	105.094	9.13e-234
N2P18	N3P02	0	N2	18	N3	2	No	20	3	0	0	3	0.362	1.086	0.00347426	0.00370473	1.29e-05	111.659	6.99e-266
N2P19	N3P02	0	N2	19	N3	2	No	21	3	0	0	3	0.362	1.086	0.00347426	0.00370473	1.29e-05	119.096	8.9e-305
N2P20	N3P02	0	N2	20	N3	2	No	22	3	0	0	3	0.362	1.086	0.00347426	0.00370473	1.29e-05	126.004	0
N2P21	N3P02	0	N2	21	N3	2	No	23	3	0	0	3	0.362	1.086	0.00347426	0.00370473	1.29e-05	133.169	0
N2P22	N3P02	0	N2	22	N3	2	No	24	3	0	0	3	0.362	1.086	0.00347426	0.00370473	1.29e-05	140.208	0
N3P01	N3P02	0	N3	1	N3	2	Yes	1	0	2	3	4	0.12725	0.509	1.34438	0.0458379	0.0616236	7.12763	0.13286
ICC180	N3P03	0	ICC180	0	N3	3	No	3	2	1	1	3	0.301333	0.904	0.0253172	0.00898271	0.000227417	20.8616	3.07e-06
N1P01	N3P03	0	N1	1	N3	3	No	4	1	2	2	3	0.212667	0.638	0.184488	0.0243951	0.00450061	13.9177	0.00931461
N1P02	N3P03	0	N1	2	N3	3	No	5	1	2	2	3	0.222333	0.667	0.184488	0.0222534	0.0041055	6.92789	0.132942
N1P03	N3P03	0	N1	3	N3	3	No	6	1	2	2	3	0.210667	0.632	0.184488	0.0248503	0.0045846	0.0229904	0.00889807
N1P04	N3P03	0	N1	4	N3	3	No	7	2	1	1	3	0.219333	0.658	0.0253172	0.0229073	0.00057995	7.16834	0.132772
N1P05	N3P03	0	N1	5	N3	3	No	8	3	0	0	3	0.315667	0.947	0.00347426	0.00739541	2.57e-05	14.1878	0.00753822
N1P06	N3P03	0	N1	6	N3	3	No	9	3	0	0	3	0.315667	0.947	0.00347426	0.00739541	2.57e-05	20.9177	2.82e-06
N1P07	N3P03	0	N1	7	N3	3	No	10	3	0	0	3	0.315667	0.947	0.00347426	0.00739541	2.57e-05	28.3489	1.34e-12
N1P08	N3P03	0	N1	8	N3	3	No	11	3	0	0	3	0.315667	0.947	0.00347426	0.00739541	2.57e-05	35.4399	4.06e-21
N1P09	N3P03	0	N1	9	N3	3	No	12	3	0	0	3	0.315667	0.947	0.00347426	0.00739541	2.57e-05	41.6401	1.49e-30
N1P10	N3P03	0	N1	10	N3	3	No	13	3	0	0	4	0.327	1.308	0.00347426	0.00630048	2.19e-05	49.2859	9.59e-45
N1P11	N3P03	0	N1	11	N3	3	No	14	3	0	0	4	0.29675	1.187	0.00347426	0.00954047	3.31e-05	55.938	2.19e-59
N1P12	N3P03	0	N1	12	N3	3	No	15	3	0	0	4	0.288	1.152	0.00347426	0.0106755	3.71e-05	63.3788	2.71e-78
N1P13	N3P03	0	N1	13	N3	3	No	16	3	0	0	4	0.3115	1.246	0.00347426	0.00783287	2.72e-05	70.712	1.53e-99
N1P14	N3P03	0	N1	14	N3	3	No	17	3	0	0	5	0.2306	1.153	0.00347426	0.0205038	7.12e-05	77.4578	2.23e-121
N1P15	N3P03	0	N1	15	N3	3	No	18	3	0	0	4	0.2715	1.086	0.00347426	0.0130739	4.54e-05	84.0313	9.03e-145
N1P16	N3P03	0	N1	16	N3	3	No	19	3	0	0	4	0.258	1.032	0.00347426	0.015293	5.31e-05	91.7235	8.61e-175
N1P17	N3P03	0	N1	17	N3	3	No	20	3	0	0	4	0.261	1.044	0.00347426	0.0147798	5.13e-05	98.2253	2.16e-202
N1P18	N3P03	0	N1	18	N3	3	No	21	3	0	0	3	0.315667	0.947	0.00347426	0.00739541	2.57e-05	105.367	4.62e-235
N1P19	N3P03	0	N1	19	N3	3	No	22	3	0	0	3	0.315667	0.947	0.00347426	0.00739541	2.57e-05	112.246	7.39e-269
N1P20	N3P03	0	N1	20	N3	3	No	23	3	0	0	3	0.315667	0.947	0.00347426	0.00739541	2.57e-05	119.238	1.51e-305
N1P21	N3P03	0	N1	21	N3	3	No	24	3	0	0	3	0.315667	0.947	0.00347426	0.00739541	2.57e-05	125.864	0
N1P22	N3P03	0	N1	22	N3	3	No	25	3	0	0	3	0.315667	0.947	0.00347426	0.00739541	2.57e-05	132.937	0
N2P01	N3P03	0	N2	1	N3	3	No	4	3	0	0	3	0.283667	0.851	0.00347426	0.0112723	3.92e-05	13.8067	0.0101373
N2P02	N3P03	0	N2	2	N3	3	No	5	3	0	0	3	0.315667	0.947	0.00347426	0.00739541	2.57e-05	6.70232	0.132328
N2P03	N3P03	0	N2	3	N3	3	No	6	3	0	0	3	0.315667	0.947	0.00347426	0.00739541	2.57e-05	0.106907	0.00949246
N2P04	N3P03	0	N2	4	N3	3	No	7	3	0	0	4	0.27575	1.103	0.00347426	0.0124233	4.32e-05	7.26659	0.132457
N2P06	N3P03	0	N2	6	N3	3	No	9	3	0	0	4	0.262	1.048	0.00347426	0.0146112	5.08e-05	21.2713	1.62e-06
N2P07	N3P03	0	N2	7	N3	3	No	10	3	0	0	4	0.2675	1.07	0.00347426	0.0137071	4.76e-05	28.3325	1.39e-12
N2P08	N3P03	0	N2	8	N3	3	No	11	3	0	0	4	0.28175	1.127	0.00347426	0.0115438	4.01e-05	35.0334	1.45e-20
N2P10	N3P03	0	N2	10	N3	3	No	13	3	0	0	4	0.436	1.744	0.00347426	0.00100697	3.5e-06	49.3816	6.11e-45
N2P11	N3P03	0	N2	11	N3	3	No	14	3	0	0	4	0.45375	1.815	0.00347426	0.000710452	2.47e-06	56.1457	7.06e-60
N2P12	N3P03	1	N2	12	N3	3	No	15	3	0	0	4	0.4625	1.85	0.00347426	0.000595134	2.07e-06	62.8127	9.24e-77
N2P13	N3P03	0	N2	13	N3	3	No	16	3	0	0	3	0.315667	0.947	0.00347426	0.00739541	2.57e-05	70.3334	2.22e-98
N2P14	N3P03	0	N2	14	N3	3	No	17	3	0	0	3	0.315667	0.947	0.00347426	0.00739541	2.57e-05	76.7784	4.43e-119
N2P15	N3P03	0	N2	15	N3	3	No	18	3	0	0	3	0.315667	0.947	0.00347426	0.00739541	2.57e-05	84.4803	1.91e-146
N2P16	N3P03	0	N2	16	N3	3	No	19	3	0	0	3	0.315667	0.947	0.00347426	0.00739541	2.57e-05	90.8573	2.87e-171
N2P17	N3P03	0	N2	17	N3	3	No	20	3	0	0	3	0.315667	0.947	0.00347426	0.00739541	2.57e-05	98.3632	5.32e-203
N2P18	N3P03	0	N2	18	N3	3	No	21	3	0	0	3	0.315667	0.947	0.00347426	0.00739541	2.57e-05	104.928	5.52e-233
N2P19	N3P03	0	N2	19	N3	3	No	22	3	0	0	3	0.315667	0.947	0.00347426	0.00739541	2.57e-05	112.366	1.83e-269
N2P20	N3P03	0	N2	20	N3	3	No	23	3	0	0	3	0.315667	0.947	0.00347426	0.00739541	2.57e-05	119.273	9.77e-306
N2P21	N3P03	0	N2	21	N3	3	No	24	3	0	0	3	0.315667	0.947	0.00347426	0.00739541	2.57e-05	126.438	0
N2P22	N3P03	0	N2	22	N3	3	No	25	3	0	0	3	0.315667	0.947	0.00347426	0.00739541	2.57e-05	133.478	0
N3P01	N3P03	0	N3	1	N3	3	Yes	2	0	2	3	4	0.0925	0.37	1.34438	0.0539766	0.0725652	13.858	0.00975006
N3P02	N3P03	0	N3	2	N3	3	Yes	1	0	2	3	3	0.0796667	0.239	1.34438	0.0565592	0.0760371	6.73041	0.132445
ICC180	N3P04	0	ICC180	0	N3	4	No	4	3	1	1	4	0.287	1.148	0.0253172	0.0108111	0.000273707	28.0001	3.04e-12
N1P01	N3P04	0	N1	1	N3	4	No	5	2	2	2	4	0.3025	1.21	0.184488	0.00884469	0.00163174	21.0562	2.27e-06
N1P02	N3P04	0	N1	2	N3	4	No	6	2	2	2	4	0.30975	1.239	0.184488	0.00802238	0.00148003	14.0664	0.00829869
N1P03	N3P04	0	N1	3	N3	4	No	7	2	2	2	4	0.2275	0.91	0.184488	0.0211507	0.00390206	7.11551	0.132882
N1P04	N3P04	0	N1	4	N3	4	No	8	3	1	1	4	0.195	0.78	0.0253172	0.0285466	0.000722719	0.0298451	0.00894545
N1P05	N3P04	0	N1	5	N3	4	No	9	4	0	0	4	0.22425	0.897	0.00347426	0.0218408	7.59e-05	7.04926	0.132963
N1P06	N3P04	0	N1	6	N3	4	No	10	4	0	0	4	0.22425	0.897	0.00347426	0.0218408	7.59e-05	13.7792	0.0103499
N1P07	N3P04	0	N1	7	N3	4	No	11	4	0	0	4	0.22425	0.897	0.00347426	0.0218408	7.59e-05	21.2104	1.78e-06
N1P08	N3P04	0	N1	8	N3	4	No	12	4	0	0	4	0.22425	0.897	0.00347426	0.0218408	7.59e-05	28.3014	1.5e-12
N1P09	N3P04	0	N1	9	N3	4	No	13	4	0	0	4	0.22425	0.897	0.00347426	0.0218408	7.59e-05	34.5016	7.5e-20
N1P10	N3P04	0	N1	10	N3	4	No	14	4	0	0	5	0.2516	1.258	0.00347426	0.0164263	5.71e-05	42.1474	2.08e-31
N1P11	N3P04	0	N1	11	N3	4	No	15	4	0	0	5	0.2274	1.137	0.00347426	0.0211718	7.36e-05	48.7995	9.3e-44
N1P12	N3P04	0	N1	12	N3	4	No	16	4	0	0	5	0.2204	1.102	0.00347426	0.0226737	7.88e-05	56.2403	4.21e-60
N1P13	N3P04	0	N1	13	N3	4	No	17	4	0	0	5	0.2392	1.196	0.00347426	0.0187686	6.52e-05	63.5735	7.99e-79
N1P14	N3P04	0	N1	14	N3	4	No	18	4	0	0	6	0.183833	1.103	0.00347426	0.0313022	0.000108752	70.3193	2.45e-98
N1P15	N3P04	0	N1	15	N3	4	No	19	4	0	0	5	0.2072	1.036	0.00347426	0.0256488	8.91e-05	76.8928	1.82e-119
N1P16	N3P04	0	N1	16	N3	4	No	20	4	0	0	5	0.1964	0.982	0.00347426	0.0282076	9.8e-05	84.585	7.77e-147
N1P17	N3P04	0	N1	17	N3	4	No	21	4	0	0	5	0.1988	0.994	0.00347426	0.0276302	9.6e-05	91.0868	3.38e-172
N1P18	N3P04	0	N1	18	N3	4	No	22	4	0	0	4	0.22425	0.897	0.00347426	0.0218408	7.59e-05	98.2286	2.08e-202
N1P19	N3P04	0	N1	19	N3	4	No	23	4	0	0	4	0.22425	0.897	0.00347426	0.0218408	7.59e-05	105.108	7.82e-234
N1P20	N3P04	0	N1	20	N3	4	No	24	4	0	0	4	0.22425	0.897	0.00347426	0.0218408	7.59e-05	112.1	4.09e-268
N1P21	N3P04	0	N1	21	N3	4	No	25	4	0	0	4	0.22425	0.897	0.00347426	0.0218408	7.59e-05	118.725	8.93e-303
N1P22	N3P04	0	N1	22	N3	4	No	26	4	0	0	4	0.22425	0.897	0.00347426	0.0218408	7.59e-05	125.799	0
N2P01	N3P04	0	N2	1	N3	4	No	5	4	0	0	4	0.20025	0.801	0.00347426	0.0272837	9.48e-05	20.9452	2.7e-06
N2P02	N3P04	0	N2	2	N3	4	No	6	4	0	0	4	0.22425	0.897	0.00347426	0.0218408	7.59e-05	13.8408	0.0098787
N2P03	N3P04	0	N2	3	N3	4	No	7	4	0	0	4	0.22425	0.897	0.00347426	0.0218408	7.59e-05	7.03159	0.132973
N2P04	N3P04	0	N2	4	N3	4	No	8	3	0	1	4	0.18525	0.741	0.0253172	0.0309479	0.000783514	0.128093	0.0096475
N2P06	N3P04	0	N2	6	N3	4	No	10	3	0	1	4	0.199	0.796	0.0253172	0.0275823	0.000698306	14.1328	0.00787494
N2P07	N3P04	0	N2	7	N3	4	No	11	3	0	1	4	0.1935	0.774	0.0253172	0.0289115	0.000731957	21.194	1.83e-06
N2P08	N3P04	0	N2	8	N3	4	No	12	3	0	1	4	0.17925	0.717	0.0253172	0.0324565	0.000821707	27.8949	3.89e-12
N2P10	N3P04	0	N2	10	N3	4	No	14	3	0	1	4	0.3215	1.286	0.0253172	0.00681484	0.000172533	42.2431	1.43e-31
N2P11	N3P04	0	N2	11	N3	4	No	15	3	0	1	4	0.33925	1.357	0.0253172	0.00526451	0.000133283	49.0072	3.53e-44
N2P12	N3P04	1	N2	12	N3	4	No	16	3	0	1	4	0.348	1.392	0.0253172	0.0046116	0.000116753	55.6742	9.15e-59
N2P13	N3P04	0	N2	13	N3	4	No	17	4	0	0	4	0.22425	0.897	0.00347426	0.0218408	7.59e-05	63.1949	8.56e-78
N2P14	N3P04	0	N2	14	N3	4	No	18	4	0	0	4	0.22425	0.897	0.00347426	0.0218408	7.59e-05	69.6399	2.84e-96
N2P15	N3P04	0	N2	15	N3	4	No	19	4	0	0	4	0.22425	0.897	0.00347426	0.0218408	7.59e-05	77.3418	5.52e-121
N2P16	N3P04	0	N2	16	N3	4	No	20	4	0	0	4	0.22425	0.897	0.00347426	0.0218408	7.59e-05	83.7188	1.3e-143
N2P17	N3P04	0	N2	17	N3	4	No	21	4	0	0	4	0.22425	0.897	0.00347426	0.0218408	7.59e-05	91.2247	9.3e-173
N2P18	N3P04	0	N2	18	N3	4	No	22	4	0	0	4	0.22425	0.897	0.00347426	0.0218408	7.59e-05	97.7899	1.76e-200
N2P19	N3P04	0	N2	19	N3	4	No	23	4	0	0	4	0.22425	0.897	0.00347426	0.0218408	7.59e-05	105.227	2.13e-234
N2P20	N3P04	0	N2	20	N3	4	No	24	4	0	0	4	0.22425	0.897	0.00347426	0.0218408	7.59e-05	112.135	2.72e-268
N2P21	N3P04	0	N2	21	N3	4	No	25	4	0	0	4	0.22425	0.897	0.00347426	0.0218408	7.59e-05	119.3	7.03e-306
N2P22	N3P04	0	N2	22	N3	4	No	26	4	0	0	4	0.22425	0.897	0.00347426	0.0218408	7.59e-05	126.339	0
N3P01	N3P04	0	N3	1	N3	4	Yes	3	0	2	4	4	0.1245	0.498	9.79662	0.0465258	0.455796	20.9965	2.5e-06
N3P02	N3P04	0	N3	2	N3	4	Yes	2	1	2	3	4	0.20275	0.811	1.34438	0.0266906	0.0358823	13.8689	0.00966961
N3P03	N3P04	0	N3	3	N3	4	Yes	1	1	2	3	4	0.143	0.572	1.34438	0.0418164	0.0562172	7.1385	0.132839
ICC180	N3P05	0	ICC180	0	N3	5	No	5	2	1	1	4	0.27925	1.117	0.0253172	0.0119047	0.000301394	35.133	1.07e-20
N1P01	N3P05	0	N1	1	N3	5	No	6	1	2	2	4	0.29825	1.193	0.184488	0.00935518	0.00172592	28.1892	1.95e-12
N1P02	N3P05	0	N1	2	N3	5	No	7	1	2	2	4	0.3055	1.222	0.184488	0.00849708	0.00156761	21.1993	1.82e-06
N1P03	N3P05	0	N1	3	N3	5	No	8	1	2	2	4	0.22325	0.893	0.184488	0.0220556	0.004069	14.2484	0.00718024
N1P04	N3P05	0	N1	4	N3	5	No	9	2	1	1	4	0.18725	0.749	0.0253172	0.0304499	0.000770906	7.10307	0.132902
N1P05	N3P05	0	N1	5	N3	5	No	10	3	0	0	4	0.2185	0.874	0.00347426	0.0230907	8.02e-05	0.0836542	0.00932462
N1P06	N3P05	0	N1	6	N3	5	No	11	3	0	0	4	0.2185	0.874	0.00347426	0.0230907	8.02e-05	6.64632	0.13206
N1P07	N3P05	0	N1	7	N3	5	No	12	3	0	0	4	0.2185	0.874	0.00347426	0.0230907	8.02e-05	14.0774	0.00822695
N1P08	N3P05	0	N1	8	N3	5	No	13	3	0	0	4	0.2185	0.874	0.00347426	0.0230907	8.02e-05	21.1685	1.91e-06
N1P09	N3P05	0	N1	9	N3	5	No	14	3	0	0	4	0.2185	0.874	0.00347426	0.0230907	8.02e-05	27.3687	1.3e-11
N1P10	N3P05	0	N1	10	N3	5	No	15	3	0	0	5	0.247	1.235	0.00347426	0.0172728	6e-05	35.0144	1.54e-20
N1P11	N3P05	0	N1	11	N3	5	No	16	3	0	0	5	0.2228	1.114	0.00347426	0.0221526	7.7e-05	41.6665	1.34e-30
N1P12	N3P05	0	N1	12	N3	5	No	17	3	0	0	5	0.2158	1.079	0.00347426	0.02369	8.23e-05	49.1073	2.21e-44
N1P13	N3P05	0	N1	13	N3	5	No	18	3	0	0	5	0.2346	1.173	0.00347426	0.0196857	6.84e-05	56.4406	1.4e-60
N1P14	N3P05	0	N1	14	N3	5	No	19	3	0	0	6	0.18	1.08	0.00347426	0.0322668	0.000112103	63.1864	9.03e-78
N1P15	N3P05	0	N1	15	N3	5	No	20	3	0	0	5	0.2026	1.013	0.00347426	0.026726	9.29e-05	69.7599	1.23e-96
N1P16	N3P05	0	N1	16	N3	5	No	21	3	0	0	5	0.1918	0.959	0.00347426	0.0293271	0.00010189	77.4521	2.33e-121
N1P17	N3P05	0	N1	17	N3	5	No	22	3	0	0	5	0.1942	0.971	0.00347426	0.028741	9.99e-05	83.9538	1.75e-144
N1P18	N3P05	0	N1	18	N3	5	No	23	3	0	0	4	0.2185	0.874	0.00347426	0.0230907	8.02e-05	91.0957	3.11e-172
N1P19	N3P05	0	N1	19	N3	5	No	24	3	0	0	4	0.2185	0.874	0.00347426	0.0230907	8.02e-05	97.9749	2.72e-201
N1P20	N3P05	0	N1	20	N3	5	No	25	3	0	0	4	0.2185	0.874	0.00347426	0.0230907	8.02e-05	104.967	3.63e-233
N1P21	N3P05	0	N1	21	N3	5	No	26	3	0	0	4	0.2185	0.874	0.00347426	0.0230907	8.02e-05	111.592	1.51e-265
N1P22	N3P05	0	N1	22	N3	5	No	27	3	0	0	4	0.2185	0.874	0.00347426	0.0230907	8.02e-05	118.666	1.87e-302
N2P01	N3P05	0	N2	1	N3	5	No	6	3	0	0	4	0.1945	0.778	0.00347426	0.028668	9.96e-05	28.0782	2.54e-12
N2P02	N3P05	0	N2	2	N3	5	No	7	3	0	0	4	0.2185	0.874	0.00347426	0.0230907	8.02e-05	20.9737	2.59e-06
N2P03	N3P05	0	N2	3	N3	5	No	8	3	0	0	4	0.2185	0.874	0.00347426	0.0230907	8.02e-05	14.1645	0.00767929
N2P04	N3P05	0	N2	4	N3	5	No	9	3	0	0	4	0.215	0.86	0.00347426	0.0238691	8.29e-05	7.00482	0.132981
N2P06	N3P05	0	N2	6	N3	5	No	11	3	0	0	4	0.20125	0.805	0.00347426	0.0270458	9.4e-05	6.99992	0.132981
N2P07	N3P05	0	N2	7	N3	5	No	12	3	0	0	4	0.20675	0.827	0.00347426	0.0257533	8.95e-05	14.061	0.00833362
N2P08	N3P05	0	N2	8	N3	5	No	13	3	0	0	4	0.221	0.884	0.00347426	0.0225428	7.83e-05	20.762	3.58e-06
N2P10	N3P05	0	N2	10	N3	5	No	15	3	0	0	4	0.37525	1.501	0.00347426	0.00298715	1.04e-05	35.1102	1.14e-20
N2P11	N3P05	0	N2	11	N3	5	No	16	3	0	0	4	0.393	1.572	0.00347426	0.00221142	7.68e-06	41.8743	6.02e-31
N2P12	N3P05	1	N2	12	N3	5	No	17	3	0	0	4	0.40175	1.607	0.00347426	0.00189693	6.59e-06	48.5412	3.07e-43
N2P13	N3P05	0	N2	13	N3	5	No	18	3	0	0	4	0.2185	0.874	0.00347426	0.0230907	8.02e-05	56.062	1.11e-59
N2P14	N3P05	0	N2	14	N3	5	No	19	3	0	0	4	0.2185	0.874	0.00347426	0.0230907	8.02e-05	62.507	6.11e-76
N2P15	N3P05	0	N2	15	N3	5	No	20	3	0	0	4	0.2185	0.874	0.00347426	0.0230907	8.02e-05	70.2089	5.32e-98
N2P16	N3P05	0	N2	16	N3	5	No	21	3	0	0	4	0.2185	0.874	0.00347426	0.0230907	8.02e-05	76.5859	1.97e-118
N2P17	N3P05	0	N2	17	N3	5	No	22	3	0	0	4	0.2185	0.874	0.00347426	0.0230907	8.02e-05	84.0918	5.38e-145
N2P18	N3P05	0	N2	18	N3	5	No	23	3	0	0	4	0.2185	0.874	0.00347426	0.0230907	8.02e-05	90.657	1.85e-170
N2P19	N3P05	0	N2	19	N3	5	No	24	3	0	0	4	0.2185	0.874	0.00347426	0.0230907	8.02e-05	98.0943	8.13e-202
N2P20	N3P05	0	N2	20	N3	5	No	25	3	0	0	4	0.2185	0.874	0.00347426	0.0230907	8.02e-05	105.002	2.48e-233
N2P21	N3P05	0	N2	21	N3	5	No	26	3	0	0	4	0.2185	0.874	0.00347426	0.0230907	8.02e-05	112.167	1.87e-268
N2P22	N3P05	0	N2	22	N3	5	No	27	3	0	0	4	0.2185	0.874	0.00347426	0.0230907	8.02e-05	119.206	2.26e-305
N3P01	N3P05	0	N3	1	N3	5	Yes	4	0	2	3	4	0.12925	0.517	1.34438	0.0453343	0.0609466	28.1295	2.25e-12
N3P02	N3P05	0	N3	2	N3	5	Yes	3	0	2	3	4	0.1985	0.794	1.34438	0.0277021	0.0372422	21.0018	2.47e-06
N3P03	N3P05	0	N3	3	N3	5	Yes	2	0	2	3	4	0.13875	0.555	1.34438	0.0429122	0.0576904	14.2714	0.00704831
N3P04	N3P05	0	N3	4	N3	5	Yes	1	0	2	3	4	0.05725	0.229	1.34438	0.0602978	0.0810633	7.13292	0.13285
ICC180	N3P06	0	ICC180	0	N3	6	No	6	2	1	1	3	0.406667	1.22	0.0253172	0.00173767	4.4e-05	42.1802	1.83e-31
N1P01	N3P06	0	N1	1	N3	6	No	7	1	2	2	3	0.382667	1.148	0.184488	0.00263898	0.000486861	35.2363	7.71e-21
N1P02	N3P06	0	N1	2	N3	6	No	8	1	2	2	3	0.392333	1.177	0.184488	0.00223711	0.00041272	28.2464	1.71e-12
N1P03	N3P06	0	N1	3	N3	6	No	9	1	2	2	3	0.316	0.948	0.184488	0.00736125	0.00135807	21.2956	1.56e-06
N1P04	N3P06	0	N1	4	N3	6	No	10	2	1	1	3	0.284	0.852	0.0253172	0.0112256	0.0002842	14.1502	0.00776717
N1P05	N3P06	0	N1	5	N3	6	No	11	3	0	0	3	0.368333	1.105	0.00347426	0.00334572	1.16e-05	7.13078	0.132854
N1P06	N3P06	0	N1	6	N3	6	No	12	3	0	0	3	0.368333	1.105	0.00347426	0.00334572	1.16e-05	0.400809	0.0118319
N1P07	N3P06	0	N1	7	N3	6	No	13	3	0	0	3	0.368333	1.105	0.00347426	0.00334572	1.16e-05	7.03031	0.132974
N1P08	N3P06	0	N1	8	N3	6	No	14	3	0	0	3	0.368333	1.105	0.00347426	0.00334572	1.16e-05	14.1213	0.00794691
N1P09	N3P06	0	N1	9	N3	6	No	15	3	0	0	3	0.368333	1.105	0.00347426	0.00334572	1.16e-05	20.3216	6.95e-06
N1P10	N3P06	0	N1	10	N3	6	No	16	3	0	0	4	0.3665	1.466	0.00347426	0.00344654	1.2e-05	27.9673	3.29e-12
N1P11	N3P06	0	N1	11	N3	6	No	17	3	0	0	4	0.33625	1.345	0.00347426	0.00550469	1.91e-05	34.6194	5.23e-20
N1P12	N3P06	0	N1	12	N3	6	No	18	3	0	0	4	0.3275	1.31	0.00347426	0.00625528	2.17e-05	42.0602	2.92e-31
N1P13	N3P06	0	N1	13	N3	6	No	19	3	0	0	4	0.351	1.404	0.00347426	0.00440346	1.53e-05	49.3934	5.78e-45
N1P14	N3P06	0	N1	14	N3	6	No	20	3	0	0	5	0.2622	1.311	0.00347426	0.0145777	5.06e-05	56.1393	7.31e-60
N1P15	N3P06	0	N1	15	N3	6	No	21	3	0	0	4	0.311	1.244	0.00347426	0.00788666	2.74e-05	62.7128	1.71e-76
N1P16	N3P06	0	N1	16	N3	6	No	22	3	0	0	4	0.2975	1.19	0.00347426	0.00944749	3.28e-05	70.4049	1.34e-98
N1P17	N3P06	0	N1	17	N3	6	No	23	3	0	0	4	0.3005	1.202	0.00347426	0.00908227	3.16e-05	76.9067	1.64e-119
N1P18	N3P06	0	N1	18	N3	6	No	24	3	0	0	3	0.368333	1.105	0.00347426	0.00334572	1.16e-05	84.0486	7.79e-145
N1P19	N3P06	0	N1	19	N3	6	No	25	3	0	0	3	0.368333	1.105	0.00347426	0.00334572	1.16e-05	90.9278	1.49e-171
N1P20	N3P06	0	N1	20	N3	6	No	26	3	0	0	3	0.368333	1.105	0.00347426	0.00334572	1.16e-05	97.9199	4.74e-201
N1P21	N3P06	0	N1	21	N3	6	No	27	3	0	0	3	0.368333	1.105	0.00347426	0.00334572	1.16e-05	104.545	3.54e-231
N1P22	N3P06	0	N1	22	N3	6	No	28	3	0	0	3	0.368333	1.105	0.00347426	0.00334572	1.16e-05	111.619	1.11e-265
N2P01	N3P06	0	N2	1	N3	6	No	7	3	0	0	3	0.336333	1.009	0.00347426	0.0054979	1.91e-05	35.1253	1.09e-20
N2P02	N3P06	0	N2	2	N3	6	No	8	3	0	0	3	0.368333	1.105	0.00347426	0.00334572	1.16e-05	28.0209	2.9e-12
N2P03	N3P06	0	N2	3	N3	6	No	9	3	0	0	3	0.368333	1.105	0.00347426	0.00334572	1.16e-05	21.2116	1.78e-06
N2P04	N3P06	0	N2	4	N3	6	No	10	3	0	0	4	0.31525	1.261	0.00347426	0.0074383	2.58e-05	14.052	0.00839322
N2P06	N3P06	0	N2	6	N3	6	No	12	3	0	0	4	0.3015	1.206	0.00347426	0.00896289	3.11e-05	0.0472113	0.00906643
N2P07	N3P06	0	N2	7	N3	6	No	13	3	0	0	4	0.307	1.228	0.00347426	0.00832718	2.89e-05	7.01391	0.132979
N2P08	N3P06	0	N2	8	N3	6	No	14	3	0	0	4	0.32125	1.285	0.00347426	0.00683897	2.38e-05	13.7148	0.0108619
N2P10	N3P06	0	N2	10	N3	6	No	16	3	0	0	4	0.4755	1.902	0.00347426	0.000454563	1.58e-06	28.0631	2.63e-12
N2P11	N3P06	0	N2	11	N3	6	No	17	3	0	0	4	0.49325	1.973	0.00347426	0.000310833	1.08e-06	34.8272	2.76e-20
N2P12	N3P06	1	N2	12	N3	6	No	18	3	0	0	4	0.502	2.008	0.00347426	0.000256396	8.91e-07	41.4941	2.61e-30
N2P13	N3P06	0	N2	13	N3	6	No	19	3	0	0	3	0.368333	1.105	0.00347426	0.00334572	1.16e-05	49.0148	3.41e-44
N2P14	N3P06	0	N2	14	N3	6	No	20	3	0	0	3	0.368333	1.105	0.00347426	0.00334572	1.16e-05	55.4599	2.91e-58
N2P15	N3P06	0	N2	15	N3	6	No	21	3	0	0	3	0.368333	1.105	0.00347426	0.00334572	1.16e-05	63.1618	1.05e-77
N2P16	N3P06	0	N2	16	N3	6	No	22	3	0	0	3	0.368333	1.105	0.00347426	0.00334572	1.16e-05	69.5388	5.74e-96
N2P17	N3P06	0	N2	17	N3	6	No	23	3	0	0	3	0.368333	1.105	0.00347426	0.00334572	1.16e-05	77.0447	5.6e-120
N2P18	N3P06	0	N2	18	N3	6	No	24	3	0	0	3	0.368333	1.105	0.00347426	0.00334572	1.16e-05	83.6099	3.3e-143
N2P19	N3P06	0	N2	19	N3	6	No	25	3	0	0	3	0.368333	1.105	0.00347426	0.00334572	1.16e-05	91.0471	4.89e-172
N2P20	N3P06	0	N2	20	N3	6	No	26	3	0	0	3	0.368333	1.105	0.00347426	0.00334572	1.16e-05	97.9548	3.33e-201
N2P21	N3P06	0	N2	21	N3	6	No	27	3	0	0	3	0.368333	1.105	0.00347426	0.00334572	1.16e-05	105.12	6.88e-234
N2P22	N3P06	0	N2	22	N3	6	No	28	3	0	0	3	0.368333	1.105	0.00347426	0.00334572	1.16e-05	112.159	2.05e-268
N3P01	N3P06	0	N3	1	N3	6	Yes	5	0	2	3	4	0.1605	0.642	1.34438	0.0372735	0.0501099	35.1766	9.3e-21
N3P02	N3P06	0	N3	2	N3	6	Yes	4	0	2	3	3	0.249667	0.749	1.34438	0.0167789	0.0225572	28.049	2.72e-12
N3P03	N3P06	0	N3	3	N3	6	Yes	3	0	2	3	3	0.17	0.51	1.34438	0.0348178	0.0468085	21.3185	1.5e-06
N3P04	N3P06	0	N3	4	N3	6	Yes	2	0	2	3	4	0.154	0.616	1.34438	0.0389623	0.0523802	14.18	0.00758479
N3P05	N3P06	0	N3	5	N3	6	Yes	1	0	2	3	4	0.10025	0.401	1.34438	0.0522881	0.0702952	7.04713	0.132964
ICC180	N3P07	0	ICC180	0	N3	7	No	7	2	1	1	3	0.405667	1.217	0.0253172	0.0017691	4.48e-05	49.1575	1.75e-44
N1P01	N3P07	0	N1	1	N3	7	No	8	1	2	2	3	0.358333	1.075	0.184488	0.00392671	0.000724433	42.2136	1.61e-31
N1P02	N3P07	0	N1	2	N3	7	No	9	1	2	2	3	0.368	1.104	0.184488	0.00336386	0.000620594	35.2238	8.02e-21
N1P03	N3P07	0	N1	3	N3	7	No	10	1	2	2	3	0.315	0.945	0.184488	0.00746412	0.00137704	28.2729	1.6e-12
N1P04	N3P07	0	N1	4	N3	7	No	11	2	1	1	3	0.283	0.849	0.0253172	0.0113662	0.00028776	21.1275	2.03e-06
N1P05	N3P07	0	N1	5	N3	7	No	12	3	0	0	3	0.365333	1.096	0.00347426	0.003512	1.22e-05	14.1081	0.00803044
N1P06	N3P07	0	N1	6	N3	7	No	13	3	0	0	3	0.365333	1.096	0.00347426	0.003512	1.22e-05	7.37815	0.131929
N1P07	N3P07	0	N1	7	N3	7	No	14	3	0	0	3	0.365333	1.096	0.00347426	0.003512	1.22e-05	0.0529768	0.00910688
N1P08	N3P07	0	N1	8	N3	7	No	15	3	0	0	3	0.365333	1.096	0.00347426	0.003512	1.22e-05	7.14401	0.132828
N1P09	N3P07	0	N1	9	N3	7	No	16	3	0	0	3	0.365333	1.096	0.00347426	0.003512	1.22e-05	13.3443	0.0142124
N1P10	N3P07	0	N1	10	N3	7	No	17	3	0	0	4	0.36425	1.457	0.00347426	0.0035737	1.24e-05	20.99	2.52e-06
N1P11	N3P07	0	N1	11	N3	7	No	18	3	0	0	4	0.334	1.336	0.00347426	0.00569049	1.98e-05	27.6421	6.97e-12
N1P12	N3P07	0	N1	12	N3	7	No	19	3	0	0	4	0.32525	1.301	0.00347426	0.00646073	2.24e-05	35.0829	1.25e-20
N1P13	N3P07	0	N1	13	N3	7	No	20	3	0	0	4	0.34875	1.395	0.00347426	0.00455883	1.58e-05	42.4161	7.26e-32
N1P14	N3P07	0	N1	14	N3	7	No	21	3	0	0	5	0.2604	1.302	0.00347426	0.0148815	5.17e-05	49.1619	1.71e-44
N1P15	N3P07	0	N1	15	N3	7	No	22	3	0	0	4	0.30875	1.235	0.00347426	0.00813222	2.83e-05	55.7355	6.57e-59
N1P16	N3P07	0	N1	16	N3	7	No	23	3	0	0	4	0.29525	1.181	0.00347426	0.00972845	3.38e-05	63.4276	2e-78
N1P17	N3P07	0	N1	17	N3	7	No	24	3	0	0	4	0.29825	1.193	0.00347426	0.00935518	3.25e-05	69.9294	3.77e-97
N1P18	N3P07	0	N1	18	N3	7	No	25	3	0	0	3	0.365333	1.096	0.00347426	0.003512	1.22e-05	77.0712	4.55e-120
N1P19	N3P07	0	N1	19	N3	7	No	26	3	0	0	3	0.365333	1.096	0.00347426	0.003512	1.22e-05	83.9505	1.8e-144
N1P20	N3P07	0	N1	20	N3	7	No	27	3	0	0	3	0.365333	1.096	0.00347426	0.003512	1.22e-05	90.9426	1.3e-171
N1P21	N3P07	0	N1	21	N3	7	No	28	3	0	0	3	0.365333	1.096	0.00347426	0.003512	1.22e-05	97.568	1.65e-199
N1P22	N3P07	0	N1	22	N3	7	No	29	3	0	0	3	0.365333	1.096	0.00347426	0.003512	1.22e-05	104.642	1.25e-231
N2P01	N3P07	0	N2	1	N3	7	No	8	3	0	0	3	0.333333	1	0.00347426	0.00574648	2e-05	42.1026	2.48e-31
N2P02	N3P07	0	N2	2	N3	7	No	9	3	0	0	3	0.365333	1.096	0.00347426	0.003512	1.22e-05	34.9982	1.62e-20
N2P03	N3P07	0	N2	3	N3	7	No	10	3	0	0	3	0.365333	1.096	0.00347426	0.003512	1.22e-05	28.189	1.96e-12
N2P04	N3P07	0	N2	4	N3	7	No	11	3	0	0	4	0.313	1.252	0.00347426	0.00767317	2.67e-05	21.0293	2.37e-06
N2P06	N3P07	0	N2	6	N3	7	No	13	3	0	0	4	0.29925	1.197	0.00347426	0.00923315	3.21e-05	7.02455	0.132976
N2P07	N3P07	0	N2	7	N3	7	No	14	3	0	0	4	0.30475	1.219	0.00347426	0.008583	2.98e-05	0.0365766	0.00899219
N2P08	N3P07	0	N2	8	N3	7	No	15	3	0	0	4	0.319	1.276	0.00347426	0.00705917	2.45e-05	6.73749	0.132473
N2P10	N3P07	0	N2	10	N3	7	No	17	3	0	0	4	0.47325	1.893	0.00347426	0.000476521	1.66e-06	21.0857	2.17e-06
N2P11	N3P07	0	N2	11	N3	7	No	18	3	0	0	4	0.491	1.964	0.00347426	0.00032643	1.13e-06	27.8498	4.32e-12
N2P12	N3P07	1	N2	12	N3	7	No	19	3	0	0	4	0.49975	1.999	0.00347426	0.000269497	9.36e-07	34.5168	7.16e-20
N2P13	N3P07	0	N2	13	N3	7	No	20	3	0	0	3	0.365333	1.096	0.00347426	0.003512	1.22e-05	42.0375	3.19e-31
N2P14	N3P07	0	N2	14	N3	7	No	21	3	0	0	3	0.365333	1.096	0.00347426	0.003512	1.22e-05	48.4826	4.03e-43
N2P15	N3P07	0	N2	15	N3	7	No	22	3	0	0	3	0.365333	1.096	0.00347426	0.003512	1.22e-05	56.1844	5.71e-60
N2P16	N3P07	0	N2	16	N3	7	No	23	3	0	0	3	0.365333	1.096	0.00347426	0.003512	1.22e-05	62.5614	4.37e-76
N2P17	N3P07	0	N2	17	N3	7	No	24	3	0	0	3	0.365333	1.096	0.00347426	0.003512	1.22e-05	70.0673	1.44e-97
N2P18	N3P07	0	N2	18	N3	7	No	25	3	0	0	3	0.365333	1.096	0.00347426	0.003512	1.22e-05	76.6325	1.37e-118
N2P19	N3P07	0	N2	19	N3	7	No	26	3	0	0	3	0.365333	1.096	0.00347426	0.003512	1.22e-05	84.0698	6.49e-145
N2P20	N3P07	0	N2	20	N3	7	No	27	3	0	0	3	0.365333	1.096	0.00347426	0.003512	1.22e-05	90.9774	9.37e-172
N2P21	N3P07	0	N2	21	N3	7	No	28	3	0	0	3	0.365333	1.096	0.00347426	0.003512	1.22e-05	98.1423	5e-202
N2P22	N3P07	0	N2	22	N3	7	No	29	3	0	0	3	0.365333	1.096	0.00347426	0.003512	1.22e-05	105.182	3.5e-234
N3P01	N3P07	0	N3	1	N3	7	Yes	6	0	2	3	4	0.14475	0.579	1.34438	0.0413637	0.0556086	42.1539	2.03e-31
N3P02	N3P07	0	N3	2	N3	7	Yes	5	0	2	3	3	0.225333	0.676	1.34438	0.0216095	0.0290514	35.0263	1.49e-20
N3P03	N3P07	0	N3	3	N3	7	Yes	4	0	2	3	3	0.145667	0.437	1.34438	0.0411263	0.0552894	28.2959	1.52e-12
N3P04	N3P07	0	N3	4	N3	7	Yes	3	0	2	3	4	0.15175	0.607	1.34438	0.0395472	0.0531665	21.1574	1.94e-06
N3P05	N3P07	0	N3	5	N3	7	Yes	2	0	2	3	4	0.098	0.392	1.34438	0.0527874	0.0709664	14.0245	0.00857559
N3P06	N3P07	0	N3	6	N3	7	Yes	1	0	2	3	3	0.0263333	0.079	1.34438	0.0634841	0.0853469	6.97734	0.132977
ICC180	N3P08	1	ICC180	0	N3	8	No	8	1	0	0	2	0.7115	1.423	0.00347426	9.2e-07	3.2e-09	55.8551	3.43e-59
N1P01	N3P08	1	N1	1	N3	8	No	9	1	0	0	3	0.574333	1.723	0.00347426	4.58e-05	1.59e-07	48.9113	5.53e-44
N1P02	N3P08	1	N1	2	N3	8	No	10	1	0	0	3	0.584	1.752	0.00347426	3.57e-05	1.24e-07	41.9214	5.01e-31
N1P03	N3P08	1	N1	3	N3	8	No	11	1	0	0	3	0.474333	1.423	0.00347426	0.000465832	1.62e-06	34.9705	1.77e-20
N1P04	N3P08	1	N1	4	N3	8	No	12	1	0	0	3	0.406333	1.219	0.00347426	0.00174809	6.07e-06	27.8252	4.57e-12
N1P05	N3P08	1	N1	5	N3	8	No	13	1	0	0	1	0.93	0.93	0.00347426	3.22e-10	1.12e-12	20.8057	3.35e-06
N1P06	N3P08	1	N1	6	N3	8	No	14	1	0	0	1	0.93	0.93	0.00347426	3.22e-10	1.12e-12	14.0758	0.00823776
N1P07	N3P08	1	N1	7	N3	8	No	15	1	0	0	1	0.93	0.93	0.00347426	3.22e-10	1.12e-12	6.64465	0.132051
N1P08	N3P08	1	N1	8	N3	8	No	16	1	0	0	1	0.93	0.93	0.00347426	3.22e-10	1.12e-12	0.446383	0.0122325
N1P09	N3P08	1	N1	9	N3	8	No	17	1	0	0	1	0.93	0.93	0.00347426	3.22e-10	1.12e-12	6.64664	0.132061
N1P10	N3P08	1	N1	10	N3	8	No	18	1	0	0	2	0.6455	1.291	0.00347426	6.7e-06	2.33e-08	14.2923	0.00692998
N1P11	N3P08	1	N1	11	N3	8	No	19	1	0	0	2	0.585	1.17	0.00347426	3.48e-05	1.21e-07	20.9445	2.71e-06
N1P12	N3P08	1	N1	12	N3	8	No	20	1	0	0	2	0.5675	1.135	0.00347426	5.44e-05	1.89e-07	28.3852	1.23e-12
N1P13	N3P08	1	N1	13	N3	8	No	21	1	0	0	2	0.6145	1.229	0.00347426	1.59e-05	5.53e-08	35.7185	1.68e-21
N1P14	N3P08	1	N1	14	N3	8	No	22	1	0	0	3	0.378667	1.136	0.00347426	0.00282225	9.81e-06	42.4643	6e-32
N1P15	N3P08	1	N1	15	N3	8	No	23	1	0	0	2	0.5345	1.069	0.00347426	0.000121715	4.23e-07	49.0378	3.06e-44
N1P16	N3P08	1	N1	16	N3	8	No	24	1	0	0	2	0.5075	1.015	0.00347426	0.000226773	7.88e-07	56.73	2.85e-61
N1P17	N3P08	1	N1	17	N3	8	No	25	1	0	0	2	0.5135	1.027	0.00347426	0.000198042	6.88e-07	63.2317	6.8e-78
N1P18	N3P08	1	N1	18	N3	8	No	26	1	0	0	1	0.93	0.93	0.00347426	3.22e-10	1.12e-12	70.3736	1.67e-98
N1P19	N3P08	1	N1	19	N3	8	No	27	1	0	0	1	0.93	0.93	0.00347426	3.22e-10	1.12e-12	77.2529	1.11e-120
N1P20	N3P08	1	N1	20	N3	8	No	28	1	0	0	1	0.93	0.93	0.00347426	3.22e-10	1.12e-12	84.245	1.45e-145
N1P21	N3P08	1	N1	21	N3	8	No	29	1	0	0	1	0.93	0.93	0.00347426	3.22e-10	1.12e-12	90.8704	2.54e-171
N1P22	N3P08	1	N1	22	N3	8	No	30	1	0	0	1	0.93	0.93	0.00347426	3.22e-10	1.12e-12	97.9439	3.72e-201
N2P01	N3P08	1	N2	1	N3	8	No	9	1	0	0	2	0.513	1.026	0.00347426	0.000200303	6.96e-07	48.8003	9.26e-44
N2P02	N3P08	1	N2	2	N3	8	No	10	1	0	0	1	0.93	0.93	0.00347426	3.22e-10	1.12e-12	41.6958	1.2e-30
N2P03	N3P08	1	N2	3	N3	8	No	11	1	0	0	1	0.93	0.93	0.00347426	3.22e-10	1.12e-12	34.8866	2.29e-20
N2P04	N3P08	1	N2	4	N3	8	No	12	1	0	0	2	0.543	1.086	0.00347426	9.94e-05	3.45e-07	27.7269	5.73e-12
N2P06	N3P08	1	N2	6	N3	8	No	14	1	0	0	2	0.5155	1.031	0.00347426	0.00018923	6.57e-07	13.7222	0.0108025
N2P07	N3P08	1	N2	7	N3	8	No	15	1	0	0	2	0.5265	1.053	0.00347426	0.000146855	5.1e-07	6.66105	0.132135
N2P08	N3P08	1	N2	8	N3	8	No	16	1	0	0	2	0.555	1.11	0.00347426	7.43e-05	2.58e-07	0.0398638	0.00901508
N2P10	N3P08	1	N2	10	N3	8	No	18	1	0	0	2	0.8635	1.727	0.00347426	4.54e-09	1.58e-11	14.3881	0.0064093
N2P11	N3P08	1	N2	11	N3	8	No	19	1	0	0	2	0.899	1.798	0.00347426	1.13e-09	3.94e-12	21.1522	1.96e-06
N2P12	N3P08	2	N2	12	N3	8	No	20	1	0	0	2	0.9165	1.833	0.00347426	5.6e-10	1.95e-12	27.8191	4.64e-12
N2P13	N3P08	1	N2	13	N3	8	No	21	1	0	0	1	0.93	0.93	0.00347426	3.22e-10	1.12e-12	35.3399	5.57e-21
N2P14	N3P08	1	N2	14	N3	8	No	22	1	0	0	1	0.93	0.93	0.00347426	3.22e-10	1.12e-12	41.7849	8.51e-31
N2P15	N3P08	1	N2	15	N3	8	No	23	1	0	0	1	0.93	0.93	0.00347426	3.22e-10	1.12e-12	49.4868	3.72e-45
N2P16	N3P08	1	N2	16	N3	8	No	24	1	0	0	1	0.93	0.93	0.00347426	3.22e-10	1.12e-12	55.8638	3.28e-59
N2P17	N3P08	1	N2	17	N3	8	No	25	1	0	0	1	0.93	0.93	0.00347426	3.22e-10	1.12e-12	63.3697	2.87e-78
N2P18	N3P08	1	N2	18	N3	8	No	26	1	0	0	1	0.93	0.93	0.00347426	3.22e-10	1.12e-12	69.9349	3.63e-97
N2P19	N3P08	1	N2	19	N3	8	No	27	1	0	0	1	0.93	0.93	0.00347426	3.22e-10	1.12e-12	77.3722	4.35e-121
N2P20	N3P08	1	N2	20	N3	8	No	28	1	0	0	1	0.93	0.93	0.00347426	3.22e-10	1.12e-12	84.2798	1.07e-145
N2P21	N3P08	1	N2	21	N3	8	No	29	1	0	0	1	0.93	0.93	0.00347426	3.22e-10	1.12e-12	91.4447	1.18e-173
N2P22	N3P08	1	N2	22	N3	8	No	30	1	0	0	1	0.93	0.93	0.00347426	3.22e-10	1.12e-12	98.484	1.56e-203
N3P01	N3P08	1	N3	1	N3	8	Yes	7	0	0	1	4	0.30425	1.217	0.0253172	0.00864065	0.000218757	48.8516	7.3e-44
N3P02	N3P08	1	N3	2	N3	8	Yes	6	0	0	1	3	0.441333	1.324	0.0253172	0.000908116	2.3e-05	41.7239	1.08e-30
N3P03	N3P08	1	N3	3	N3	8	Yes	5	0	0	1	3	0.361667	1.085	0.0253172	0.00372447	9.43e-05	34.9935	1.65e-20
N3P04	N3P08	1	N3	4	N3	8	Yes	4	0	0	1	4	0.23025	0.921	0.0253172	0.0205763	0.000520934	27.855	4.27e-12
N3P05	N3P08	1	N3	5	N3	8	Yes	3	0	0	1	4	0.175	0.7	0.0253172	0.0335368	0.000849057	20.7221	3.81e-06
N3P06	N3P08	1	N3	6	N3	8	Yes	2	0	0	1	3	0.191667	0.575	0.0253172	0.0293598	0.000743308	13.675	0.0111889
N3P07	N3P08	1	N3	7	N3	8	Yes	1	0	0	1	3	0.216	0.648	0.0253172	0.0236454	0.000598634	6.69763	0.132307
ICC180	N3P09	1	ICC180	0	N3	9	No	9	1	0	0	2	0.736	1.472	0.00347426	4.19e-07	1.46e-09	62.9869	3.13e-77
N1P01	N3P09	1	N1	1	N3	9	No	10	1	0	0	3	0.590667	1.772	0.00347426	3.01e-05	1.04e-07	56.043	1.24e-59
N1P02	N3P09	1	N1	2	N3	9	No	11	1	0	0	3	0.600333	1.801	0.00347426	2.33e-05	8.09e-08	49.0531	2.85e-44
N1P03	N3P09	1	N1	3	N3	9	No	12	1	0	0	3	0.490667	1.472	0.00347426	0.000328799	1.14e-06	42.1022	2.48e-31
N1P04	N3P09	1	N1	4	N3	9	No	13	1	0	0	3	0.422667	1.268	0.00347426	0.00129654	4.5e-06	34.9569	1.85e-20
N1P05	N3P09	1	N1	5	N3	9	No	14	1	0	0	1	0.979	0.979	0.00347426	4.03e-11	1.4e-13	27.9375	3.52e-12
N1P06	N3P09	1	N1	6	N3	9	No	15	1	0	0	1	0.979	0.979	0.00347426	4.03e-11	1.4e-13	21.2075	1.79e-06
N1P07	N3P09	1	N1	7	N3	9	No	16	1	0	0	1	0.979	0.979	0.00347426	4.03e-11	1.4e-13	13.7764	0.0103722
N1P08	N3P09	1	N1	8	N3	9	No	17	1	0	0	1	0.979	0.979	0.00347426	4.03e-11	1.4e-13	6.68535	0.132251
N1P09	N3P09	1	N1	9	N3	9	No	18	1	0	0	1	0.979	0.979	0.00347426	4.03e-11	1.4e-13	0.485093	0.0125812
N1P10	N3P09	1	N1	10	N3	9	No	19	1	0	0	2	0.67	1.34	0.00347426	3.28e-06	1.14e-08	7.16061	0.13279
N1P11	N3P09	1	N1	11	N3	9	No	20	1	0	0	2	0.6095	1.219	0.00347426	1.82e-05	6.33e-08	13.8127	0.0100915
N1P12	N3P09	1	N1	12	N3	9	No	21	1	0	0	2	0.592	1.184	0.00347426	2.9e-05	1.01e-07	21.2535	1.67e-06
N1P13	N3P09	1	N1	13	N3	9	No	22	1	0	0	2	0.639	1.278	0.00347426	8.06e-06	2.8e-08	28.5867	7.6e-13
N1P14	N3P09	1	N1	14	N3	9	No	23	1	0	0	3	0.395	1.185	0.00347426	0.00213587	7.42e-06	35.3326	5.7e-21
N1P15	N3P09	1	N1	15	N3	9	No	24	1	0	0	2	0.559	1.118	0.00347426	6.73e-05	2.34e-07	41.9061	5.32e-31
N1P16	N3P09	1	N1	16	N3	9	No	25	1	0	0	2	0.532	1.064	0.00347426	0.00012911	4.49e-07	49.5982	2.2e-45
N1P17	N3P09	1	N1	17	N3	9	No	26	1	0	0	2	0.538	1.076	0.00347426	0.000112015	3.89e-07	56.1	9.06e-60
N1P18	N3P09	1	N1	18	N3	9	No	27	1	0	0	1	0.979	0.979	0.00347426	4.03e-11	1.4e-13	63.2419	6.38e-78
N1P19	N3P09	1	N1	19	N3	9	No	28	1	0	0	1	0.979	0.979	0.00347426	4.03e-11	1.4e-13	70.1211	9.85e-98
N1P20	N3P09	1	N1	20	N3	9	No	29	1	0	0	1	0.979	0.979	0.00347426	4.03e-11	1.4e-13	77.1132	3.28e-120
N1P21	N3P09	1	N1	21	N3	9	No	30	1	0	0	1	0.979	0.979	0.00347426	4.03e-11	1.4e-13	83.7387	1.1e-143
N1P22	N3P09	1	N1	22	N3	9	No	31	1	0	0	1	0.979	0.979	0.00347426	4.03e-11	1.4e-13	90.8122	4.37e-171
N2P01	N3P09	1	N2	1	N3	9	No	10	1	0	0	2	0.5375	1.075	0.00347426	0.000113356	3.94e-07	55.932	2.26e-59
N2P02	N3P09	1	N2	2	N3	9	No	11	1	0	0	1	0.979	0.979	0.00347426	4.03e-11	1.4e-13	48.8276	8.16e-44
N2P03	N3P09	1	N2	3	N3	9	No	12	1	0	0	1	0.979	0.979	0.00347426	4.03e-11	1.4e-13	42.0183	3.44e-31
N2P04	N3P09	1	N2	4	N3	9	No	13	1	0	0	2	0.5675	1.135	0.00347426	5.44e-05	1.89e-07	34.8586	2.5e-20
N2P06	N3P09	1	N2	6	N3	9	No	15	1	0	0	2	0.54	1.08	0.00347426	0.000106797	3.71e-07	20.8539	3.11e-06
N2P07	N3P09	1	N2	7	N3	9	No	16	1	0	0	2	0.551	1.102	0.00347426	8.19e-05	2.85e-07	13.7928	0.0102448
N2P08	N3P09	1	N2	8	N3	9	No	17	1	0	0	2	0.5795	1.159	0.00347426	4.01e-05	1.39e-07	7.09186	0.132918
N2P10	N3P09	1	N2	10	N3	9	No	19	1	0	0	2	0.888	1.776	0.00347426	1.75e-09	6.09e-12	7.25638	0.132496
N2P11	N3P09	1	N2	11	N3	9	No	20	1	0	0	2	0.9235	1.847	0.00347426	4.21e-10	1.46e-12	14.0205	0.00860228
N2P12	N3P09	2	N2	12	N3	9	No	21	1	0	0	2	0.941	1.882	0.00347426	2.04e-10	7.08e-13	20.6874	4.01e-06
N2P13	N3P09	1	N2	13	N3	9	No	22	1	0	0	1	0.979	0.979	0.00347426	4.03e-11	1.4e-13	28.2081	1.87e-12
N2P14	N3P09	1	N2	14	N3	9	No	23	1	0	0	1	0.979	0.979	0.00347426	4.03e-11	1.4e-13	34.6532	4.72e-20
N2P15	N3P09	1	N2	15	N3	9	No	24	1	0	0	1	0.979	0.979	0.00347426	4.03e-11	1.4e-13	42.3551	9.22e-32
N2P16	N3P09	1	N2	16	N3	9	No	25	1	0	0	1	0.979	0.979	0.00347426	4.03e-11	1.4e-13	48.7321	1.27e-43
N2P17	N3P09	1	N2	17	N3	9	No	26	1	0	0	1	0.979	0.979	0.00347426	4.03e-11	1.4e-13	56.238	4.26e-60
N2P18	N3P09	1	N2	18	N3	9	No	27	1	0	0	1	0.979	0.979	0.00347426	4.03e-11	1.4e-13	62.8032	9.79e-77
N2P19	N3P09	1	N2	19	N3	9	No	28	1	0	0	1	0.979	0.979	0.00347426	4.03e-11	1.4e-13	70.2404	4.26e-98
N2P20	N3P09	1	N2	20	N3	9	No	29	1	0	0	1	0.979	0.979	0.00347426	4.03e-11	1.4e-13	77.1481	2.5e-120
N2P21	N3P09	1	N2	21	N3	9	No	30	1	0	0	1	0.979	0.979	0.00347426	4.03e-11	1.4e-13	84.313	8.07e-146
N2P22	N3P09	1	N2	22	N3	9	No	31	1	0	0	1	0.979	0.979	0.00347426	4.03e-11	1.4e-13	91.3523	2.81e-173
N3P01	N3P09	1	N3	1	N3	9	Yes	8	0	0	1	4	0.3165	1.266	0.0253172	0.00731022	0.000185074	55.9833	1.71e-59
N3P02	N3P09	1	N3	2	N3	9	Yes	7	0	0	1	3	0.457667	1.373	0.0253172	0.000656579	1.66e-05	48.8556	7.16e-44
N3P03	N3P09	1	N3	3	N3	9	Yes	6	0	0	1	3	0.378	1.134	0.0253172	0.00285381	7.23e-05	42.1252	2.27e-31
N3P04	N3P09	1	N3	4	N3	9	Yes	5	0	0	1	4	0.2425	0.97	0.0253172	0.0181266	0.000458915	34.9867	1.68e-20
N3P05	N3P09	1	N3	5	N3	9	Yes	4	0	0	1	4	0.18725	0.749	0.0253172	0.0304499	0.000770906	27.8538	4.28e-12
N3P06	N3P09	1	N3	6	N3	9	Yes	3	0	0	1	3	0.208	0.624	0.0253172	0.0254635	0.000644665	20.8067	3.35e-06
N3P07	N3P09	1	N3	7	N3	9	Yes	2	0	0	1	3	0.232333	0.697	0.0253172	0.020147	0.000510065	13.8294	0.00996509
N3P08	N3P09	0	N3	8	N3	9	Yes	1	0	0	1	1	0.049	0.049	0.0253172	0.0613877	0.00155416	7.13173	0.132853
ICC180	N3P10	1	ICC180	0	N3	10	No	10	1	0	0	2	0.745	1.49	0.00347426	3.12e-07	1.08e-09	70.0797	1.32e-97
N1P01	N3P10	1	N1	1	N3	10	No	11	1	0	0	3	0.596667	1.79	0.00347426	2.57e-05	8.92e-08	63.1358	1.24e-77
N1P02	N3P10	1	N1	2	N3	10	No	12	1	0	0	3	0.606333	1.819	0.00347426	1.98e-05	6.89e-08	56.146	7.05e-60
N1P03	N3P10	1	N1	3	N3	10	No	13	1	0	0	3	0.496667	1.49	0.00347426	0.000288439	1e-06	49.1951	1.47e-44
N1P04	N3P10	1	N1	4	N3	10	No	14	1	0	0	3	0.428667	1.286	0.00347426	0.00115829	4.02e-06	42.0498	3.04e-31
N1P05	N3P10	1	N1	5	N3	10	No	15	1	0	0	1	0.997	0.997	0.00347426	1.83e-11	6.36e-14	35.0303	1.47e-20
N1P06	N3P10	1	N1	6	N3	10	No	16	1	0	0	1	0.997	0.997	0.00347426	1.83e-11	6.36e-14	28.3004	1.5e-12
N1P07	N3P10	1	N1	7	N3	10	No	17	1	0	0	1	0.997	0.997	0.00347426	1.83e-11	6.36e-14	20.8692	3.04e-06
N1P08	N3P10	1	N1	8	N3	10	No	18	1	0	0	1	0.997	0.997	0.00347426	1.83e-11	6.36e-14	13.7782	0.010358
N1P09	N3P10	1	N1	9	N3	10	No	19	1	0	0	1	0.997	0.997	0.00347426	1.83e-11	6.36e-14	7.57795	0.130536
N1P10	N3P10	1	N1	10	N3	10	No	20	1	0	0	2	0.679	1.358	0.00347426	2.51e-06	8.71e-09	0.0677556	0.00921125
N1P11	N3P10	1	N1	11	N3	10	No	21	1	0	0	2	0.6185	1.237	0.00347426	1.43e-05	4.96e-08	6.71987	0.132402
N1P12	N3P10	1	N1	12	N3	10	No	22	1	0	0	2	0.601	1.202	0.00347426	2.29e-05	7.95e-08	14.1607	0.00770285
N1P13	N3P10	1	N1	13	N3	10	No	23	1	0	0	2	0.648	1.296	0.00347426	6.23e-06	2.17e-08	21.4939	1.14e-06
N1P14	N3P10	1	N1	14	N3	10	No	24	1	0	0	3	0.401	1.203	0.00347426	0.0019223	6.68e-06	28.2397	1.73e-12
N1P15	N3P10	1	N1	15	N3	10	No	25	1	0	0	2	0.568	1.136	0.00347426	5.38e-05	1.87e-07	34.8133	2.88e-20
N1P16	N3P10	1	N1	16	N3	10	No	26	1	0	0	2	0.541	1.082	0.00347426	0.000104273	3.62e-07	42.5054	5.1e-32
N1P17	N3P10	1	N1	17	N3	10	No	27	1	0	0	2	0.547	1.094	0.00347426	9.02e-05	3.14e-07	49.0072	3.54e-44
N1P18	N3P10	1	N1	18	N3	10	No	28	1	0	0	1	0.997	0.997	0.00347426	1.83e-11	6.36e-14	56.149	6.93e-60
N1P19	N3P10	1	N1	19	N3	10	No	29	1	0	0	1	0.997	0.997	0.00347426	1.83e-11	6.36e-14	63.0283	2.42e-77
N1P20	N3P10	1	N1	20	N3	10	No	30	1	0	0	1	0.997	0.997	0.00347426	1.83e-11	6.36e-14	70.0204	1.99e-97
N1P21	N3P10	1	N1	21	N3	10	No	31	1	0	0	1	0.997	0.997	0.00347426	1.83e-11	6.36e-14	76.6458	1.24e-118
N1P22	N3P10	1	N1	22	N3	10	No	32	1	0	0	1	0.997	0.997	0.00347426	1.83e-11	6.36e-14	83.7193	1.3e-143
N2P01	N3P10	1	N2	1	N3	10	No	11	1	0	0	2	0.5465	1.093	0.00347426	9.13e-05	3.17e-07	63.0248	2.47e-77
N2P02	N3P10	1	N2	2	N3	10	No	12	1	0	0	1	0.997	0.997	0.00347426	1.83e-11	6.36e-14	55.9204	2.41e-59
N2P03	N3P10	1	N2	3	N3	10	No	13	1	0	0	1	0.997	0.997	0.00347426	1.83e-11	6.36e-14	49.1112	2.17e-44
N2P04	N3P10	1	N2	4	N3	10	No	14	1	0	0	2	0.5765	1.153	0.00347426	4.33e-05	1.51e-07	41.9515	4.46e-31
N2P06	N3P10	1	N2	6	N3	10	No	16	1	0	0	2	0.549	1.098	0.00347426	8.6e-05	2.99e-07	27.9468	3.45e-12
N2P07	N3P10	1	N2	7	N3	10	No	17	1	0	0	2	0.56	1.12	0.00347426	6.56e-05	2.28e-07	20.8856	2.96e-06
N2P08	N3P10	1	N2	8	N3	10	No	18	1	0	0	2	0.5885	1.177	0.00347426	3.18e-05	1.1e-07	14.1847	0.00755654
N2P10	N3P10	1	N2	10	N3	10	No	20	1	0	0	2	0.897	1.794	0.00347426	1.23e-09	4.26e-12	0.163524	0.00991137
N2P11	N3P10	1	N2	11	N3	10	No	21	1	0	0	2	0.9325	1.865	0.00347426	2.9e-10	1.01e-12	6.92763	0.132942
N2P12	N3P10	2	N2	12	N3	10	No	22	1	0	0	2	0.95	1.9	0.00347426	1.4e-10	4.85e-13	13.5946	0.0118721
N2P13	N3P10	1	N2	13	N3	10	No	23	1	0	0	1	0.997	0.997	0.00347426	1.83e-11	6.36e-14	21.1153	2.07e-06
N2P14	N3P10	1	N2	14	N3	10	No	24	1	0	0	1	0.997	0.997	0.00347426	1.83e-11	6.36e-14	27.5603	8.4e-12
N2P15	N3P10	1	N2	15	N3	10	No	25	1	0	0	1	0.997	0.997	0.00347426	1.83e-11	6.36e-14	35.2622	7.11e-21
N2P16	N3P10	1	N2	16	N3	10	No	26	1	0	0	1	0.997	0.997	0.00347426	1.83e-11	6.36e-14	41.6392	1.49e-30
N2P17	N3P10	1	N2	17	N3	10	No	27	1	0	0	1	0.997	0.997	0.00347426	1.83e-11	6.36e-14	49.1451	1.85e-44
N2P18	N3P10	1	N2	18	N3	10	No	28	1	0	0	1	0.997	0.997	0.00347426	1.83e-11	6.36e-14	55.7103	7.53e-59
N2P19	N3P10	1	N2	19	N3	10	No	29	1	0	0	1	0.997	0.997	0.00347426	1.83e-11	6.36e-14	63.1476	1.15e-77
N2P20	N3P10	1	N2	20	N3	10	No	30	1	0	0	1	0.997	0.997	0.00347426	1.83e-11	6.36e-14	70.0552	1.56e-97
N2P21	N3P10	1	N2	21	N3	10	No	31	1	0	0	1	0.997	0.997	0.00347426	1.83e-11	6.36e-14	77.2201	1.43e-120
N2P22	N3P10	1	N2	22	N3	10	No	32	1	0	0	1	0.997	0.997	0.00347426	1.83e-11	6.36e-14	84.2595	1.28e-145
N3P01	N3P10	1	N3	1	N3	10	Yes	9	0	0	1	4	0.321	1.284	0.0253172	0.00686317	0.000173756	63.0761	1.8e-77
N3P02	N3P10	1	N3	2	N3	10	Yes	8	0	0	1	3	0.463667	1.391	0.0253172	0.000581094	1.47e-05	55.9485	2.07e-59
N3P03	N3P10	1	N3	3	N3	10	Yes	7	0	0	1	3	0.384	1.152	0.0253172	0.00258016	6.53e-05	49.2181	1.32e-44
N3P04	N3P10	1	N3	4	N3	10	Yes	6	0	0	1	4	0.247	0.988	0.0253172	0.0172728	0.0004373	42.0796	2.71e-31
N3P05	N3P10	1	N3	5	N3	10	Yes	5	0	0	1	4	0.19175	0.767	0.0253172	0.0293394	0.000742791	34.9467	1.9e-20
N3P06	N3P10	1	N3	6	N3	10	Yes	4	0	0	1	3	0.214	0.642	0.0253172	0.0240938	0.000609988	27.8996	3.85e-12
N3P07	N3P10	1	N3	7	N3	10	Yes	3	0	0	1	3	0.238333	0.715	0.0253172	0.0189395	0.000479494	20.9222	2.8e-06
N3P08	N3P10	0	N3	8	N3	10	Yes	2	0	0	1	1	0.067	0.067	0.0253172	0.0588041	0.00148876	14.2246	0.0073192
N3P09	N3P10	0	N3	9	N3	10	Yes	1	0	0	1	1	0.018	0.018	0.0253172	0.0639034	0.00161786	7.09286	0.132917
ICC180	N3P11	1	ICC180	0	N3	11	No	11	1	0	0	2	0.744	1.488	0.00347426	3.22e-07	1.12e-09	77.089	3.97e-120
N1P01	N3P11	1	N1	1	N3	11	No	12	1	0	0	3	0.596	1.788	0.00347426	2.61e-05	9.08e-08	70.1451	8.32e-98
N1P02	N3P11	1	N1	2	N3	11	No	13	1	0	0	3	0.605667	1.817	0.00347426	2.02e-05	7.02e-08	63.1553	1.1e-77
N1P03	N3P11	1	N1	3	N3	11	No	14	1	0	0	3	0.496	1.488	0.00347426	0.00029269	1.02e-06	56.2044	5.12e-60
N1P04	N3P11	1	N1	4	N3	11	No	15	1	0	0	3	0.428	1.284	0.00347426	0.00117298	4.08e-06	49.0591	2.77e-44
N1P05	N3P11	1	N1	5	N3	11	No	16	1	0	0	1	0.995	0.995	0.00347426	2e-11	6.95e-14	42.0396	3.17e-31
N1P06	N3P11	1	N1	6	N3	11	No	17	1	0	0	1	0.995	0.995	0.00347426	2e-11	6.95e-14	35.3097	6.13e-21
N1P07	N3P11	1	N1	7	N3	11	No	18	1	0	0	1	0.995	0.995	0.00347426	2e-11	6.95e-14	27.8785	4.04e-12
N1P08	N3P11	1	N1	8	N3	11	No	19	1	0	0	1	0.995	0.995	0.00347426	2e-11	6.95e-14	20.7875	3.45e-06
N1P09	N3P11	1	N1	9	N3	11	No	20	1	0	0	1	0.995	0.995	0.00347426	2e-11	6.95e-14	14.5873	0.0054307
N1P10	N3P11	1	N1	10	N3	11	No	21	1	0	0	2	0.678	1.356	0.00347426	2.58e-06	8.97e-09	6.94155	0.132956
N1P11	N3P11	1	N1	11	N3	11	No	22	1	0	0	2	0.6175	1.235	0.00347426	1.47e-05	5.09e-08	0.289437	0.0108965
N1P12	N3P11	1	N1	12	N3	11	No	23	1	0	0	2	0.6	1.2	0.00347426	2.35e-05	8.16e-08	7.15136	0.132812
N1P13	N3P11	1	N1	13	N3	11	No	24	1	0	0	2	0.647	1.294	0.00347426	6.42e-06	2.23e-08	14.4846	0.00591827
N1P14	N3P11	1	N1	14	N3	11	No	25	1	0	0	3	0.400333	1.201	0.00347426	0.00194509	6.76e-06	21.2304	1.73e-06
N1P15	N3P11	1	N1	15	N3	11	No	26	1	0	0	2	0.567	1.134	0.00347426	5.51e-05	1.92e-07	27.8039	4.8e-12
N1P16	N3P11	1	N1	16	N3	11	No	27	1	0	0	2	0.54	1.08	0.00347426	0.000106797	3.71e-07	35.4961	3.4e-21
N1P17	N3P11	1	N1	17	N3	11	No	28	1	0	0	2	0.546	1.092	0.00347426	9.25e-05	3.21e-07	41.9979	3.73e-31
N1P18	N3P11	1	N1	18	N3	11	No	29	1	0	0	1	0.995	0.995	0.00347426	2e-11	6.95e-14	49.1397	1.9e-44
N1P19	N3P11	1	N1	19	N3	11	No	30	1	0	0	1	0.995	0.995	0.00347426	2e-11	6.95e-14	56.019	1.41e-59
N1P20	N3P11	1	N1	20	N3	11	No	31	1	0	0	1	0.995	0.995	0.00347426	2e-11	6.95e-14	63.0111	2.69e-77
N1P21	N3P11	1	N1	21	N3	11	No	32	1	0	0	1	0.995	0.995	0.00347426	2e-11	6.95e-14	69.6365	2.91e-96
N1P22	N3P11	1	N1	22	N3	11	No	33	1	0	0	1	0.995	0.995	0.00347426	2e-11	6.95e-14	76.71	7.53e-119
N2P01	N3P11	1	N2	1	N3	11	No	12	1	0	0	2	0.5455	1.091	0.00347426	9.36e-05	3.25e-07	70.0341	1.81e-97
N2P02	N3P11	1	N2	2	N3	11	No	13	1	0	0	1	0.995	0.995	0.00347426	2e-11	6.95e-14	62.9297	4.47e-77
N2P03	N3P11	1	N2	3	N3	11	No	14	1	0	0	1	0.995	0.995	0.00347426	2e-11	6.95e-14	56.1205	8.1e-60
N2P04	N3P11	1	N2	4	N3	11	No	15	1	0	0	2	0.5755	1.151	0.00347426	4.45e-05	1.54e-07	48.9608	4.39e-44
N2P06	N3P11	1	N2	6	N3	11	No	17	1	0	0	2	0.548	1.096	0.00347426	8.81e-05	3.06e-07	34.9561	1.85e-20
N2P07	N3P11	1	N2	7	N3	11	No	18	1	0	0	2	0.559	1.118	0.00347426	6.73e-05	2.34e-07	27.8949	3.89e-12
N2P08	N3P11	1	N2	8	N3	11	No	19	1	0	0	2	0.5875	1.175	0.00347426	3.26e-05	1.13e-07	21.194	1.83e-06
N2P10	N3P11	1	N2	10	N3	11	No	21	1	0	0	2	0.896	1.792	0.00347426	1.28e-09	4.44e-12	6.84578	0.132805
N2P11	N3P11	1	N2	11	N3	11	No	22	1	0	0	2	0.9315	1.863	0.00347426	3.03e-10	1.05e-12	0.0816781	0.00931047
N2P12	N3P11	2	N2	12	N3	11	No	23	1	0	0	2	0.949	1.898	0.00347426	1.46e-10	5.06e-13	6.58526	0.131716
N2P13	N3P11	1	N2	13	N3	11	No	24	1	0	0	1	0.995	0.995	0.00347426	2e-11	6.95e-14	14.106	0.00804407
N2P14	N3P11	1	N2	14	N3	11	No	25	1	0	0	1	0.995	0.995	0.00347426	2e-11	6.95e-14	20.551	4.93e-06
N2P15	N3P11	1	N2	15	N3	11	No	26	1	0	0	1	0.995	0.995	0.00347426	2e-11	6.95e-14	28.2529	1.68e-12
N2P16	N3P11	1	N2	16	N3	11	No	27	1	0	0	1	0.995	0.995	0.00347426	2e-11	6.95e-14	34.6299	5.06e-20
N2P17	N3P11	1	N2	17	N3	11	No	28	1	0	0	1	0.995	0.995	0.00347426	2e-11	6.95e-14	42.1358	2.18e-31
N2P18	N3P11	1	N2	18	N3	11	No	29	1	0	0	1	0.995	0.995	0.00347426	2e-11	6.95e-14	48.701	1.47e-43
N2P19	N3P11	1	N2	19	N3	11	No	30	1	0	0	1	0.995	0.995	0.00347426	2e-11	6.95e-14	56.1383	7.35e-60
N2P20	N3P11	1	N2	20	N3	11	No	31	1	0	0	1	0.995	0.995	0.00347426	2e-11	6.95e-14	63.0459	2.17e-77
N2P21	N3P11	1	N2	21	N3	11	No	32	1	0	0	1	0.995	0.995	0.00347426	2e-11	6.95e-14	70.2108	5.25e-98
N2P22	N3P11	1	N2	22	N3	11	No	33	1	0	0	1	0.995	0.995	0.00347426	2e-11	6.95e-14	77.2502	1.13e-120
N3P01	N3P11	1	N3	1	N3	11	Yes	10	0	0	1	4	0.3205	1.282	0.0253172	0.00691177	0.000174987	70.0854	1.26e-97
N3P02	N3P11	1	N3	2	N3	11	Yes	9	0	0	1	3	0.463	1.389	0.0253172	0.00058908	1.49e-05	62.9578	3.75e-77
N3P03	N3P11	1	N3	3	N3	11	Yes	8	0	0	1	3	0.383333	1.15	0.0253172	0.00260943	6.61e-05	56.2274	4.52e-60
N3P04	N3P11	1	N3	4	N3	11	Yes	7	0	0	1	4	0.2465	0.986	0.0253172	0.0173665	0.00043967	49.0889	2.41e-44
N3P05	N3P11	1	N3	5	N3	11	Yes	6	0	0	1	4	0.19125	0.765	0.0253172	0.0294621	0.000745897	41.956	4.38e-31
N3P06	N3P11	1	N3	6	N3	11	Yes	5	0	0	1	3	0.213333	0.64	0.0253172	0.0242442	0.000613795	34.9089	2.14e-20
N3P07	N3P11	1	N3	7	N3	11	Yes	4	0	0	1	3	0.237667	0.713	0.0253172	0.0190715	0.000482836	27.9315	3.57e-12
N3P08	N3P11	0	N3	8	N3	11	Yes	3	0	0	1	1	0.065	0.065	0.0253172	0.0591279	0.00149695	21.2339	1.72e-06
N3P09	N3P11	0	N3	9	N3	11	Yes	2	0	0	1	1	0.016	0.016	0.0253172	0.063975	0.00161967	14.1022	0.0080683
N3P10	N3P11	0	N3	10	N3	11	Yes	1	0	0	1	1	0.002	0.002	0.0253172	0.0641565	0.00162426	7.0093	0.13298
ICC180	N3P12	1	ICC180	0	N3	12	No	12	1	0	0	2	0.7425	1.485	0.00347426	3.39e-07	1.18e-09	83.9901	1.28e-144
N1P01	N3P12	1	N1	1	N3	12	No	13	1	0	0	3	0.595	1.785	0.00347426	2.68e-05	9.32e-08	77.0462	5.53e-120
N1P02	N3P12	1	N1	2	N3	12	No	14	1	0	0	3	0.604667	1.814	0.00347426	2.07e-05	7.21e-08	70.0564	1.55e-97
N1P03	N3P12	1	N1	3	N3	12	No	15	1	0	0	3	0.495	1.485	0.00347426	0.000299173	1.04e-06	63.1055	1.5e-77
N1P04	N3P12	1	N1	4	N3	12	No	16	1	0	0	3	0.427	1.281	0.00347426	0.00119533	4.15e-06	55.9602	1.94e-59
N1P05	N3P12	1	N1	5	N3	12	No	17	1	0	0	1	0.992	0.992	0.00347426	2.28e-11	7.93e-14	48.9407	4.82e-44
N1P06	N3P12	1	N1	6	N3	12	No	18	1	0	0	1	0.992	0.992	0.00347426	2.28e-11	7.93e-14	42.2108	1.62e-31
N1P07	N3P12	1	N1	7	N3	12	No	19	1	0	0	1	0.992	0.992	0.00347426	2.28e-11	7.93e-14	34.7796	3.19e-20
N1P08	N3P12	1	N1	8	N3	12	No	20	1	0	0	1	0.992	0.992	0.00347426	2.28e-11	7.93e-14	27.6886	6.26e-12
N1P09	N3P12	1	N1	9	N3	12	No	21	1	0	0	1	0.992	0.992	0.00347426	2.28e-11	7.93e-14	21.4884	1.15e-06
N1P10	N3P12	1	N1	10	N3	12	No	22	1	0	0	2	0.6765	1.353	0.00347426	2.7e-06	9.38e-09	13.8426	0.00986499
N1P11	N3P12	1	N1	11	N3	12	No	23	1	0	0	2	0.616	1.232	0.00347426	1.53e-05	5.31e-08	7.19054	0.132713
N1P12	N3P12	1	N1	12	N3	12	No	24	1	0	0	2	0.5985	1.197	0.00347426	2.45e-05	8.5e-08	0.250257	0.0105819
N1P13	N3P12	1	N1	13	N3	12	No	25	1	0	0	2	0.6455	1.291	0.00347426	6.7e-06	2.33e-08	7.58348	0.130489
N1P14	N3P12	1	N1	14	N3	12	No	26	1	0	0	3	0.399333	1.198	0.00347426	0.0019797	6.88e-06	14.3293	0.00672491
N1P15	N3P12	1	N1	15	N3	12	No	27	1	0	0	2	0.5655	1.131	0.00347426	5.72e-05	1.99e-07	20.9028	2.89e-06
N1P16	N3P12	1	N1	16	N3	12	No	28	1	0	0	2	0.5385	1.077	0.00347426	0.000110689	3.85e-07	28.595	7.45e-13
N1P17	N3P12	1	N1	17	N3	12	No	29	1	0	0	2	0.5445	1.089	0.00347426	9.59e-05	3.33e-07	35.0968	1.19e-20
N1P18	N3P12	1	N1	18	N3	12	No	30	1	0	0	1	0.992	0.992	0.00347426	2.28e-11	7.93e-14	42.2386	1.46e-31
N1P19	N3P12	1	N1	19	N3	12	No	31	1	0	0	1	0.992	0.992	0.00347426	2.28e-11	7.93e-14	49.1179	2.11e-44
N1P20	N3P12	1	N1	20	N3	12	No	32	1	0	0	1	0.992	0.992	0.00347426	2.28e-11	7.93e-14	56.11	8.58e-60
N1P21	N3P12	1	N1	21	N3	12	No	33	1	0	0	1	0.992	0.992	0.00347426	2.28e-11	7.93e-14	62.7354	1.49e-76
N1P22	N3P12	1	N1	22	N3	12	No	34	1	0	0	1	0.992	0.992	0.00347426	2.28e-11	7.93e-14	69.8089	8.75e-97
N2P01	N3P12	1	N2	1	N3	12	No	13	1	0	0	2	0.544	1.088	0.00347426	9.7e-05	3.37e-07	76.9352	1.31e-119
N2P02	N3P12	1	N2	2	N3	12	No	14	1	0	0	1	0.992	0.992	0.00347426	2.28e-11	7.93e-14	69.8308	7.51e-97
N2P03	N3P12	1	N2	3	N3	12	No	15	1	0	0	1	0.992	0.992	0.00347426	2.28e-11	7.93e-14	63.0216	2.52e-77
N2P04	N3P12	1	N2	4	N3	12	No	16	1	0	0	2	0.574	1.148	0.00347426	4.62e-05	1.6e-07	55.8619	3.31e-59
N2P06	N3P12	1	N2	6	N3	12	No	18	1	0	0	2	0.5465	1.093	0.00347426	9.13e-05	3.17e-07	41.8572	6.43e-31
N2P07	N3P12	1	N2	7	N3	12	No	19	1	0	0	2	0.5575	1.115	0.00347426	6.98e-05	2.43e-07	34.796	3.04e-20
N2P08	N3P12	1	N2	8	N3	12	No	20	1	0	0	2	0.586	1.172	0.00347426	3.39e-05	1.18e-07	28.0951	2.44e-12
N2P10	N3P12	1	N2	10	N3	12	No	22	1	0	0	2	0.8945	1.789	0.00347426	1.36e-09	4.71e-12	13.7469	0.0106047
N2P11	N3P12	1	N2	11	N3	12	No	23	1	0	0	2	0.93	1.86	0.00347426	3.22e-10	1.12e-12	6.98278	0.132979
N2P12	N3P12	2	N2	12	N3	12	No	24	1	0	0	2	0.9475	1.895	0.00347426	1.55e-10	5.39e-13	0.315842	0.0111128
N2P13	N3P12	1	N2	13	N3	12	No	25	1	0	0	1	0.992	0.992	0.00347426	2.28e-11	7.93e-14	7.20487	0.132671
N2P14	N3P12	1	N2	14	N3	12	No	26	1	0	0	1	0.992	0.992	0.00347426	2.28e-11	7.93e-14	13.6499	0.0113981
N2P15	N3P12	1	N2	15	N3	12	No	27	1	0	0	1	0.992	0.992	0.00347426	2.28e-11	7.93e-14	21.3518	1.43e-06
N2P16	N3P12	1	N2	16	N3	12	No	28	1	0	0	1	0.992	0.992	0.00347426	2.28e-11	7.93e-14	27.7288	5.71e-12
N2P17	N3P12	1	N2	17	N3	12	No	29	1	0	0	1	0.992	0.992	0.00347426	2.28e-11	7.93e-14	35.2347	7.75e-21
N2P18	N3P12	1	N2	18	N3	12	No	30	1	0	0	1	0.992	0.992	0.00347426	2.28e-11	7.93e-14	41.7999	8.03e-31
N2P19	N3P12	1	N2	19	N3	12	No	31	1	0	0	1	0.992	0.992	0.00347426	2.28e-11	7.93e-14	49.2372	1.2e-44
N2P20	N3P12	1	N2	20	N3	12	No	32	1	0	0	1	0.992	0.992	0.00347426	2.28e-11	7.93e-14	56.1448	7.09e-60
N2P21	N3P12	1	N2	21	N3	12	No	33	1	0	0	1	0.992	0.992	0.00347426	2.28e-11	7.93e-14	63.3097	4.18e-78
N2P22	N3P12	1	N2	22	N3	12	No	34	1	0	0	1	0.992	0.992	0.00347426	2.28e-11	7.93e-14	70.3491	1.99e-98
N3P01	N3P12	1	N3	1	N3	12	Yes	11	0	0	1	4	0.31975	1.279	0.0253172	0.00698517	0.000176845	76.9865	8.8e-120
N3P02	N3P12	1	N3	2	N3	12	Yes	10	0	0	1	3	0.462	1.386	0.0253172	0.000601243	1.52e-05	69.8589	6.17e-97
N3P03	N3P12	1	N3	3	N3	12	Yes	9	0	0	1	3	0.382333	1.147	0.0253172	0.00265386	6.72e-05	63.1285	1.3e-77
N3P04	N3P12	1	N3	4	N3	12	Yes	8	0	0	1	4	0.24575	0.983	0.0253172	0.0175075	0.00044324	55.99	1.65e-59
N3P05	N3P12	1	N3	5	N3	12	Yes	7	0	0	1	4	0.1905	0.762	0.0253172	0.0296464	0.000750564	48.8571	7.11e-44
N3P06	N3P12	1	N3	6	N3	12	Yes	6	0	0	1	3	0.212333	0.637	0.0253172	0.0244707	0.000619528	41.81	7.72e-31
N3P07	N3P12	1	N3	7	N3	12	Yes	5	0	0	1	3	0.236667	0.71	0.0253172	0.0192705	0.000487876	34.8326	2.71e-20
N3P08	N3P12	0	N3	8	N3	12	Yes	4	0	0	1	1	0.062	0.062	0.0253172	0.059597	0.00150883	28.135	2.22e-12
N3P09	N3P12	0	N3	9	N3	12	Yes	3	0	0	1	1	0.013	0.013	0.0253172	0.064061	0.00162184	21.0033	2.47e-06
N3P10	N3P12	0	N3	10	N3	12	Yes	2	0	0	1	1	0.005	0.005	0.0253172	0.0641648	0.00162447	13.9104	0.00936728
N3P11	N3P12	0	N3	11	N3	12	Yes	1	0	0	1	1	0.003	0.003	0.0253172	0.0641622	0.00162441	6.9011	0.132909
ICC180	N3P13	1	ICC180	0	N3	13	No	13	1	0	0	2	0.7445	1.489	0.00347426	3.17e-07	1.1e-09	90.8989	1.95e-171
N1P01	N3P13	1	N1	1	N3	13	No	14	1	0	0	3	0.596333	1.789	0.00347426	2.59e-05	9e-08	83.955	1.73e-144
N1P02	N3P13	1	N1	2	N3	13	No	15	1	0	0	3	0.606	1.818	0.00347426	2e-05	6.96e-08	76.9652	1.04e-119
N1P03	N3P13	1	N1	3	N3	13	No	16	1	0	0	3	0.496333	1.489	0.00347426	0.000290557	1.01e-06	70.0143	2.08e-97
N1P04	N3P13	1	N1	4	N3	13	No	17	1	0	0	3	0.428333	1.285	0.00347426	0.00116561	4.05e-06	62.8689	6.51e-77
N1P05	N3P13	1	N1	5	N3	13	No	18	1	0	0	1	0.996	0.996	0.00347426	1.91e-11	6.65e-14	55.8495	3.54e-59
N1P06	N3P13	1	N1	6	N3	13	No	19	1	0	0	1	0.996	0.996	0.00347426	1.91e-11	6.65e-14	49.1196	2.09e-44
N1P07	N3P13	1	N1	7	N3	13	No	20	1	0	0	1	0.996	0.996	0.00347426	1.91e-11	6.65e-14	41.6884	1.23e-30
N1P08	N3P13	1	N1	8	N3	13	No	21	1	0	0	1	0.996	0.996	0.00347426	1.91e-11	6.65e-14	34.5974	5.6e-20
N1P09	N3P13	1	N1	9	N3	13	No	22	1	0	0	1	0.996	0.996	0.00347426	1.91e-11	6.65e-14	28.3971	1.19e-12
N1P10	N3P13	1	N1	10	N3	13	No	23	1	0	0	2	0.6785	1.357	0.00347426	2.54e-06	8.84e-09	20.7514	3.64e-06
N1P11	N3P13	1	N1	11	N3	13	No	24	1	0	0	2	0.618	1.236	0.00347426	1.45e-05	5.02e-08	14.0993	0.00808639
N1P12	N3P13	1	N1	12	N3	13	No	25	1	0	0	2	0.6005	1.201	0.00347426	2.32e-05	8.06e-08	6.65853	0.132122
N1P13	N3P13	1	N1	13	N3	13	No	26	1	0	0	2	0.6475	1.295	0.00347426	6.32e-06	2.2e-08	0.67469	0.0144032
N1P14	N3P13	1	N1	14	N3	13	No	27	1	0	0	3	0.400667	1.202	0.00347426	0.00193366	6.72e-06	7.42053	0.131681
N1P15	N3P13	1	N1	15	N3	13	No	28	1	0	0	2	0.5675	1.135	0.00347426	5.44e-05	1.89e-07	13.9941	0.00878107
N1P16	N3P13	1	N1	16	N3	13	No	29	1	0	0	2	0.5405	1.081	0.00347426	0.000105528	3.67e-07	21.6862	8.32e-07
N1P17	N3P13	1	N1	17	N3	13	No	30	1	0	0	2	0.5465	1.093	0.00347426	9.13e-05	3.17e-07	28.188	1.96e-12
N1P18	N3P13	1	N1	18	N3	13	No	31	1	0	0	1	0.996	0.996	0.00347426	1.91e-11	6.65e-14	35.3298	5.75e-21
N1P19	N3P13	1	N1	19	N3	13	No	32	1	0	0	1	0.996	0.996	0.00347426	1.91e-11	6.65e-14	42.2091	1.63e-31
N1P20	N3P13	1	N1	20	N3	13	No	33	1	0	0	1	0.996	0.996	0.00347426	1.91e-11	6.65e-14	49.2012	1.43e-44
N1P21	N3P13	1	N1	21	N3	13	No	34	1	0	0	1	0.996	0.996	0.00347426	1.91e-11	6.65e-14	55.8266	4.01e-59
N1P22	N3P13	1	N1	22	N3	13	No	35	1	0	0	1	0.996	0.996	0.00347426	1.91e-11	6.65e-14	62.9001	5.37e-77
N2P01	N3P13	1	N2	1	N3	13	No	14	1	0	0	2	0.546	1.092	0.00347426	9.25e-05	3.21e-07	83.844	4.48e-144
N2P02	N3P13	1	N2	2	N3	13	No	15	1	0	0	1	0.996	0.996	0.00347426	1.91e-11	6.65e-14	76.7396	5.99e-119
N2P03	N3P13	1	N2	3	N3	13	No	16	1	0	0	1	0.996	0.996	0.00347426	1.91e-11	6.65e-14	69.9304	3.74e-97
N2P04	N3P13	1	N2	4	N3	13	No	17	1	0	0	2	0.576	1.152	0.00347426	4.39e-05	1.53e-07	62.7707	1.2e-76
N2P06	N3P13	1	N2	6	N3	13	No	19	1	0	0	2	0.5485	1.097	0.00347426	8.7e-05	3.02e-07	48.766	1.09e-43
N2P07	N3P13	1	N2	7	N3	13	No	20	1	0	0	2	0.5595	1.119	0.00347426	6.65e-05	2.31e-07	41.7048	1.16e-30
N2P08	N3P13	1	N2	8	N3	13	No	21	1	0	0	2	0.588	1.176	0.00347426	3.22e-05	1.12e-07	35.0039	1.59e-20
N2P10	N3P13	1	N2	10	N3	13	No	23	1	0	0	2	0.8965	1.793	0.00347426	1.25e-09	4.35e-12	20.6557	4.21e-06
N2P11	N3P13	1	N2	11	N3	13	No	24	1	0	0	2	0.932	1.864	0.00347426	2.96e-10	1.03e-12	13.8916	0.00950357
N2P12	N3P13	2	N2	12	N3	13	No	25	1	0	0	2	0.9495	1.899	0.00347426	1.43e-10	4.96e-13	7.22463	0.132609
N2P13	N3P13	1	N2	13	N3	13	No	26	1	0	0	1	0.996	0.996	0.00347426	1.91e-11	6.65e-14	0.296087	0.0109507
N2P14	N3P13	1	N2	14	N3	13	No	27	1	0	0	1	0.996	0.996	0.00347426	1.91e-11	6.65e-14	6.74115	0.132487
N2P15	N3P13	1	N2	15	N3	13	No	28	1	0	0	1	0.996	0.996	0.00347426	1.91e-11	6.65e-14	14.443	0.00612576
N2P16	N3P13	1	N2	16	N3	13	No	29	1	0	0	1	0.996	0.996	0.00347426	1.91e-11	6.65e-14	20.82	3.28e-06
N2P17	N3P13	1	N2	17	N3	13	No	30	1	0	0	1	0.996	0.996	0.00347426	1.91e-11	6.65e-14	28.3259	1.41e-12
N2P18	N3P13	1	N2	18	N3	13	No	31	1	0	0	1	0.996	0.996	0.00347426	1.91e-11	6.65e-14	34.8911	2.26e-20
N2P19	N3P13	1	N2	19	N3	13	No	32	1	0	0	1	0.996	0.996	0.00347426	1.91e-11	6.65e-14	42.3284	1.02e-31
N2P20	N3P13	1	N2	20	N3	13	No	33	1	0	0	1	0.996	0.996	0.00347426	1.91e-11	6.65e-14	49.236	1.21e-44
N2P21	N3P13	1	N2	21	N3	13	No	34	1	0	0	1	0.996	0.996	0.00347426	1.91e-11	6.65e-14	56.4009	1.75e-60
N2P22	N3P13	1	N2	22	N3	13	No	35	1	0	0	1	0.996	0.996	0.00347426	1.91e-11	6.65e-14	63.4403	1.84e-78
N3P01	N3P13	1	N3	1	N3	13	Yes	12	0	0	1	4	0.32075	1.283	0.0253172	0.00688744	0.000174371	83.8953	2.89e-144
N3P02	N3P13	1	N3	2	N3	13	Yes	11	0	0	1	3	0.463333	1.39	0.0253172	0.000585075	1.48e-05	76.7677	4.81e-119
N3P03	N3P13	1	N3	3	N3	13	Yes	10	0	0	1	3	0.383667	1.151	0.0253172	0.00259476	6.57e-05	70.0373	1.77e-97
N3P04	N3P13	1	N3	4	N3	13	Yes	9	0	0	1	4	0.24675	0.987	0.0253172	0.0173196	0.000438484	62.8988	5.41e-77
N3P05	N3P13	1	N3	5	N3	13	Yes	8	0	0	1	4	0.1915	0.766	0.0253172	0.0294007	0.000744343	55.7659	5.57e-59
N3P06	N3P13	1	N3	6	N3	13	Yes	7	0	0	1	3	0.213667	0.641	0.0253172	0.0241689	0.00061189	48.7187	1.35e-43
N3P07	N3P13	1	N3	7	N3	13	Yes	6	0	0	1	3	0.238	0.714	0.0253172	0.0190054	0.000481163	41.7414	1.01e-30
N3P08	N3P13	0	N3	8	N3	13	Yes	5	0	0	1	1	0.066	0.066	0.0253172	0.0589671	0.00149288	35.0438	1.41e-20
N3P09	N3P13	0	N3	9	N3	13	Yes	4	0	0	1	1	0.017	0.017	0.0253172	0.0639406	0.0016188	27.912	3.74e-12
N3P10	N3P13	0	N3	10	N3	13	Yes	3	0	0	1	1	0.001	0.001	0.0253172	0.0641481	0.00162405	20.8192	3.28e-06
N3P11	N3P13	0	N3	11	N3	13	Yes	2	0	0	1	1	0.001	0.001	0.0253172	0.0641481	0.00162405	13.8099	0.0101132
N3P12	N3P13	0	N3	12	N3	13	Yes	1	0	0	1	1	0.004	0.004	0.0253172	0.0641649	0.00162448	6.90879	0.132919
ICC180	N3P14	1	ICC180	0	N3	14	No	14	1	0	0	2	0.7435	1.487	0.00347426	3.28e-07	1.14e-09	97.4525	5.26e-199
N1P01	N3P14	1	N1	1	N3	14	No	15	1	0	0	3	0.595667	1.787	0.00347426	2.64e-05	9.16e-08	90.5086	7.35e-170
N1P02	N3P14	1	N1	2	N3	14	No	16	1	0	0	3	0.605333	1.816	0.00347426	2.04e-05	7.08e-08	83.5188	7.15e-143
N1P03	N3P14	1	N1	3	N3	14	No	17	1	0	0	3	0.495667	1.487	0.00347426	0.000294837	1.02e-06	76.5679	2.26e-118
N1P04	N3P14	1	N1	4	N3	14	No	18	1	0	0	3	0.427667	1.283	0.00347426	0.00118039	4.1e-06	69.4225	1.29e-95
N1P05	N3P14	1	N1	5	N3	14	No	19	1	0	0	1	0.994	0.994	0.00347426	2.09e-11	7.26e-14	62.4031	1.16e-75
N1P06	N3P14	1	N1	6	N3	14	No	20	1	0	0	1	0.994	0.994	0.00347426	2.09e-11	7.26e-14	55.6731	9.21e-59
N1P07	N3P14	1	N1	7	N3	14	No	21	1	0	0	1	0.994	0.994	0.00347426	2.09e-11	7.26e-14	48.242	1.22e-42
N1P08	N3P14	1	N1	8	N3	14	No	22	1	0	0	1	0.994	0.994	0.00347426	2.09e-11	7.26e-14	41.151	9.64e-30
N1P09	N3P14	1	N1	9	N3	14	No	23	1	0	0	1	0.994	0.994	0.00347426	2.09e-11	7.26e-14	34.9507	1.88e-20
N1P10	N3P14	1	N1	10	N3	14	No	24	1	0	0	2	0.6775	1.355	0.00347426	2.62e-06	9.11e-09	27.305	1.5e-11
N1P11	N3P14	1	N1	11	N3	14	No	25	1	0	0	2	0.617	1.234	0.00347426	1.49e-05	5.16e-08	20.6529	4.23e-06
N1P12	N3P14	1	N1	12	N3	14	No	26	1	0	0	2	0.5995	1.199	0.00347426	2.38e-05	8.27e-08	13.2121	0.0155849
N1P13	N3P14	1	N1	13	N3	14	No	27	1	0	0	2	0.6465	1.293	0.00347426	6.51e-06	2.26e-08	5.87888	0.124012
N1P14	N3P14	1	N1	14	N3	14	No	28	1	0	0	3	0.4	1.2	0.00347426	0.00195657	6.8e-06	0.866964	0.0164534
N1P15	N3P14	1	N1	15	N3	14	No	29	1	0	0	2	0.5665	1.133	0.00347426	5.58e-05	1.94e-07	7.44049	0.131555
N1P16	N3P14	1	N1	16	N3	14	No	30	1	0	0	2	0.5395	1.079	0.00347426	0.00010808	3.75e-07	15.1326	0.00337293
N1P17	N3P14	1	N1	17	N3	14	No	31	1	0	0	2	0.5455	1.091	0.00347426	9.36e-05	3.25e-07	21.6344	9.05e-07
N1P18	N3P14	1	N1	18	N3	14	No	32	1	0	0	1	0.994	0.994	0.00347426	2.09e-11	7.26e-14	28.7763	4.81e-13
N1P19	N3P14	1	N1	19	N3	14	No	33	1	0	0	1	0.994	0.994	0.00347426	2.09e-11	7.26e-14	35.6555	2.05e-21
N1P20	N3P14	1	N1	20	N3	14	No	34	1	0	0	1	0.994	0.994	0.00347426	2.09e-11	7.26e-14	42.6476	2.91e-32
N1P21	N3P14	1	N1	21	N3	14	No	35	1	0	0	1	0.994	0.994	0.00347426	2.09e-11	7.26e-14	49.273	1.02e-44
N1P22	N3P14	1	N1	22	N3	14	No	36	1	0	0	1	0.994	0.994	0.00347426	2.09e-11	7.26e-14	56.3465	2.35e-60
N2P01	N3P14	1	N2	1	N3	14	No	15	1	0	0	2	0.545	1.09	0.00347426	9.47e-05	3.29e-07	90.3976	2.06e-169
N2P02	N3P14	1	N2	2	N3	14	No	16	1	0	0	1	0.994	0.994	0.00347426	2.09e-11	7.26e-14	83.2932	4.86e-142
N2P03	N3P14	1	N2	3	N3	14	No	17	1	0	0	1	0.994	0.994	0.00347426	2.09e-11	7.26e-14	76.484	4.32e-118
N2P04	N3P14	1	N2	4	N3	14	No	18	1	0	0	2	0.575	1.15	0.00347426	4.5e-05	1.56e-07	69.3243	2.54e-95
N2P06	N3P14	1	N2	6	N3	14	No	20	1	0	0	2	0.5475	1.095	0.00347426	8.92e-05	3.1e-07	55.3195	6.19e-58
N2P07	N3P14	1	N2	7	N3	14	No	21	1	0	0	2	0.5585	1.117	0.00347426	6.81e-05	2.37e-07	48.2584	1.13e-42
N2P08	N3P14	1	N2	8	N3	14	No	22	1	0	0	2	0.587	1.174	0.00347426	3.31e-05	1.15e-07	41.5575	2.04e-30
N2P10	N3P14	1	N2	10	N3	14	No	24	1	0	0	2	0.8955	1.791	0.00347426	1.3e-09	4.53e-12	27.2092	1.86e-11
N2P11	N3P14	1	N2	11	N3	14	No	25	1	0	0	2	0.931	1.862	0.00347426	3.09e-10	1.07e-12	20.4451	5.78e-06
N2P12	N3P14	2	N2	12	N3	14	No	26	1	0	0	2	0.9485	1.897	0.00347426	1.49e-10	5.17e-13	13.7782	0.010358
N2P13	N3P14	1	N2	13	N3	14	No	27	1	0	0	1	0.994	0.994	0.00347426	2.09e-11	7.26e-14	6.25748	0.128969
N2P14	N3P14	1	N2	14	N3	14	No	28	1	0	0	1	0.994	0.994	0.00347426	2.09e-11	7.26e-14	0.187575	0.0100938
N2P15	N3P14	1	N2	15	N3	14	No	29	1	0	0	1	0.994	0.994	0.00347426	2.09e-11	7.26e-14	7.88946	0.127263
N2P16	N3P14	1	N2	16	N3	14	No	30	1	0	0	1	0.994	0.994	0.00347426	2.09e-11	7.26e-14	14.2665	0.00707654
N2P17	N3P14	1	N2	17	N3	14	No	31	1	0	0	1	0.994	0.994	0.00347426	2.09e-11	7.26e-14	21.7723	7.22e-07
N2P18	N3P14	1	N2	18	N3	14	No	32	1	0	0	1	0.994	0.994	0.00347426	2.09e-11	7.26e-14	28.3376	1.38e-12
N2P19	N3P14	1	N2	19	N3	14	No	33	1	0	0	1	0.994	0.994	0.00347426	2.09e-11	7.26e-14	35.7748	1.4e-21
N2P20	N3P14	1	N2	20	N3	14	No	34	1	0	0	1	0.994	0.994	0.00347426	2.09e-11	7.26e-14	42.6825	2.53e-32
N2P21	N3P14	1	N2	21	N3	14	No	35	1	0	0	1	0.994	0.994	0.00347426	2.09e-11	7.26e-14	49.8473	6.73e-46
N2P22	N3P14	1	N2	22	N3	14	No	36	1	0	0	1	0.994	0.994	0.00347426	2.09e-11	7.26e-14	56.8867	1.2e-61
N3P01	N3P14	1	N3	1	N3	14	Yes	13	0	0	1	4	0.32025	1.281	0.0253172	0.00693617	0.000175604	90.4489	1.28e-169
N3P02	N3P14	1	N3	2	N3	14	Yes	12	0	0	1	3	0.462667	1.388	0.0253172	0.00059311	1.5e-05	83.3213	3.83e-142
N3P03	N3P14	1	N3	3	N3	14	Yes	11	0	0	1	3	0.383	1.149	0.0253172	0.00262417	6.64e-05	76.5909	1.89e-118
N3P04	N3P14	1	N3	4	N3	14	Yes	10	0	0	1	4	0.24625	0.985	0.0253172	0.0174134	0.000440858	69.4524	1.05e-95
N3P05	N3P14	1	N3	5	N3	14	Yes	9	0	0	1	4	0.191	0.764	0.0253172	0.0295235	0.000747451	62.3194	1.94e-75
N3P06	N3P14	1	N3	6	N3	14	Yes	8	0	0	1	3	0.213	0.639	0.0253172	0.0243196	0.000615703	55.2723	7.97e-58
N3P07	N3P14	1	N3	7	N3	14	Yes	7	0	0	1	3	0.237333	0.712	0.0253172	0.0191377	0.000484513	48.295	9.55e-43
N3P08	N3P14	0	N3	8	N3	14	Yes	6	0	0	1	1	0.064	0.064	0.0253172	0.0592865	0.00150097	41.5973	1.75e-30
N3P09	N3P14	0	N3	9	N3	14	Yes	5	0	0	1	1	0.015	0.015	0.0253172	0.0640065	0.00162046	34.4656	8.37e-20
N3P10	N3P14	0	N3	10	N3	14	Yes	4	0	0	1	1	0.003	0.003	0.0253172	0.0641622	0.00162441	27.3728	1.29e-11
N3P11	N3P14	0	N3	11	N3	14	Yes	3	0	0	1	1	0.001	0.001	0.0253172	0.0641481	0.00162405	20.3635	6.53e-06
N3P12	N3P14	0	N3	12	N3	14	Yes	2	0	0	1	1	0.002	0.002	0.0253172	0.0641565	0.00162426	13.4624	0.013067
N3P13	N3P14	0	N3	13	N3	14	Yes	1	0	0	1	1	0.002	0.002	0.0253172	0.0641565	0.00162426	6.55357	0.131516
ICC180	N3P15	1	ICC180	0	N3	15	No	15	1	0	0	2	0.744	1.488	0.00347426	3.22e-07	1.12e-09	105.111	7.54e-234
N1P01	N3P15	1	N1	1	N3	15	No	16	1	0	0	3	0.596	1.788	0.00347426	2.61e-05	9.08e-08	98.1674	3.88e-202
N1P02	N3P15	1	N1	2	N3	15	No	17	1	0	0	3	0.605667	1.817	0.00347426	2.02e-05	7.02e-08	91.1775	1.45e-172
N1P03	N3P15	1	N1	3	N3	15	No	18	1	0	0	3	0.496	1.488	0.00347426	0.00029269	1.02e-06	84.2266	1.69e-145
N1P04	N3P15	1	N1	4	N3	15	No	19	1	0	0	3	0.428	1.284	0.00347426	0.00117298	4.08e-06	77.0813	4.21e-120
N1P05	N3P15	1	N1	5	N3	15	No	20	1	0	0	1	0.995	0.995	0.00347426	2e-11	6.95e-14	70.0618	1.49e-97
N1P06	N3P15	1	N1	6	N3	15	No	21	1	0	0	1	0.995	0.995	0.00347426	2e-11	6.95e-14	63.3319	3.64e-78
N1P07	N3P15	1	N1	7	N3	15	No	22	1	0	0	1	0.995	0.995	0.00347426	2e-11	6.95e-14	55.9007	2.68e-59
N1P08	N3P15	1	N1	8	N3	15	No	23	1	0	0	1	0.995	0.995	0.00347426	2e-11	6.95e-14	48.8097	8.87e-44
N1P09	N3P15	1	N1	9	N3	15	No	24	1	0	0	1	0.995	0.995	0.00347426	2e-11	6.95e-14	42.6095	3.38e-32
N1P10	N3P15	1	N1	10	N3	15	No	25	1	0	0	2	0.678	1.356	0.00347426	2.58e-06	8.97e-09	34.9638	1.81e-20
N1P11	N3P15	1	N1	11	N3	15	No	26	1	0	0	2	0.6175	1.235	0.00347426	1.47e-05	5.09e-08	28.3116	1.46e-12
N1P12	N3P15	1	N1	12	N3	15	No	27	1	0	0	2	0.6	1.2	0.00347426	2.35e-05	8.16e-08	20.8709	3.03e-06
N1P13	N3P15	1	N1	13	N3	15	No	28	1	0	0	2	0.647	1.294	0.00347426	6.42e-06	2.23e-08	13.5376	0.0123756
N1P14	N3P15	1	N1	14	N3	15	No	29	1	0	0	3	0.400333	1.201	0.00347426	0.00194509	6.76e-06	6.79179	0.132661
N1P15	N3P15	1	N1	15	N3	15	No	30	1	0	0	2	0.567	1.134	0.00347426	5.51e-05	1.92e-07	0.21826	0.0103304
N1P16	N3P15	1	N1	16	N3	15	No	31	1	0	0	2	0.54	1.08	0.00347426	0.000106797	3.71e-07	7.47388	0.131332
N1P17	N3P15	1	N1	17	N3	15	No	32	1	0	0	2	0.546	1.092	0.00347426	9.25e-05	3.21e-07	13.9756	0.00890747
N1P18	N3P15	1	N1	18	N3	15	No	33	1	0	0	1	0.995	0.995	0.00347426	2e-11	6.95e-14	21.1175	2.07e-06
N1P19	N3P15	1	N1	19	N3	15	No	34	1	0	0	1	0.995	0.995	0.00347426	2e-11	6.95e-14	27.9968	3.07e-12
N1P20	N3P15	1	N1	20	N3	15	No	35	1	0	0	1	0.995	0.995	0.00347426	2e-11	6.95e-14	34.9889	1.67e-20
N1P21	N3P15	1	N1	21	N3	15	No	36	1	0	0	1	0.995	0.995	0.00347426	2e-11	6.95e-14	41.6143	1.64e-30
N1P22	N3P15	1	N1	22	N3	15	No	37	1	0	0	1	0.995	0.995	0.00347426	2e-11	6.95e-14	48.6878	1.56e-43
N2P01	N3P15	1	N2	1	N3	15	No	16	1	0	0	2	0.5455	1.091	0.00347426	9.36e-05	3.25e-07	98.0564	1.19e-201
N2P02	N3P15	1	N2	2	N3	15	No	17	1	0	0	1	0.995	0.995	0.00347426	2e-11	6.95e-14	90.9519	1.19e-171
N2P03	N3P15	1	N2	3	N3	15	No	18	1	0	0	1	0.995	0.995	0.00347426	2e-11	6.95e-14	84.1427	3.48e-145
N2P04	N3P15	1	N2	4	N3	15	No	19	1	0	0	2	0.5755	1.151	0.00347426	4.45e-05	1.54e-07	76.983	9.05e-120
N2P06	N3P15	1	N2	6	N3	15	No	21	1	0	0	2	0.548	1.096	0.00347426	8.81e-05	3.06e-07	62.9783	3.3e-77
N2P07	N3P15	1	N2	7	N3	15	No	22	1	0	0	2	0.559	1.118	0.00347426	6.73e-05	2.34e-07	55.9171	2.45e-59
N2P08	N3P15	1	N2	8	N3	15	No	23	1	0	0	2	0.5875	1.175	0.00347426	3.26e-05	1.13e-07	49.2162	1.33e-44
N2P10	N3P15	1	N2	10	N3	15	No	25	1	0	0	2	0.896	1.792	0.00347426	1.28e-09	4.44e-12	34.868	2.43e-20
N2P11	N3P15	1	N2	11	N3	15	No	26	1	0	0	2	0.9315	1.863	0.00347426	3.03e-10	1.05e-12	28.1039	2.39e-12
N2P12	N3P15	2	N2	12	N3	15	No	27	1	0	0	2	0.949	1.898	0.00347426	1.46e-10	5.06e-13	21.437	1.24e-06
N2P13	N3P15	1	N2	13	N3	15	No	28	1	0	0	1	0.995	0.995	0.00347426	2e-11	6.95e-14	13.9162	0.00932541
N2P14	N3P15	1	N2	14	N3	15	No	29	1	0	0	1	0.995	0.995	0.00347426	2e-11	6.95e-14	7.47118	0.131351
N2P15	N3P15	1	N2	15	N3	15	No	30	1	0	0	1	0.995	0.995	0.00347426	2e-11	6.95e-14	0.230704	0.0104277
N2P16	N3P15	1	N2	16	N3	15	No	31	1	0	0	1	0.995	0.995	0.00347426	2e-11	6.95e-14	6.60772	0.131849
N2P17	N3P15	1	N2	17	N3	15	No	32	1	0	0	1	0.995	0.995	0.00347426	2e-11	6.95e-14	14.1136	0.00799581
N2P18	N3P15	1	N2	18	N3	15	No	33	1	0	0	1	0.995	0.995	0.00347426	2e-11	6.95e-14	20.6788	4.07e-06
N2P19	N3P15	1	N2	19	N3	15	No	34	1	0	0	1	0.995	0.995	0.00347426	2e-11	6.95e-14	28.1161	2.32e-12
N2P20	N3P15	1	N2	20	N3	15	No	35	1	0	0	1	0.995	0.995	0.00347426	2e-11	6.95e-14	35.0237	1.5e-20
N2P21	N3P15	1	N2	21	N3	15	No	36	1	0	0	1	0.995	0.995	0.00347426	2e-11	6.95e-14	42.1886	1.77e-31
N2P22	N3P15	1	N2	22	N3	15	No	37	1	0	0	1	0.995	0.995	0.00347426	2e-11	6.95e-14	49.2279	1.26e-44
N3P01	N3P15	1	N3	1	N3	15	Yes	14	0	0	1	4	0.3205	1.282	0.0253172	0.00691177	0.000174987	98.1077	7.1e-202
N3P02	N3P15	1	N3	2	N3	15	Yes	13	0	0	1	3	0.463	1.389	0.0253172	0.00058908	1.49e-05	90.98	9.15e-172
N3P03	N3P15	1	N3	3	N3	15	Yes	12	0	0	1	3	0.383333	1.15	0.0253172	0.00260943	6.61e-05	84.2496	1.39e-145
N3P04	N3P15	1	N3	4	N3	15	Yes	11	0	0	1	4	0.2465	0.986	0.0253172	0.0173665	0.00043967	77.1111	3.34e-120
N3P05	N3P15	1	N3	5	N3	15	Yes	10	0	0	1	4	0.19125	0.765	0.0253172	0.0294621	0.000745897	69.9782	2.68e-97
N3P06	N3P15	1	N3	6	N3	15	Yes	9	0	0	1	3	0.213333	0.64	0.0253172	0.0242442	0.000613795	62.9311	4.43e-77
N3P07	N3P15	1	N3	7	N3	15	Yes	8	0	0	1	3	0.237667	0.713	0.0253172	0.0190715	0.000482836	55.9537	2.01e-59
N3P08	N3P15	0	N3	8	N3	15	Yes	7	0	0	1	1	0.065	0.065	0.0253172	0.0591279	0.00149695	49.2561	1.1e-44
N3P09	N3P15	0	N3	9	N3	15	Yes	6	0	0	1	1	0.016	0.016	0.0253172	0.063975	0.00161967	42.1244	2.28e-31
N3P10	N3P15	0	N3	10	N3	15	Yes	5	0	0	1	1	0.002	0.002	0.0253172	0.0641565	0.00162426	35.0315	1.46e-20
N3P11	N3P15	0	N3	11	N3	15	Yes	4	0	0	1	0	0	0	0.0253172	0.0641367	0.00162376	28.0222	2.89e-12
N3P12	N3P15	0	N3	12	N3	15	Yes	3	0	0	1	1	0.003	0.003	0.0253172	0.0641622	0.00162441	21.1211	2.05e-06
N3P13	N3P15	0	N3	13	N3	15	Yes	2	0	0	1	1	0.001	0.001	0.0253172	0.0641481	0.00162405	14.2123	0.00739156
N3P14	N3P15	0	N3	14	N3	15	Yes	1	0	0	1	1	0.001	0.001	0.0253172	0.0641481	0.00162405	7.65875	0.129813
ICC180	N3P16	1	ICC180	0	N3	16	No	16	1	0	0	2	0.744	1.488	0.00347426	3.22e-07	1.12e-09	112.453	6.54e-270
N1P01	N3P16	1	N1	1	N3	16	No	17	1	0	0	3	0.596	1.788	0.00347426	2.61e-05	9.08e-08	105.51	9.72e-236
N1P02	N3P16	1	N1	2	N3	16	No	18	1	0	0	3	0.605667	1.817	0.00347426	2.02e-05	7.02e-08	98.5197	1.09e-203
N1P03	N3P16	1	N1	3	N3	16	No	19	1	0	0	3	0.496	1.488	0.00347426	0.00029269	1.02e-06	91.5688	3.69e-174
N1P04	N3P16	1	N1	4	N3	16	No	20	1	0	0	3	0.428	1.284	0.00347426	0.00117298	4.08e-06	84.4235	3.12e-146
N1P05	N3P16	1	N1	5	N3	16	No	21	1	0	0	1	0.995	0.995	0.00347426	2e-11	6.95e-14	77.4041	3.39e-121
N1P06	N3P16	1	N1	6	N3	16	No	22	1	0	0	1	0.995	0.995	0.00347426	2e-11	6.95e-14	70.6741	2e-99
N1P07	N3P16	1	N1	7	N3	16	No	23	1	0	0	1	0.995	0.995	0.00347426	2e-11	6.95e-14	63.243	6.34e-78
N1P08	N3P16	1	N1	8	N3	16	No	24	1	0	0	1	0.995	0.995	0.00347426	2e-11	6.95e-14	56.1519	6.82e-60
N1P09	N3P16	1	N1	9	N3	16	No	25	1	0	0	1	0.995	0.995	0.00347426	2e-11	6.95e-14	49.9517	4.1e-46
N1P10	N3P16	1	N1	10	N3	16	No	26	1	0	0	2	0.678	1.356	0.00347426	2.58e-06	8.97e-09	42.306	1.12e-31
N1P11	N3P16	1	N1	11	N3	16	No	27	1	0	0	2	0.6175	1.235	0.00347426	1.47e-05	5.09e-08	35.6539	2.06e-21
N1P12	N3P16	1	N1	12	N3	16	No	28	1	0	0	2	0.6	1.2	0.00347426	2.35e-05	8.16e-08	28.2131	1.85e-12
N1P13	N3P16	1	N1	13	N3	16	No	29	1	0	0	2	0.647	1.294	0.00347426	6.42e-06	2.23e-08	20.8799	2.99e-06
N1P14	N3P16	1	N1	14	N3	16	No	30	1	0	0	3	0.400333	1.201	0.00347426	0.00194509	6.76e-06	14.134	0.0078676
N1P15	N3P16	1	N1	15	N3	16	No	31	1	0	0	2	0.567	1.134	0.00347426	5.51e-05	1.92e-07	7.56048	0.13068
N1P16	N3P16	1	N1	16	N3	16	No	32	1	0	0	2	0.54	1.08	0.00347426	0.000106797	3.71e-07	0.131651	0.00967374
N1P17	N3P16	1	N1	17	N3	16	No	33	1	0	0	2	0.546	1.092	0.00347426	9.25e-05	3.21e-07	6.63342	0.131992
N1P18	N3P16	1	N1	18	N3	16	No	34	1	0	0	1	0.995	0.995	0.00347426	2e-11	6.95e-14	13.7753	0.0103808
N1P19	N3P16	1	N1	19	N3	16	No	35	1	0	0	1	0.995	0.995	0.00347426	2e-11	6.95e-14	20.6545	4.22e-06
N1P20	N3P16	1	N1	20	N3	16	No	36	1	0	0	1	0.995	0.995	0.00347426	2e-11	6.95e-14	27.6466	6.9e-12
N1P21	N3P16	1	N1	21	N3	16	No	37	1	0	0	1	0.995	0.995	0.00347426	2e-11	6.95e-14	34.2721	1.51e-19
N1P22	N3P16	1	N1	22	N3	16	No	38	1	0	0	1	0.995	0.995	0.00347426	2e-11	6.95e-14	41.3456	4.6e-30
N2P01	N3P16	1	N2	1	N3	16	No	17	1	0	0	2	0.5455	1.091	0.00347426	9.36e-05	3.25e-07	105.399	3.27e-235
N2P02	N3P16	1	N2	2	N3	16	No	18	1	0	0	1	0.995	0.995	0.00347426	2e-11	6.95e-14	98.2942	1.07e-202
N2P03	N3P16	1	N2	3	N3	16	No	19	1	0	0	1	0.995	0.995	0.00347426	2e-11	6.95e-14	91.4849	8.11e-174
N2P04	N3P16	1	N2	4	N3	16	No	20	1	0	0	2	0.5755	1.151	0.00347426	4.45e-05	1.54e-07	84.3252	7.26e-146
N2P06	N3P16	1	N2	6	N3	16	No	22	1	0	0	2	0.548	1.096	0.00347426	8.81e-05	3.06e-07	70.3205	2.43e-98
N2P07	N3P16	1	N2	7	N3	16	No	23	1	0	0	2	0.559	1.118	0.00347426	6.73e-05	2.34e-07	63.2594	5.72e-78
N2P08	N3P16	1	N2	8	N3	16	No	24	1	0	0	2	0.5875	1.175	0.00347426	3.26e-05	1.13e-07	56.5585	7.34e-61
N2P10	N3P16	1	N2	10	N3	16	No	26	1	0	0	2	0.896	1.792	0.00347426	1.28e-09	4.44e-12	42.2102	1.63e-31
N2P11	N3P16	1	N2	11	N3	16	No	27	1	0	0	2	0.9315	1.863	0.00347426	3.03e-10	1.05e-12	35.4461	3.98e-21
N2P12	N3P16	2	N2	12	N3	16	No	28	1	0	0	2	0.949	1.898	0.00347426	1.46e-10	5.06e-13	28.7792	4.78e-13
N2P13	N3P16	1	N2	13	N3	16	No	29	1	0	0	1	0.995	0.995	0.00347426	2e-11	6.95e-14	21.2585	1.65e-06
N2P14	N3P16	1	N2	14	N3	16	No	30	1	0	0	1	0.995	0.995	0.00347426	2e-11	6.95e-14	14.8134	0.00447533
N2P15	N3P16	1	N2	15	N3	16	No	31	1	0	0	1	0.995	0.995	0.00347426	2e-11	6.95e-14	7.11152	0.132889
N2P16	N3P16	1	N2	16	N3	16	No	32	1	0	0	1	0.995	0.995	0.00347426	2e-11	6.95e-14	0.734507	0.0150187
N2P17	N3P16	1	N2	17	N3	16	No	33	1	0	0	1	0.995	0.995	0.00347426	2e-11	6.95e-14	6.77137	0.132595
N2P18	N3P16	1	N2	18	N3	16	No	34	1	0	0	1	0.995	0.995	0.00347426	2e-11	6.95e-14	13.3366	0.0142894
N2P19	N3P16	1	N2	19	N3	16	No	35	1	0	0	1	0.995	0.995	0.00347426	2e-11	6.95e-14	20.7738	3.52e-06
N2P20	N3P16	1	N2	20	N3	16	No	36	1	0	0	1	0.995	0.995	0.00347426	2e-11	6.95e-14	27.6815	6.37e-12
N2P21	N3P16	1	N2	21	N3	16	No	37	1	0	0	1	0.995	0.995	0.00347426	2e-11	6.95e-14	34.8464	2.6e-20
N2P22	N3P16	1	N2	22	N3	16	No	38	1	0	0	1	0.995	0.995	0.00347426	2e-11	6.95e-14	41.8857	5.76e-31
N3P01	N3P16	1	N3	1	N3	16	Yes	15	0	0	1	4	0.3205	1.282	0.0253172	0.00691177	0.000174987	105.45	1.87e-235
N3P02	N3P16	1	N3	2	N3	16	Yes	14	0	0	1	3	0.463	1.389	0.0253172	0.00058908	1.49e-05	98.3222	8.07e-203
N3P03	N3P16	1	N3	3	N3	16	Yes	13	0	0	1	3	0.383333	1.15	0.0253172	0.00260943	6.61e-05	91.5918	2.97e-174
N3P04	N3P16	1	N3	4	N3	16	Yes	12	0	0	1	4	0.2465	0.986	0.0253172	0.0173665	0.00043967	84.4533	2.41e-146
N3P05	N3P16	1	N3	5	N3	16	Yes	11	0	0	1	4	0.19125	0.765	0.0253172	0.0294621	0.000745897	77.3204	6.52e-121
N3P06	N3P16	1	N3	6	N3	16	Yes	10	0	0	1	3	0.213333	0.64	0.0253172	0.0242442	0.000613795	70.2733	3.38e-98
N3P07	N3P16	1	N3	7	N3	16	Yes	9	0	0	1	3	0.237667	0.713	0.0253172	0.0190715	0.000482836	63.296	4.55e-78
N3P08	N3P16	0	N3	8	N3	16	Yes	8	0	0	1	1	0.065	0.065	0.0253172	0.0591279	0.00149695	56.5983	5.89e-61
N3P09	N3P16	0	N3	9	N3	16	Yes	7	0	0	1	1	0.016	0.016	0.0253172	0.063975	0.00161967	49.4666	4.09e-45
N3P10	N3P16	0	N3	10	N3	16	Yes	6	0	0	1	1	0.002	0.002	0.0253172	0.0641565	0.00162426	42.3737	8.57e-32
N3P11	N3P16	0	N3	11	N3	16	Yes	5	0	0	1	0	0	0	0.0253172	0.0641367	0.00162376	35.3644	5.16e-21
N3P12	N3P16	0	N3	12	N3	16	Yes	4	0	0	1	1	0.003	0.003	0.0253172	0.0641622	0.00162441	28.4633	1.02e-12
N3P13	N3P16	0	N3	13	N3	16	Yes	3	0	0	1	1	0.001	0.001	0.0253172	0.0641481	0.00162405	21.5545	1.03e-06
N3P14	N3P16	0	N3	14	N3	16	Yes	2	0	0	1	1	0.001	0.001	0.0253172	0.0641481	0.00162405	15.001	0.00379537
N3P15	N3P16	0	N3	15	N3	16	Yes	1	0	0	1	0	0	0	0.0253172	0.0641367	0.00162376	7.34222	0.132118
ICC180	N3P17	1	ICC180	0	N3	17	No	17	3	0	0	4	0.525	2.1	0.00347426	0.000152069	5.28e-07	119.17	3.55e-305
N1P01	N3P17	1	N1	1	N3	17	No	18	3	0	0	5	0.48	2.4	0.00347426	0.000413356	1.44e-06	112.226	9.38e-269
N1P02	N3P17	1	N1	2	N3	17	No	19	3	0	0	5	0.4858	2.429	0.00347426	0.000365218	1.27e-06	105.236	1.93e-234
N1P03	N3P17	1	N1	3	N3	17	No	20	3	0	0	5	0.42	2.1	0.00347426	0.00136247	4.73e-06	98.2852	1.17e-202
N1P04	N3P17	1	N1	4	N3	17	No	21	3	0	0	5	0.3792	1.896	0.00347426	0.00279721	9.72e-06	91.1399	2.06e-172
N1P05	N3P17	1	N1	5	N3	17	No	22	3	0	0	3	0.535667	1.607	0.00347426	0.000118399	4.11e-07	84.1204	4.21e-145
N1P06	N3P17	1	N1	6	N3	17	No	23	3	0	0	3	0.535667	1.607	0.00347426	0.000118399	4.11e-07	77.3905	3.77e-121
N1P07	N3P17	1	N1	7	N3	17	No	24	3	0	0	3	0.535667	1.607	0.00347426	0.000118399	4.11e-07	69.9593	3.06e-97
N1P08	N3P17	1	N1	8	N3	17	No	25	3	0	0	3	0.535667	1.607	0.00347426	0.000118399	4.11e-07	62.8683	6.54e-77
N1P09	N3P17	1	N1	9	N3	17	No	26	3	0	0	3	0.535667	1.607	0.00347426	0.000118399	4.11e-07	56.6681	4.01e-61
N1P10	N3P17	1	N1	10	N3	17	No	27	3	0	0	4	0.492	1.968	0.00347426	0.000319413	1.11e-06	49.0224	3.29e-44
N1P11	N3P17	1	N1	11	N3	17	No	28	3	0	0	4	0.46175	1.847	0.00347426	0.000604318	2.1e-06	42.3702	8.69e-32
N1P12	N3P17	1	N1	12	N3	17	No	29	3	0	0	4	0.453	1.812	0.00347426	0.000721205	2.51e-06	34.9294	2.01e-20
N1P13	N3P17	1	N1	13	N3	17	No	30	3	0	0	4	0.4765	1.906	0.00347426	0.000445099	1.55e-06	27.5962	7.74e-12
N1P14	N3P17	1	N1	14	N3	17	No	31	3	0	0	5	0.3626	1.813	0.00347426	0.00366941	1.27e-05	20.8504	3.13e-06
N1P15	N3P17	1	N1	15	N3	17	No	32	3	0	0	4	0.4365	1.746	0.00347426	0.000997312	3.46e-06	14.2769	0.00701738
N1P16	N3P17	1	N1	16	N3	17	No	33	3	0	0	4	0.423	1.692	0.00347426	0.0012885	4.48e-06	6.58472	0.131713
N1P17	N3P17	1	N1	17	N3	17	No	34	3	0	0	4	0.426	1.704	0.00347426	0.00121806	4.23e-06	0.0829512	0.00931958
N1P18	N3P17	1	N1	18	N3	17	No	35	3	0	0	3	0.535667	1.607	0.00347426	0.000118399	4.11e-07	7.0589	0.132955
N1P19	N3P17	1	N1	19	N3	17	No	36	3	0	0	3	0.535667	1.607	0.00347426	0.000118399	4.11e-07	13.9382	0.0091694
N1P20	N3P17	1	N1	20	N3	17	No	37	3	0	0	3	0.535667	1.607	0.00347426	0.000118399	4.11e-07	20.9303	2.77e-06
N1P21	N3P17	1	N1	21	N3	17	No	38	3	0	0	3	0.535667	1.607	0.00347426	0.000118399	4.11e-07	27.5557	8.49e-12
N1P22	N3P17	1	N1	22	N3	17	No	39	3	0	0	3	0.535667	1.607	0.00347426	0.000118399	4.11e-07	34.6292	5.08e-20
N2P01	N3P17	1	N2	1	N3	17	No	18	3	0	0	4	0.42575	1.703	0.00347426	0.00122379	4.25e-06	112.115	3.43e-268
N2P02	N3P17	1	N2	2	N3	17	No	19	3	0	0	3	0.535667	1.607	0.00347426	0.000118399	4.11e-07	105.011	2.26e-233
N2P03	N3P17	1	N2	3	N3	17	No	20	3	0	0	3	0.535667	1.607	0.00347426	0.000118399	4.11e-07	98.2013	2.75e-202
N2P04	N3P17	1	N2	4	N3	17	No	21	3	0	0	4	0.44075	1.763	0.00347426	0.000918493	3.19e-06	91.0416	5.15e-172
N2P06	N3P17	1	N2	6	N3	17	No	23	3	0	0	4	0.427	1.708	0.00347426	0.00119533	4.15e-06	77.0369	5.95e-120
N2P07	N3P17	1	N2	7	N3	17	No	24	3	0	0	4	0.4325	1.73	0.00347426	0.00107687	3.74e-06	69.9757	2.73e-97
N2P08	N3P17	1	N2	8	N3	17	No	25	3	0	0	4	0.44675	1.787	0.00347426	0.000816587	2.84e-06	63.2748	5.19e-78
N2P10	N3P17	1	N2	10	N3	17	No	27	3	0	0	4	0.601	2.404	0.00347426	2.29e-05	7.95e-08	48.9266	5.15e-44
N2P11	N3P17	1	N2	11	N3	17	No	28	3	0	0	4	0.61875	2.475	0.00347426	1.42e-05	4.92e-08	42.1625	1.96e-31
N2P12	N3P17	2	N2	12	N3	17	No	29	3	0	0	4	0.6275	2.51	0.00347426	1.11e-05	3.87e-08	35.4955	3.41e-21
N2P13	N3P17	1	N2	13	N3	17	No	30	3	0	0	3	0.535667	1.607	0.00347426	0.000118399	4.11e-07	27.9748	3.23e-12
N2P14	N3P17	1	N2	14	N3	17	No	31	3	0	0	3	0.535667	1.607	0.00347426	0.000118399	4.11e-07	21.5298	1.07e-06
N2P15	N3P17	1	N2	15	N3	17	No	32	3	0	0	3	0.535667	1.607	0.00347426	0.000118399	4.11e-07	13.8279	0.00997615
N2P16	N3P17	1	N2	16	N3	17	No	33	3	0	0	3	0.535667	1.607	0.00347426	0.000118399	4.11e-07	7.45088	0.131487
N2P17	N3P17	1	N2	17	N3	17	No	34	3	0	0	3	0.535667	1.607	0.00347426	0.000118399	4.11e-07	0.0549927	0.00912106
N2P18	N3P17	1	N2	18	N3	17	No	35	3	0	0	3	0.535667	1.607	0.00347426	0.000118399	4.11e-07	6.62021	0.131919
N2P19	N3P17	1	N2	19	N3	17	No	36	3	0	0	3	0.535667	1.607	0.00347426	0.000118399	4.11e-07	14.0575	0.00835697
N2P20	N3P17	1	N2	20	N3	17	No	37	3	0	0	3	0.535667	1.607	0.00347426	0.000118399	4.11e-07	20.9651	2.62e-06
N2P21	N3P17	1	N2	21	N3	17	No	38	3	0	0	3	0.535667	1.607	0.00347426	0.000118399	4.11e-07	28.13	2.25e-12
N2P22	N3P17	1	N2	22	N3	17	No	39	3	0	0	3	0.535667	1.607	0.00347426	0.000118399	4.11e-07	35.1693	9.51e-21
N3P01	N3P17	1	N3	1	N3	17	Yes	16	2	0	1	6	0.315667	1.894	0.0253172	0.00739541	0.000187231	112.166	1.89e-268
N3P02	N3P17	1	N3	2	N3	17	Yes	15	2	0	1	5	0.4002	2.001	0.0253172	0.00194967	4.94e-05	105.039	1.66e-233
N3P03	N3P17	1	N3	3	N3	17	Yes	14	2	0	1	5	0.3524	1.762	0.0253172	0.00430897	0.000109091	98.3082	9.3e-203
N3P04	N3P17	1	N3	4	N3	17	Yes	13	2	0	1	6	0.266333	1.598	0.0253172	0.0138957	0.0003518	91.1697	1.56e-172
N3P05	N3P17	1	N3	5	N3	17	Yes	12	2	0	1	6	0.2295	1.377	0.0253172	0.0207321	0.000524878	84.0368	8.62e-145
N3P06	N3P17	1	N3	6	N3	17	Yes	11	2	0	1	5	0.2504	1.252	0.0253172	0.0166446	0.000421394	76.9897	8.59e-120
N3P07	N3P17	1	N3	7	N3	17	Yes	10	2	0	1	5	0.265	1.325	0.0253172	0.0141133	0.000357309	70.0123	2.11e-97
N3P08	N3P17	0	N3	8	N3	17	Yes	9	2	0	1	3	0.225667	0.677	0.0253172	0.0215385	0.000545295	63.3147	4.05e-78
N3P09	N3P17	0	N3	9	N3	17	Yes	8	2	0	1	3	0.209333	0.628	0.0253172	0.0251561	0.000636881	56.183	5.76e-60
N3P10	N3P17	0	N3	10	N3	17	Yes	7	2	0	1	3	0.206	0.618	0.0253172	0.0259279	0.000656422	49.0901	2.4e-44
N3P11	N3P17	0	N3	11	N3	17	Yes	6	2	0	1	3	0.205333	0.616	0.0253172	0.0260836	0.000660363	42.0808	2.7e-31
N3P12	N3P17	0	N3	12	N3	17	Yes	5	2	0	1	3	0.205	0.615	0.0253172	0.0261615	0.000662337	35.1797	9.21e-21
N3P13	N3P17	0	N3	13	N3	17	Yes	4	2	0	1	3	0.205667	0.617	0.0253172	0.0260057	0.000658391	28.2709	1.61e-12
N3P14	N3P17	0	N3	14	N3	17	Yes	3	2	0	1	3	0.205	0.615	0.0253172	0.0261615	0.000662337	21.7173	7.9e-07
N3P15	N3P17	0	N3	15	N3	17	Yes	2	2	0	1	3	0.205333	0.616	0.0253172	0.0260836	0.000660363	14.0586	0.00834961
N3P16	N3P17	0	N3	16	N3	17	Yes	1	2	0	1	3	0.205333	0.616	0.0253172	0.0260836	0.000660363	6.71637	0.132388
ICC180	N3P18	3	ICC180	0	N3	18	No	18	3	0	0	4	0.863	3.452	0.00347426	4.63e-09	1.61e-11	125.886	0
N1P01	N3P18	3	N1	1	N3	18	No	19	3	0	0	5	0.7504	3.752	0.00347426	2.61e-07	9.06e-10	118.942	6.04e-304
N1P02	N3P18	3	N1	2	N3	18	No	20	3	0	0	5	0.7562	3.781	0.00347426	2.15e-07	7.46e-10	111.952	2.29e-267
N1P03	N3P18	3	N1	3	N3	18	No	21	3	0	0	5	0.6904	3.452	0.00347426	1.77e-06	6.16e-09	105.001	2.49e-233
N1P04	N3P18	3	N1	4	N3	18	No	22	3	0	0	5	0.6496	3.248	0.00347426	5.95e-06	2.07e-08	97.8561	9.03e-201
N1P05	N3P18	3	N1	5	N3	18	No	23	3	0	0	3	0.986333	2.959	0.00347426	2.93e-11	1.02e-13	90.8367	3.48e-171
N1P06	N3P18	3	N1	6	N3	18	No	24	3	0	0	3	0.986333	2.959	0.00347426	2.93e-11	1.02e-13	84.1067	4.73e-145
N1P07	N3P18	3	N1	7	N3	18	No	25	3	0	0	3	0.986333	2.959	0.00347426	2.93e-11	1.02e-13	76.6756	9.83e-119
N1P08	N3P18	3	N1	8	N3	18	No	26	3	0	0	3	0.986333	2.959	0.00347426	2.93e-11	1.02e-13	69.5846	4.17e-96
N1P09	N3P18	3	N1	9	N3	18	No	27	3	0	0	3	0.986333	2.959	0.00347426	2.93e-11	1.02e-13	63.3843	2.62e-78
N1P10	N3P18	3	N1	10	N3	18	No	28	3	0	0	4	0.83	3.32	0.00347426	1.6e-08	5.56e-11	55.7386	6.46e-59
N1P11	N3P18	3	N1	11	N3	18	No	29	3	0	0	4	0.79975	3.199	0.00347426	4.78e-08	1.66e-10	49.0865	2.44e-44
N1P12	N3P18	3	N1	12	N3	18	No	30	3	0	0	4	0.791	3.164	0.00347426	6.51e-08	2.26e-10	41.6457	1.46e-30
N1P13	N3P18	3	N1	13	N3	18	No	31	3	0	0	4	0.8145	3.258	0.00347426	2.82e-08	9.79e-11	34.3125	1.33e-19
N1P14	N3P18	3	N1	14	N3	18	No	32	3	0	0	5	0.633	3.165	0.00347426	9.54e-06	3.32e-08	27.5667	8.28e-12
N1P15	N3P18	3	N1	15	N3	18	No	33	3	0	0	4	0.7745	3.098	0.00347426	1.15e-07	4.01e-10	20.9931	2.51e-06
N1P16	N3P18	3	N1	16	N3	18	No	34	3	0	0	4	0.761	3.044	0.00347426	1.83e-07	6.35e-10	13.301	0.0146511
N1P17	N3P18	3	N1	17	N3	18	No	35	3	0	0	4	0.764	3.056	0.00347426	1.65e-07	5.74e-10	6.79922	0.132683
N1P18	N3P18	3	N1	18	N3	18	No	36	3	0	0	3	0.986333	2.959	0.00347426	2.93e-11	1.02e-13	0.342639	0.0113357
N1P19	N3P18	3	N1	19	N3	18	No	37	3	0	0	3	0.986333	2.959	0.00347426	2.93e-11	1.02e-13	7.22189	0.132618
N1P20	N3P18	3	N1	20	N3	18	No	38	3	0	0	3	0.986333	2.959	0.00347426	2.93e-11	1.02e-13	14.214	0.00738167
N1P21	N3P18	3	N1	21	N3	18	No	39	3	0	0	3	0.986333	2.959	0.00347426	2.93e-11	1.02e-13	20.8394	3.18e-06
N1P22	N3P18	3	N1	22	N3	18	No	40	3	0	0	3	0.986333	2.959	0.00347426	2.93e-11	1.02e-13	27.9129	3.73e-12
N2P01	N3P18	3	N2	1	N3	18	No	19	3	0	0	4	0.76375	3.055	0.00347426	1.67e-07	5.79e-10	118.831	2.4e-303
N2P02	N3P18	3	N2	2	N3	18	No	20	3	0	0	3	0.986333	2.959	0.00347426	2.93e-11	1.02e-13	111.727	3.17e-266
N2P03	N3P18	3	N2	3	N3	18	No	21	3	0	0	3	0.986333	2.959	0.00347426	2.93e-11	1.02e-13	104.918	6.21e-233
N2P04	N3P18	3	N2	4	N3	18	No	22	3	0	0	4	0.77875	3.115	0.00347426	9.97e-08	3.46e-10	97.7579	2.43e-200
N2P06	N3P18	3	N2	6	N3	18	No	24	3	0	0	4	0.765	3.06	0.00347426	1.6e-07	5.55e-10	83.7531	9.72e-144
N2P07	N3P18	3	N2	7	N3	18	No	25	3	0	0	4	0.7705	3.082	0.00347426	1.32e-07	4.6e-10	76.692	8.65e-119
N2P08	N3P18	3	N2	8	N3	18	No	26	3	0	0	4	0.78475	3.139	0.00347426	8.1e-08	2.81e-10	69.9911	2.45e-97
N2P10	N3P18	3	N2	10	N3	18	No	28	3	0	0	4	0.939	3.756	0.00347426	2.22e-10	7.7e-13	55.6429	1.08e-58
N2P11	N3P18	3	N2	11	N3	18	No	29	3	0	0	4	0.95675	3.827	0.00347426	1.05e-10	3.65e-13	48.8787	6.43e-44
N2P12	N3P18	4	N2	12	N3	18	No	30	3	0	0	4	0.9655	3.862	0.00347426	7.22e-11	2.51e-13	42.2118	1.62e-31
N2P13	N3P18	3	N2	13	N3	18	No	31	3	0	0	3	0.986333	2.959	0.00347426	2.93e-11	1.02e-13	34.6911	4.2e-20
N2P14	N3P18	3	N2	14	N3	18	No	32	3	0	0	3	0.986333	2.959	0.00347426	2.93e-11	1.02e-13	28.246	1.71e-12
N2P15	N3P18	3	N2	15	N3	18	No	33	3	0	0	3	0.986333	2.959	0.00347426	2.93e-11	1.02e-13	20.5442	4.99e-06
N2P16	N3P18	3	N2	16	N3	18	No	34	3	0	0	3	0.986333	2.959	0.00347426	2.93e-11	1.02e-13	14.1671	0.00766319
N2P17	N3P18	3	N2	17	N3	18	No	35	3	0	0	3	0.986333	2.959	0.00347426	2.93e-11	1.02e-13	6.66127	0.132136
N2P18	N3P18	3	N2	18	N3	18	No	36	3	0	0	3	0.986333	2.959	0.00347426	2.93e-11	1.02e-13	0.0960528	0.00941381
N2P19	N3P18	3	N2	19	N3	18	No	37	3	0	0	3	0.986333	2.959	0.00347426	2.93e-11	1.02e-13	7.34121	0.132123
N2P20	N3P18	3	N2	20	N3	18	No	38	3	0	0	3	0.986333	2.959	0.00347426	2.93e-11	1.02e-13	14.2488	0.0071778
N2P21	N3P18	3	N2	21	N3	18	No	39	3	0	0	3	0.986333	2.959	0.00347426	2.93e-11	1.02e-13	21.4137	1.29e-06
N2P22	N3P18	3	N2	22	N3	18	No	40	3	0	0	3	0.986333	2.959	0.00347426	2.93e-11	1.02e-13	28.4531	1.05e-12
N3P01	N3P18	3	N3	1	N3	18	Yes	17	2	0	1	6	0.541	3.246	0.0253172	0.000104273	2.64e-06	118.883	1.27e-303
N3P02	N3P18	3	N3	2	N3	18	Yes	16	2	0	1	5	0.6706	3.353	0.0253172	3.22e-06	8.16e-08	111.755	2.29e-266
N3P03	N3P18	3	N3	3	N3	18	Yes	15	2	0	1	5	0.6228	3.114	0.0253172	1.27e-05	3.21e-07	105.024	1.94e-233
N3P04	N3P18	3	N3	4	N3	18	Yes	14	2	0	1	6	0.491667	2.95	0.0253172	0.000321736	8.15e-06	97.886	6.68e-201
N3P05	N3P18	3	N3	5	N3	18	Yes	13	2	0	1	6	0.454833	2.729	0.0253172	0.000695171	1.76e-05	90.7531	7.58e-171
N3P06	N3P18	3	N3	6	N3	18	Yes	12	2	0	1	5	0.5208	2.604	0.0253172	0.000167585	4.24e-06	83.7059	1.45e-143
N3P07	N3P18	3	N3	7	N3	18	Yes	11	2	0	1	5	0.5354	2.677	0.0253172	0.000119149	3.02e-06	76.7286	6.52e-119
N3P08	N3P18	2	N3	8	N3	18	Yes	10	2	0	1	3	0.676333	2.029	0.0253172	2.71e-06	6.87e-08	70.031	1.85e-97
N3P09	N3P18	2	N3	9	N3	18	Yes	9	2	0	1	3	0.66	1.98	0.0253172	4.4e-06	1.11e-07	62.8992	5.4e-77
N3P10	N3P18	2	N3	10	N3	18	Yes	8	2	0	1	3	0.656	1.968	0.0253172	4.95e-06	1.25e-07	55.8064	4.47e-59
N3P11	N3P18	2	N3	11	N3	18	Yes	7	2	0	1	3	0.655333	1.966	0.0253172	5.04e-06	1.28e-07	48.7971	9.4e-44
N3P12	N3P18	2	N3	12	N3	18	Yes	6	2	0	1	3	0.655667	1.967	0.0253172	5e-06	1.26e-07	41.896	5.53e-31
N3P13	N3P18	2	N3	13	N3	18	Yes	5	2	0	1	3	0.655667	1.967	0.0253172	5e-06	1.26e-07	34.9872	1.68e-20
N3P14	N3P18	2	N3	14	N3	18	Yes	4	2	0	1	2	0.9825	1.965	0.0253172	3.46e-11	8.77e-13	28.4336	1.1e-12
N3P15	N3P18	2	N3	15	N3	18	Yes	3	2	0	1	3	0.655333	1.966	0.0253172	5.04e-06	1.28e-07	20.7749	3.51e-06
N3P16	N3P18	2	N3	16	N3	18	Yes	2	2	0	1	3	0.655333	1.966	0.0253172	5.04e-06	1.28e-07	13.4326	0.0133482
N3P17	N3P18	2	N3	17	N3	18	Yes	1	0	0	3	3	0.450667	1.352	1.34438	0.00075559	0.0010158	6.71627	0.132387
ICC180	N3P19	3	ICC180	0	N3	19	No	19	3	0	0	4	0.864	3.456	0.00347426	4.46e-09	1.55e-11	133.662	0
N1P01	N3P19	3	N1	1	N3	19	No	20	3	0	0	5	0.7512	3.756	0.00347426	2.54e-07	8.82e-10	126.718	0
N1P02	N3P19	3	N1	2	N3	19	No	21	3	0	0	5	0.757	3.785	0.00347426	2.09e-07	7.27e-10	119.728	3.3e-308
N1P03	N3P19	3	N1	3	N3	19	No	22	3	0	0	5	0.6912	3.456	0.00347426	1.73e-06	6.01e-09	112.778	1.46e-271
N1P04	N3P19	3	N1	4	N3	19	No	23	3	0	0	5	0.6504	3.252	0.00347426	5.82e-06	2.02e-08	105.632	2.54e-236
N1P05	N3P19	3	N1	5	N3	19	No	24	3	0	0	3	0.987667	2.963	0.00347426	2.76e-11	9.6e-14	98.6128	4.21e-204
N1P06	N3P19	3	N1	6	N3	19	No	25	3	0	0	3	0.987667	2.963	0.00347426	2.76e-11	9.6e-14	91.8828	1.92e-175
N1P07	N3P19	3	N1	7	N3	19	No	26	3	0	0	3	0.987667	2.963	0.00347426	2.76e-11	9.6e-14	84.4517	2.45e-146
N1P08	N3P19	3	N1	8	N3	19	No	27	3	0	0	3	0.987667	2.963	0.00347426	2.76e-11	9.6e-14	77.3607	4.76e-121
N1P09	N3P19	3	N1	9	N3	19	No	28	3	0	0	3	0.987667	2.963	0.00347426	2.76e-11	9.6e-14	71.1604	6.33e-101
N1P10	N3P19	3	N1	10	N3	19	No	29	3	0	0	4	0.831	3.324	0.00347426	1.54e-08	5.36e-11	63.5147	1.16e-78
N1P11	N3P19	3	N1	11	N3	19	No	30	3	0	0	4	0.80075	3.203	0.00347426	4.61e-08	1.6e-10	56.8626	1.37e-61
N1P12	N3P19	3	N1	12	N3	19	No	31	3	0	0	4	0.792	3.168	0.00347426	6.28e-08	2.18e-10	49.4218	5.06e-45
N1P13	N3P19	3	N1	13	N3	19	No	32	3	0	0	4	0.8155	3.262	0.00347426	2.72e-08	9.44e-11	42.0886	2.62e-31
N1P14	N3P19	3	N1	14	N3	19	No	33	3	0	0	5	0.6338	3.169	0.00347426	9.33e-06	3.24e-08	35.3427	5.52e-21
N1P15	N3P19	3	N1	15	N3	19	No	34	3	0	0	4	0.7755	3.102	0.00347426	1.12e-07	3.87e-10	28.7692	4.9e-13
N1P16	N3P19	3	N1	16	N3	19	No	35	3	0	0	4	0.762	3.048	0.00347426	1.77e-07	6.14e-10	21.0771	2.2e-06
N1P17	N3P19	3	N1	17	N3	19	No	36	3	0	0	4	0.765	3.06	0.00347426	1.6e-07	5.55e-10	14.5753	0.00548566
N1P18	N3P19	3	N1	18	N3	19	No	37	3	0	0	3	0.987667	2.963	0.00347426	2.76e-11	9.6e-14	7.43345	0.1316
N1P19	N3P19	3	N1	19	N3	19	No	38	3	0	0	3	0.987667	2.963	0.00347426	2.76e-11	9.6e-14	0.554198	0.0132231
N1P20	N3P19	3	N1	20	N3	19	No	39	3	0	0	3	0.987667	2.963	0.00347426	2.76e-11	9.6e-14	6.4379	0.130667
N1P21	N3P19	3	N1	21	N3	19	No	40	3	0	0	3	0.987667	2.963	0.00347426	2.76e-11	9.6e-14	13.0633	0.0172489
N1P22	N3P19	3	N1	22	N3	19	No	41	3	0	0	3	0.987667	2.963	0.00347426	2.76e-11	9.6e-14	20.1368	9.12e-06
N2P01	N3P19	3	N2	1	N3	19	No	20	3	0	0	4	0.76475	3.059	0.00347426	1.61e-07	5.59e-10	126.607	0
N2P02	N3P19	3	N2	2	N3	19	No	21	3	0	0	3	0.987667	2.963	0.00347426	2.76e-11	9.6e-14	119.503	5.56e-307
N2P03	N3P19	3	N2	3	N3	19	No	22	3	0	0	3	0.987667	2.963	0.00347426	2.76e-11	9.6e-14	112.694	3.91e-271
N2P04	N3P19	3	N2	4	N3	19	No	23	3	0	0	4	0.77975	3.119	0.00347426	9.63e-08	3.35e-10	105.534	7.44e-236
N2P06	N3P19	3	N2	6	N3	19	No	25	3	0	0	4	0.766	3.064	0.00347426	1.54e-07	5.36e-10	91.5292	5.35e-174
N2P07	N3P19	3	N2	7	N3	19	No	26	3	0	0	4	0.7715	3.086	0.00347426	1.28e-07	4.44e-10	84.4681	2.13e-146
N2P08	N3P19	3	N2	8	N3	19	No	27	3	0	0	4	0.78575	3.143	0.00347426	7.82e-08	2.72e-10	77.7672	1.97e-122
N2P10	N3P19	3	N2	10	N3	19	No	29	3	0	0	4	0.94	3.76	0.00347426	2.13e-10	7.38e-13	63.4189	2.11e-78
N2P11	N3P19	3	N2	11	N3	19	No	30	3	0	0	4	0.95775	3.831	0.00347426	1.01e-10	3.49e-13	56.6548	4.32e-61
N2P12	N3P19	4	N2	12	N3	19	No	31	3	0	0	4	0.9665	3.866	0.00347426	6.92e-11	2.4e-13	49.9879	3.45e-46
N2P13	N3P19	3	N2	13	N3	19	No	32	3	0	0	3	0.987667	2.963	0.00347426	2.76e-11	9.6e-14	42.4672	5.93e-32
N2P14	N3P19	3	N2	14	N3	19	No	33	3	0	0	3	0.987667	2.963	0.00347426	2.76e-11	9.6e-14	36.0221	6.33e-22
N2P15	N3P19	3	N2	15	N3	19	No	34	3	0	0	3	0.987667	2.963	0.00347426	2.76e-11	9.6e-14	28.3202	1.43e-12
N2P16	N3P19	3	N2	16	N3	19	No	35	3	0	0	3	0.987667	2.963	0.00347426	2.76e-11	9.6e-14	21.9432	5.45e-07
N2P17	N3P19	3	N2	17	N3	19	No	36	3	0	0	3	0.987667	2.963	0.00347426	2.76e-11	9.6e-14	14.4374	0.00615452
N2P18	N3P19	3	N2	18	N3	19	No	37	3	0	0	3	0.987667	2.963	0.00347426	2.76e-11	9.6e-14	7.87214	0.127478
N2P19	N3P19	3	N2	19	N3	19	No	38	3	0	0	3	0.987667	2.963	0.00347426	2.76e-11	9.6e-14	0.434877	0.0121304
N2P20	N3P19	3	N2	20	N3	19	No	39	3	0	0	3	0.987667	2.963	0.00347426	2.76e-11	9.6e-14	6.47276	0.130943
N2P21	N3P19	3	N2	21	N3	19	No	40	3	0	0	3	0.987667	2.963	0.00347426	2.76e-11	9.6e-14	13.6376	0.011502
N2P22	N3P19	3	N2	22	N3	19	No	41	3	0	0	3	0.987667	2.963	0.00347426	2.76e-11	9.6e-14	20.677	4.08e-06
N3P01	N3P19	3	N3	1	N3	19	Yes	18	2	0	1	6	0.541667	3.25	0.0253172	0.000102621	2.6e-06	126.659	0
N3P02	N3P19	3	N3	2	N3	19	Yes	17	2	0	1	5	0.6714	3.357	0.0253172	3.15e-06	7.96e-08	119.531	3.91e-307
N3P03	N3P19	3	N3	3	N3	19	Yes	16	2	0	1	5	0.6236	3.118	0.0253172	1.24e-05	3.14e-07	112.801	1.11e-271
N3P04	N3P19	3	N3	4	N3	19	Yes	15	2	0	1	6	0.492333	2.954	0.0253172	0.000317104	8.03e-06	105.662	1.83e-236
N3P05	N3P19	3	N3	5	N3	19	Yes	14	2	0	1	6	0.4555	2.733	0.0253172	0.000685913	1.74e-05	98.5291	9.86e-204
N3P06	N3P19	3	N3	6	N3	19	Yes	13	2	0	1	5	0.5216	2.608	0.0253172	0.000164522	4.17e-06	91.482	8.34e-174
N3P07	N3P19	3	N3	7	N3	19	Yes	12	2	0	1	5	0.5362	2.681	0.0253172	0.000116911	2.96e-06	84.5047	1.55e-146
N3P08	N3P19	2	N3	8	N3	19	Yes	11	2	0	1	3	0.677667	2.033	0.0253172	2.61e-06	6.6e-08	77.807	1.44e-122
N3P09	N3P19	2	N3	9	N3	19	Yes	10	2	0	1	3	0.661333	1.984	0.0253172	4.23e-06	1.07e-07	70.6753	1.99e-99
N3P10	N3P19	2	N3	10	N3	19	Yes	9	2	0	1	3	0.658667	1.976	0.0253172	4.58e-06	1.16e-07	63.5825	7.55e-79
N3P11	N3P19	2	N3	11	N3	19	Yes	8	2	0	1	3	0.658	1.974	0.0253172	4.67e-06	1.18e-07	56.5732	6.77e-61
N3P12	N3P19	2	N3	12	N3	19	Yes	7	2	0	1	2	0.9855	1.971	0.0253172	3.04e-11	7.69e-13	49.6721	1.55e-45
N3P13	N3P19	2	N3	13	N3	19	Yes	6	2	0	1	3	0.658333	1.975	0.0253172	4.62e-06	1.17e-07	42.7633	1.84e-32
N3P14	N3P19	2	N3	14	N3	19	Yes	5	2	0	1	3	0.657667	1.973	0.0253172	4.71e-06	1.19e-07	36.2097	3.45e-22
N3P15	N3P19	2	N3	15	N3	19	Yes	4	2	0	1	3	0.658	1.974	0.0253172	4.67e-06	1.18e-07	28.5509	8.28e-13
N3P16	N3P19	2	N3	16	N3	19	Yes	3	2	0	1	3	0.658	1.974	0.0253172	4.67e-06	1.18e-07	21.2087	1.79e-06
N3P17	N3P19	2	N3	17	N3	19	Yes	2	0	0	3	3	0.452667	1.358	1.34438	0.00072603	0.000976062	14.4924	0.00588011
N3P18	N3P19	0	N3	18	N3	19	Yes	1	0	0	3	3	0.00266667	0.008	1.34438	0.0641606	0.0862563	7.77609	0.128605
ICC180	N3P21	3	ICC180	0	N3	21	No	21	3	0	0	4	0.866	3.464	0.00347426	4.13e-09	1.43e-11	146.968	0
N1P01	N3P21	3	N1	1	N3	21	No	22	3	0	0	5	0.7528	3.764	0.00347426	2.41e-07	8.36e-10	140.024	0
N1P02	N3P21	3	N1	2	N3	21	No	23	3	0	0	5	0.7586	3.793	0.00347426	1.98e-07	6.89e-10	133.034	0
N1P03	N3P21	3	N1	3	N3	21	No	24	3	0	0	5	0.6928	3.464	0.00347426	1.65e-06	5.72e-09	126.083	0
N1P04	N3P21	3	N1	4	N3	21	No	25	3	0	0	5	0.652	3.26	0.00347426	5.56e-06	1.93e-08	118.938	6.39e-304
N1P05	N3P21	3	N1	5	N3	21	No	26	3	0	0	3	0.990333	2.971	0.00347426	2.46e-11	8.54e-14	111.918	3.41e-267
N1P06	N3P21	3	N1	6	N3	21	No	27	3	0	0	3	0.990333	2.971	0.00347426	2.46e-11	8.54e-14	105.188	3.25e-234
N1P07	N3P21	3	N1	7	N3	21	No	28	3	0	0	3	0.990333	2.971	0.00347426	2.46e-11	8.54e-14	97.7572	2.45e-200
N1P08	N3P21	3	N1	8	N3	21	No	29	3	0	0	3	0.990333	2.971	0.00347426	2.46e-11	8.54e-14	90.6661	1.7e-170
N1P09	N3P21	3	N1	9	N3	21	No	30	3	0	0	3	0.990333	2.971	0.00347426	2.46e-11	8.54e-14	84.4659	2.17e-146
N1P10	N3P21	3	N1	10	N3	21	No	31	3	0	0	4	0.833	3.332	0.00347426	1.43e-08	4.98e-11	76.8202	3.2e-119
N1P11	N3P21	3	N1	11	N3	21	No	32	3	0	0	4	0.80275	3.211	0.00347426	4.3e-08	1.49e-10	70.1681	7.08e-98
N1P12	N3P21	3	N1	12	N3	21	No	33	3	0	0	4	0.794	3.176	0.00347426	5.86e-08	2.03e-10	62.7273	1.57e-76
N1P13	N3P21	3	N1	13	N3	21	No	34	3	0	0	4	0.8175	3.27	0.00347426	2.53e-08	8.78e-11	55.3941	4.15e-58
N1P14	N3P21	3	N1	14	N3	21	No	35	3	0	0	5	0.6354	3.177	0.00347426	8.92e-06	3.1e-08	48.6482	1.87e-43
N1P15	N3P21	3	N1	15	N3	21	No	36	3	0	0	4	0.7775	3.11	0.00347426	1.04e-07	3.62e-10	42.0747	2.76e-31
N1P16	N3P21	3	N1	16	N3	21	No	37	3	0	0	4	0.764	3.056	0.00347426	1.65e-07	5.74e-10	34.3825	1.08e-19
N1P17	N3P21	3	N1	17	N3	21	No	38	3	0	0	4	0.767	3.068	0.00347426	1.49e-07	5.18e-10	27.8808	4.02e-12
N1P18	N3P21	3	N1	18	N3	21	No	39	3	0	0	3	0.990333	2.971	0.00347426	2.46e-11	8.54e-14	20.7389	3.71e-06
N1P19	N3P21	3	N1	19	N3	21	No	40	3	0	0	3	0.990333	2.971	0.00347426	2.46e-11	8.54e-14	13.8597	0.00973798
N1P20	N3P21	3	N1	20	N3	21	No	41	3	0	0	3	0.990333	2.971	0.00347426	2.46e-11	8.54e-14	6.86757	0.132851
N1P21	N3P21	3	N1	21	N3	21	No	42	3	0	0	3	0.990333	2.971	0.00347426	2.46e-11	8.54e-14	0.242124	0.0105175
N1P22	N3P21	3	N1	22	N3	21	No	43	3	0	0	3	0.990333	2.971	0.00347426	2.46e-11	8.54e-14	6.83137	0.132771
N2P01	N3P21	3	N2	1	N3	21	No	22	3	0	0	4	0.76675	3.067	0.00347426	1.5e-07	5.23e-10	139.913	0
N2P02	N3P21	3	N2	2	N3	21	No	23	3	0	0	3	0.990333	2.971	0.00347426	2.46e-11	8.54e-14	132.808	0
N2P03	N3P21	3	N2	3	N3	21	No	24	3	0	0	3	0.990333	2.971	0.00347426	2.46e-11	8.54e-14	125.999	0
N2P04	N3P21	3	N2	4	N3	21	No	25	3	0	0	4	0.78175	3.127	0.00347426	8.99e-08	3.12e-10	118.839	2.17e-303
N2P06	N3P21	3	N2	6	N3	21	No	27	3	0	0	4	0.768	3.072	0.00347426	1.44e-07	5.01e-10	104.835	1.53e-232
N2P07	N3P21	3	N2	7	N3	21	No	28	3	0	0	4	0.7735	3.094	0.00347426	1.19e-07	4.15e-10	97.7736	2.08e-200
N2P08	N3P21	3	N2	8	N3	21	No	29	3	0	0	4	0.78775	3.151	0.00347426	7.29e-08	2.53e-10	91.0727	3.85e-172
N2P10	N3P21	3	N2	10	N3	21	No	31	3	0	0	4	0.942	3.768	0.00347426	1.95e-10	6.79e-13	76.7244	6.73e-119
N2P11	N3P21	3	N2	11	N3	21	No	32	3	0	0	4	0.95975	3.839	0.00347426	9.24e-11	3.21e-13	69.9603	3.04e-97
N2P12	N3P21	4	N2	12	N3	21	No	33	3	0	0	4	0.9685	3.874	0.00347426	6.35e-11	2.21e-13	63.2934	4.63e-78
N2P13	N3P21	3	N2	13	N3	21	No	34	3	0	0	3	0.990333	2.971	0.00347426	2.46e-11	8.54e-14	55.7727	5.37e-59
N2P14	N3P21	3	N2	14	N3	21	No	35	3	0	0	3	0.990333	2.971	0.00347426	2.46e-11	8.54e-14	49.3276	7.88e-45
N2P15	N3P21	3	N2	15	N3	21	No	36	3	0	0	3	0.990333	2.971	0.00347426	2.46e-11	8.54e-14	41.6257	1.57e-30
N2P16	N3P21	3	N2	16	N3	21	No	37	3	0	0	3	0.990333	2.971	0.00347426	2.46e-11	8.54e-14	35.2487	7.42e-21
N2P17	N3P21	3	N2	17	N3	21	No	38	3	0	0	3	0.990333	2.971	0.00347426	2.46e-11	8.54e-14	27.7428	5.53e-12
N2P18	N3P21	3	N2	18	N3	21	No	39	3	0	0	3	0.990333	2.971	0.00347426	2.46e-11	8.54e-14	21.1776	1.88e-06
N2P19	N3P21	3	N2	19	N3	21	No	40	3	0	0	3	0.990333	2.971	0.00347426	2.46e-11	8.54e-14	13.7403	0.0106567
N2P20	N3P21	3	N2	20	N3	21	No	41	3	0	0	3	0.990333	2.971	0.00347426	2.46e-11	8.54e-14	6.83271	0.132774
N2P21	N3P21	3	N2	21	N3	21	No	42	3	0	0	3	0.990333	2.971	0.00347426	2.46e-11	8.54e-14	0.332177	0.0112482
N2P22	N3P21	3	N2	22	N3	21	No	43	3	0	0	3	0.990333	2.971	0.00347426	2.46e-11	8.54e-14	7.37152	0.131965
N3P01	N3P21	3	N3	1	N3	21	Yes	20	2	0	1	6	0.543	3.258	0.0253172	9.94e-05	2.52e-06	139.964	0
N3P02	N3P21	3	N3	2	N3	21	Yes	19	2	0	1	5	0.673	3.365	0.0253172	3e-06	7.59e-08	132.836	0
N3P03	N3P21	3	N3	3	N3	21	Yes	18	2	0	1	5	0.6252	3.126	0.0253172	1.19e-05	3e-07	126.106	0
N3P04	N3P21	3	N3	4	N3	21	Yes	17	2	0	1	6	0.493667	2.962	0.0253172	0.000308021	7.8e-06	118.968	4.41e-304
N3P05	N3P21	3	N3	5	N3	21	Yes	16	2	0	1	6	0.456833	2.741	0.0253172	0.000667727	1.69e-05	111.835	9.03e-267
N3P06	N3P21	3	N3	6	N3	21	Yes	15	2	0	1	5	0.5232	2.616	0.0253172	0.00015855	4.01e-06	104.787	2.56e-232
N3P07	N3P21	3	N3	7	N3	21	Yes	14	2	0	1	5	0.5378	2.689	0.0253172	0.00011255	2.85e-06	97.8101	1.44e-200
N3P08	N3P21	2	N3	8	N3	21	Yes	13	2	0	1	3	0.680333	2.041	0.0253172	2.41e-06	6.09e-08	91.1125	2.65e-172
N3P09	N3P21	2	N3	9	N3	21	Yes	12	2	0	1	3	0.664	1.992	0.0253172	3.92e-06	9.91e-08	83.9808	1.39e-144
N3P10	N3P21	2	N3	10	N3	21	Yes	11	2	0	1	3	0.660667	1.982	0.0253172	4.32e-06	1.09e-07	76.8879	1.89e-119
N3P11	N3P21	2	N3	11	N3	21	Yes	10	2	0	1	3	0.66	1.98	0.0253172	4.4e-06	1.11e-07	69.8786	5.38e-97
N3P12	N3P21	2	N3	12	N3	21	Yes	9	2	0	1	3	0.659667	1.979	0.0253172	4.45e-06	1.13e-07	62.9775	3.32e-77
N3P13	N3P21	2	N3	13	N3	21	Yes	8	2	0	1	3	0.660333	1.981	0.0253172	4.36e-06	1.1e-07	56.0687	1.07e-59
N3P14	N3P21	2	N3	14	N3	21	Yes	7	2	0	1	3	0.659667	1.979	0.0253172	4.45e-06	1.13e-07	49.5152	3.25e-45
N3P15	N3P21	2	N3	15	N3	21	Yes	6	2	0	1	3	0.66	1.98	0.0253172	4.4e-06	1.11e-07	41.8564	6.45e-31
N3P16	N3P21	2	N3	16	N3	21	Yes	5	2	0	1	3	0.66	1.98	0.0253172	4.4e-06	1.11e-07	34.5142	7.22e-20
N3P17	N3P21	2	N3	17	N3	21	Yes	4	0	0	3	2	0.682	1.364	1.34438	2.29e-06	3.08e-06	27.7978	4.87e-12
N3P18	N3P21	0	N3	18	N3	21	Yes	3	0	0	3	3	0.00466667	0.014	1.34438	0.0641652	0.0862625	21.0816	2.19e-06
N3P19	N3P21	0	N3	19	N3	21	Yes	2	0	0	3	3	0.00533333	0.016	1.34438	0.0641641	0.0862611	13.3055	0.0146051
ICC180	N3P22	3	ICC180	0	N3	22	No	22	4	0	0	5	0.715	3.575	0.00347426	8.24e-07	2.86e-09	153.993	0
N1P01	N3P22	3	N1	1	N3	22	No	23	4	0	0	6	0.645833	3.875	0.00347426	6.63e-06	2.3e-08	147.049	0
N1P02	N3P22	3	N1	2	N3	22	No	24	4	0	0	6	0.650667	3.904	0.00347426	5.77e-06	2.01e-08	140.059	0
N1P03	N3P22	3	N1	3	N3	22	No	25	4	0	0	6	0.595833	3.575	0.00347426	2.62e-05	9.12e-08	133.109	0
N1P04	N3P22	3	N1	4	N3	22	No	26	4	0	0	6	0.561833	3.371	0.00347426	6.27e-05	2.18e-07	125.963	0
N1P05	N3P22	3	N1	5	N3	22	No	27	4	0	0	4	0.7705	3.082	0.00347426	1.32e-07	4.6e-10	118.944	5.93e-304
N1P06	N3P22	3	N1	6	N3	22	No	28	4	0	0	4	0.7705	3.082	0.00347426	1.32e-07	4.6e-10	112.214	1.08e-268
N1P07	N3P22	3	N1	7	N3	22	No	29	4	0	0	4	0.7705	3.082	0.00347426	1.32e-07	4.6e-10	104.783	2.69e-232
N1P08	N3P22	3	N1	8	N3	22	No	30	4	0	0	4	0.7705	3.082	0.00347426	1.32e-07	4.6e-10	97.6916	4.74e-200
N1P09	N3P22	3	N1	9	N3	22	No	31	4	0	0	4	0.7705	3.082	0.00347426	1.32e-07	4.6e-10	91.4914	7.64e-174
N1P10	N3P22	3	N1	10	N3	22	No	32	4	0	0	5	0.6886	3.443	0.00347426	1.87e-06	6.51e-09	83.8457	4.41e-144
N1P11	N3P22	3	N1	11	N3	22	No	33	4	0	0	5	0.6644	3.322	0.00347426	3.87e-06	1.34e-08	77.1935	1.76e-120
N1P12	N3P22	3	N1	12	N3	22	No	34	4	0	0	5	0.6574	3.287	0.00347426	4.75e-06	1.65e-08	69.7528	1.29e-96
N1P13	N3P22	3	N1	13	N3	22	No	35	4	0	0	5	0.6762	3.381	0.00347426	2.73e-06	9.47e-09	62.4195	1.05e-75
N1P14	N3P22	3	N1	14	N3	22	No	36	3	1	1	5	0.6176	3.088	0.0253172	1.46e-05	3.7e-07	55.6737	9.18e-59
N1P15	N3P22	3	N1	15	N3	22	No	37	4	0	0	5	0.6442	3.221	0.00347426	6.95e-06	2.41e-08	49.1002	2.29e-44
N1P16	N3P22	3	N1	16	N3	22	No	38	4	0	0	5	0.6334	3.167	0.00347426	9.44e-06	3.28e-08	41.408	3.62e-30
N1P17	N3P22	3	N1	17	N3	22	No	39	4	0	0	4	0.74625	2.985	0.00347426	2.99e-07	1.04e-09	34.9063	2.16e-20
N1P18	N3P22	3	N1	18	N3	22	No	40	4	0	0	4	0.7705	3.082	0.00347426	1.32e-07	4.6e-10	27.7644	5.26e-12
N1P19	N3P22	3	N1	19	N3	22	No	41	4	0	0	4	0.7705	3.082	0.00347426	1.32e-07	4.6e-10	20.8851	2.97e-06
N1P20	N3P22	3	N1	20	N3	22	No	42	4	0	0	4	0.7705	3.082	0.00347426	1.32e-07	4.6e-10	13.893	0.00949279
N1P21	N3P22	3	N1	21	N3	22	No	43	4	0	0	4	0.7705	3.082	0.00347426	1.32e-07	4.6e-10	7.2676	0.132453
N1P22	N3P22	3	N1	22	N3	22	No	44	4	0	0	4	0.7705	3.082	0.00347426	1.32e-07	4.6e-10	0.194107	0.0101438
N2P01	N3P22	3	N2	1	N3	22	No	23	4	0	0	5	0.6356	3.178	0.00347426	8.87e-06	3.08e-08	146.938	0
N2P02	N3P22	3	N2	2	N3	22	No	24	4	0	0	4	0.7705	3.082	0.00347426	1.32e-07	4.6e-10	139.834	0
N2P03	N3P22	3	N2	3	N3	22	No	25	4	0	0	4	0.7705	3.082	0.00347426	1.32e-07	4.6e-10	133.025	0
N2P04	N3P22	3	N2	4	N3	22	No	26	4	0	0	5	0.6476	3.238	0.00347426	6.31e-06	2.19e-08	125.865	0
N2P06	N3P22	3	N2	6	N3	22	No	28	4	0	0	5	0.6366	3.183	0.00347426	8.62e-06	3e-08	111.86	6.71e-267
N2P07	N3P22	3	N2	7	N3	22	No	29	4	0	0	5	0.641	3.205	0.00347426	7.61e-06	2.65e-08	104.799	2.25e-232
N2P08	N3P22	3	N2	8	N3	22	No	30	4	0	0	5	0.6524	3.262	0.00347426	5.49e-06	1.91e-08	98.0981	7.82e-202
N2P10	N3P22	3	N2	10	N3	22	No	32	4	0	0	5	0.7758	3.879	0.00347426	1.1e-07	3.83e-10	83.7499	1e-143
N2P11	N3P22	3	N2	11	N3	22	No	33	4	0	0	5	0.79	3.95	0.00347426	6.74e-08	2.34e-10	76.9858	8.85e-120
N2P12	N3P22	4	N2	12	N3	22	No	34	4	0	0	5	0.797	3.985	0.00347426	5.27e-08	1.83e-10	70.3189	2.46e-98
N2P13	N3P22	3	N2	13	N3	22	No	35	4	0	0	4	0.7705	3.082	0.00347426	1.32e-07	4.6e-10	62.7981	1.01e-76
N2P14	N3P22	3	N2	14	N3	22	No	36	4	0	0	4	0.7705	3.082	0.00347426	1.32e-07	4.6e-10	56.3531	2.27e-60
N2P15	N3P22	3	N2	15	N3	22	No	37	4	0	0	4	0.7705	3.082	0.00347426	1.32e-07	4.6e-10	48.6512	1.85e-43
N2P16	N3P22	3	N2	16	N3	22	No	38	4	0	0	4	0.7705	3.082	0.00347426	1.32e-07	4.6e-10	42.2742	1.27e-31
N2P17	N3P22	3	N2	17	N3	22	No	39	4	0	0	4	0.7705	3.082	0.00347426	1.32e-07	4.6e-10	34.7683	3.31e-20
N2P18	N3P22	3	N2	18	N3	22	No	40	4	0	0	4	0.7705	3.082	0.00347426	1.32e-07	4.6e-10	28.2031	1.89e-12
N2P19	N3P22	3	N2	19	N3	22	No	41	4	0	0	4	0.7705	3.082	0.00347426	1.32e-07	4.6e-10	20.7658	3.56e-06
N2P20	N3P22	3	N2	20	N3	22	No	42	4	0	0	4	0.7705	3.082	0.00347426	1.32e-07	4.6e-10	13.8582	0.00974897
N2P21	N3P22	3	N2	21	N3	22	No	43	4	0	0	4	0.7705	3.082	0.00347426	1.32e-07	4.6e-10	6.6933	0.132288
N2P22	N3P22	3	N2	22	N3	22	No	44	4	0	0	4	0.7705	3.082	0.00347426	1.32e-07	4.6e-10	0.346041	0.0113643
N3P01	N3P22	3	N3	1	N3	22	Yes	21	3	0	1	7	0.481286	3.369	0.0253172	0.000402217	1.02e-05	146.99	0
N3P02	N3P22	3	N3	2	N3	22	Yes	20	3	0	1	6	0.579333	3.476	0.0253172	4.03e-05	1.02e-06	139.862	0
N3P03	N3P22	3	N3	3	N3	22	Yes	19	3	0	1	6	0.5395	3.237	0.0253172	0.00010808	2.74e-06	133.132	0
[truncated: 18,911 more rows]

## Sheet: Figure 6
Donor	Recipient	Bottleneck Estimate	LowerCI	UpperCI	Interaval_size	Chain	Mouse
ICC180	N1P01	313	3	2001	1998	N1	1
ICC180	N2P01	4	1	18	17	N2	1
ICC180	N3P01	7	1	40	39	N3	1
ICC180	N4P01	6	1	31	30	N4	1
ICC180	N5P01	5	1	21	20	N5	1
ICC180	W1P01	271	3	1824	1821	W1	1
ICC180	W2P01	5	1	24	23	W2	1
ICC180	W3P01	4	1	20	19	W3	1
ICC180	W4P01	6	1	35	34	W4	1
ICC180	W5P01	5	1	23	22	W5	1
N1P01	N1P02	183	11	801	790	N1	2
N1P02	N1P03	16	2	65	63	N1	3
N1P03	N1P04	31	4	126	122	N1	4
N1P04	N1P05	1	1	9	8	N1	5
N1P05	N1P06	INF	INF	INF	0	N1	6
N1P06	N1P07	INF	INF	INF	0	N1	7
N1P07	N1P08	INF	INF	INF	0	N1	8
N1P08	N1P09	INF	INF	INF	0	N1	9
N1P09	N1P10	INF	INF	INF	0	N1	10
N1P10	N1P11	30	1	194	193	N1	11
N1P11	N1P12	284	4	1906	1902	N1	12
N1P12	N1P13	44	2	287	285	N1	13
N1P13	N1P14	11	1	58	57	N1	14
N1P14	N1P15	13	1	107	106	N1	15
N1P15	N1P16	71	3	458	455	N1	16
N1P16	N1P17	1	1	58	57	N1	17
N1P17	N1P18	1	1	44	43	N1	18
N1P18	N1P19	INF	INF	INF	0	N1	19
N1P19	N1P20	INF	INF	INF	0	N1	20
N1P20	N1P21	INF	INF	INF	0	N1	21
N1P21	N1P22	INF	INF	INF	0	N1	22
N2P01	N2P02	1	1	45	44	N2	2
N2P02	N2P03	INF	INF	INF	0	N2	3
N2P03	N2P04	INF	INF	INF	0	N2	4
N2P06	N2P07	414	7	2001	1994	N2	7
N2P07	N2P08	81	3	533	530	N2	8
N2P10	N2P11	57	2	372	370	N2	11
N2P11	N2P12	168	4	1115	1111	N2	12
N2P12	N2P13	1	1	3	2	N2	13
N2P13	N2P14	INF	INF	INF	0	N2	14
N2P14	N2P15	INF	INF	INF	0	N2	15
N2P15	N2P16	INF	INF	INF	0	N2	16
N2P16	N2P17	INF	INF	INF	0	N2	17
N2P17	N2P18	INF	INF	INF	0	N2	18
N2P18	N2P19	INF	INF	INF	0	N2	19
N2P19	N2P20	INF	INF	INF	0	N2	20
N2P20	N2P21	INF	INF	INF	0	N2	21
N2P21	N2P22	INF	INF	INF	0	N2	22
N3P01	N3P02	14	2	52	50	N3	2
N3P02	N3P03	63	8	220	212	N3	3
N3P03	N3P04	20	4	66	62	N3	4
N3P04	N3P05	53	11	158	147	N3	5
N3P05	N3P06	20	4	71	67	N3	6
N3P06	N3P07	382	45	1349	1304	N3	7
N3P07	N3P08	3	1	11	10	N3	8
N3P08	N3P09	44	5	236	231	N3	9
N3P09	N3P10	112	16	464	448	N3	10
N3P10	N3P11	2000	94	2000	1906	N3	11
N3P11	N3P12	1476	61	2001	1940	N3	12
N3P12	N3P13	793	52	2001	1949	N3	13
N3P13	N3P14	2000	88	2000	1912	N3	14
N3P14	N3P15	2000	105	2000	1895	N3	15
N3P15	N3P16	2000	119	2000	1881	N3	16
N3P16	N3P17	2000	82	2000	1918	N3	17
N3P17	N3P18	3	1	7	6	N3	18
N3P18	N3P19	2000	291	2000	1709	N3	19
N3P21	N3P22	1050	160	2001	1841	N3	22
N4P01	N4P02	203	14	885	871	N4	2
N4P02	N4P03	22	4	71	67	N4	3
N4P03	N4P04	3	1	24	23	N4	4
N4P04	N4P05	1	1	7	6	N4	5
N4P05	N4P06	INF	INF	INF	0	N4	6
N4P06	N4P07	INF	INF	INF	0	N4	7
N4P07	N4P08	INF	INF	INF	0	N4	8
N4P08	N4P09	88	4	571	567	N4	9
N4P09	N4P10	40	4	213	209	N4	10
N4P10	N4P11	12	2	48	46	N4	11
N4P11	N4P12	11	1	87	86	N4	12
N4P12	N4P13	19	3	74	71	N4	13
N4P13	N4P14	2000	55	2000	1945	N4	14
N4P14	N4P15	1689	59	2001	1942	N4	15
N4P15	N4P16	2000	97	2000	1903	N4	16
N4P16	N4P17	443	51	2001	1950	N4	17
N4P17	N4P18	585	61	2001	1940	N4	18
N4P18	N4P19	8	3	20	17	N4	19
N4P19	N4P20	4	2	9	7	N4	20
N4P20	N4P21	2000	491	2000	1509	N4	21
N4P21	N4P22	937	170	2001	1831	N4	22
N5P01	N5P02	1	1	28	27	N5	2
N5P02	N5P03	1476	61	2001	1940	N5	3
N5P03	N5P04	488	29	2001	1972	N5	4
N5P04	N5P05	173	23	793	770	N5	5
N5P05	N5P06	1059	69	2001	1932	N5	6
N5P08	N5P09	16	2	54	52	N5	9
N5P09	N5P10	864	76	2001	1925	N5	10
N5P10	N5P11	1590	104	2001	1897	N5	11
N5P11	N5P12	2000	131	2000	1869	N5	12
N5P12	N5P13	346	60	1286	1226	N5	13
N5P13	N5P14	29	9	70	61	N5	14
N5P16	N5P17	123	33	353	320	N5	17
N5P17	N5P18	59	15	179	164	N5	18
N5P18	N5P19	241	59	781	722	N5	19
N5P19	N5P20	1798	205	2001	1796	N5	20
N5P20	N5P21	1192	142	2001	1859	N5	21
N5P21	N5P22	878	138	2001	1863	N5	22
W1P01	W1P02	85	1	569	568	W1	2
W1P02	W1P03	33	3	143	140	W1	3
W1P03	W1P04	140	9	614	605	W1	4
W1P04	W1P05	15	2	62	60	W1	5
W1P05	W1P06	6	2	17	15	W1	6
W1P06	W1P07	6	1	21	20	W1	7
W1P07	W1P08	37	4	157	153	W1	8
W1P08	W1P09	4	1	24	23	W1	9
W1P09	W1P10	51	1	335	334	W1	10
W1P10	W1P11	8	2	27	25	W1	11
W1P11	W1P12	25	6	75	69	W1	12
W1P12	W1P13	20	4	59	55	W1	13
W1P13	W1P14	59	12	168	156	W1	14
W1P14	W1P15	25	5	75	70	W1	15
W1P15	W1P16	73	15	208	193	W1	16
W1P16	W1P17	19	5	52	47	W1	17
W1P17	W1P18	Inf	#NAME?		0	W1	18
W1P18	W1P19	INF	INF	INF	0	W1	19
W1P19	W1P20	2000	272	2000	1728	W1	20
W1P20	W1P21	420	61	1715	1654	W1	21
W1P21	W1P22	776	96	2001	1905	W1	22
W2P01	W2P02	12	1	93	92	W2	2
W2P02	W2P03	1	1	48	47	W2	3
W2P03	W2P04	INF	INF	INF	0	W2	4
W2P04	W2P05	1	1	8	7	W2	5
W2P07	W2P08	INF	INF	INF	0	W2	8
W2P08	W2P09	INF	INF	INF	0	W2	9
W2P09	W2P10	INF	INF	INF	0	W2	10
W2P10	W2P11	1	1	22	21	W2	11
W2P11	W2P12	INF	INF	INF	0	W2	12
W2P12	W2P13	1	1	19	18	W2	13
W2P13	W2P14	1	1	14	13	W2	14
W2P14	W2P15	INF	INF	INF	0	W2	15
W2P15	W2P16	INF	INF	INF	0	W2	16
W2P16	W2P17	INF	INF	INF	0	W2	17
W2P17	W2P18	INF	INF	INF	0	W2	18
W2P18	W2P19	INF	INF	INF	0	W2	19
W2P19	W2P20	INF	INF	INF	0	W2	20
W2P20	W2P21	INF	INF	INF	0	W2	21
W2P21	W2P22	INF	INF	INF	0	W2	22
W3P01	W3P02	7	1	42	41	W3	2
W3P04	W3P05	5	1	33	32	W3	5
W3P05	W3P06	195	3	1306	1303	W3	6
W3P08	W3P09	5	1	15	14	W3	9
W3P09	W3P10	22	6	55	49	W3	10
W3P10	W3P11	1768	172	2001	1829	W3	11
W3P11	W3P12	927	97	2001	1904	W3	12
W3P12	W3P13	281	62	1004	942	W3	13
W3P13	W3P14	262	59	923	864	W3	14
W3P14	W3P15	820	81	2001	1920	W3	15
W3P15	W3P16	294	60	1084	1024	W3	16
W3P16	W3P17	1451	197	2001	1804	W3	17
W3P17	W3P18	179	47	540	493	W3	18
W3P18	W3P19	76	21	199	178	W3	19
W3P21	W3P22	2000	199	2000	1801	W3	22
W4P01	W4P02	19	4	70	66	W4	2
W4P02	W4P03	13	3	51	48	W4	3
W4P03	W4P04	1	1	19	18	W4	4
W4P04	W4P05	63	5	270	265	W4	5
W4P05	W4P06	10	1	50	49	W4	6
W4P08	W4P09	4	1	12	11	W4	9
W4P09	W4P10	5	1	16	15	W4	10
W4P10	W4P11	6	2	18	16	W4	11
W4P11	W4P12	7	1	26	25	W4	12
W4P12	W4P13	22	3	92	89	W4	13
W4P13	W4P14	50	5	211	206	W4	14
W4P14	W4P15	12	2	54	52	W4	15
W4P15	W4P16	1101	23	2001	1978	W4	16
W4P16	W4P17	14	2	50	48	W4	17
W5P01	W5P02	14	1	114	113	W5	2
W5P04	W5P05	1	1	29	28	W5	5
W5P05	W5P06	INF	INF	INF	0	W5	6
W5P06	W5P07	1	1	44	43	W5	7
W5P07	W5P08	INF	INF	INF	0	W5	8
W5P10	W5P11	INF	INF	INF	0	W5	11
W5P11	W5P12	INF	INF	INF	0	W5	12
W5P12	W5P13	7	1	43	42	W5	13
W5P13	W5P14	280	4	1880	1876	W5	14
W5P14	W5P15	5	1	39	38	W5	15
W5P15	W5P16	43	1	285	284	W5	16
W5P16	W5P17	11	1	42	41	W5	17
W5P17	W5P18	336	20	1474	1454	W5	18
W5P18	W5P19	4	1	11	10	W5	19
W5P19	W5P20	9	2	36	34	W5	20
W5P20	W5P21	2	1	5	4	W5	21
W5P21	W5P22	INF	INF	INF	0	W5	22

## Sheet: Supplementary Figure 2
Pos	Designation	frequency	trans_shared	Notrans_shared	trans_hvshared	Notrans_hvshared	cluster_shared	Nocluster_shared	cluster_hvshared	Nocluster_hvshared	chain_shared	Nochain_shared	chain_hvshared	Nochain_hvshared	P(Transmission|Sharing)	P(Cluster|Sharing)	P(Same Chain| Sharing)
13105	Rare	1	0	0	0	0	0	0	0	0	0	0	0	0	NA	NA	NA
17805	SNP	5	0	0	3	7	0	0	10	0	0	0	10	0	0.3	1	1
78087	Rare	1	0	0	0	0	0	0	0	0	0	0	0	0	NA	NA	NA
123360	Noisy	39	13	728	13	728	66	675	66	675	124	617	124	617	0.01754386	0.089068826	0.16734143
175076	Noisy	200	182	19718	182	19718	1207	18693	1207	18693	1893	18007	1893	18007	0.009145729	0.060653266	0.095125628
254295	Rare	1	0	0	0	0	0	0	0	0	0	0	0	0	NA	NA	NA
380779	Rare	2	0	1	0	1	0	1	0	1	0	1	0	1	0	0	0
389787	Rare	1	0	0	0	0	0	0	0	0	0	0	0	0	NA	NA	NA
408983	Noisy	19	3	168	3	168	15	156	15	156	27	144	27	144	0.01754386	0.087719298	0.157894737
437193	Rare	3	2	1	2	1	3	0	3	0	3	0	3	0	0.666666667	1	1
478424	Rare	2	0	1	0	1	0	1	0	1	0	1	0	1	0	0	0
478586	Rare	1	0	0	0	0	0	0	0	0	0	0	0	0	NA	NA	NA
492511	SNP	7	4	6	6	15	10	0	20	1	10	0	21	0	0.285714286	0.952380952	1
586227	Rare	1	0	0	0	0	0	0	0	0	0	0	0	0	NA	NA	NA
645840	Noisy	65	35	2045	35	2045	184	1896	184	1896	353	1727	353	1727	0.016826923	0.088461538	0.169711538
733704	Rare	0	0	0	0	0	0	0	0	0	0	0	0	0	NA	NA	NA
793586	SNP	14	1	0	12	79	1	0	53	38	1	0	91	0	0.131868132	0.582417582	1
890802	Noisy	34	7	554	7	554	37	524	37	524	93	468	93	468	0.012477718	0.065953654	0.165775401
910217	Rare	0	0	0	0	0	0	0	0	0	0	0	0	0	NA	NA	NA
919017	Rare	1	0	0	0	0	0	0	0	0	0	0	0	0	NA	NA	NA
937620	hSNPs	33	29	499	29	499	280	248	280	248	71	457	71	457	0.054924242	0.53030303	0.134469697
953497	Rare	2	0	1	0	1	0	1	0	1	0	1	0	1	0	0	0
1030249	Rare	0	0	0	0	0	0	0	0	0	0	0	0	0	NA	NA	NA
1030720	Rare	4	0	6	0	6	1	5	1	5	3	3	3	3	0	0.166666667	0.5
1031065	Rare	2	0	1	0	1	1	0	1	0	1	0	1	0	0	1	1
1031178	Rare	4	0	6	0	6	0	6	0	6	1	5	1	5	0	0	0.166666667
1031335	Rare	0	0	0	0	0	0	0	0	0	0	0	0	0	NA	NA	NA
1031758	Rare	0	0	0	0	0	0	0	0	0	0	0	0	0	NA	NA	NA
1032727	hSNPs	7	0	21	0	21	1	20	1	20	3	18	3	18	0	0.047619048	0.142857143
1039375	SNP	9	0	0	7	29	0	0	28	8	0	0	36	0	0.194444444	0.777777778	1
1049423	Rare	0	0	0	0	0	0	0	0	0	0	0	0	0	NA	NA	NA
1068040	Rare	0	0	0	0	0	0	0	0	0	0	0	0	0	NA	NA	NA
1086564	Noisy	9	0	36	0	36	3	33	3	33	4	32	4	32	0	0.083333333	0.111111111
1172320	Rare	1	0	0	0	0	0	0	0	0	0	0	0	0	NA	NA	NA
1188088	Rare	2	0	1	0	1	0	1	0	1	0	1	0	1	0	0	0
1189634	Rare	0	0	0	0	0	0	0	0	0	0	0	0	0	NA	NA	NA
1229417	SNP	12	4	11	10	56	14	1	44	22	15	0	66	0	0.151515152	0.666666667	1
1262402	Rare	2	0	1	0	1	1	0	1	0	1	0	1	0	0	1	1
1265896	hSNPs	7	2	19	2	19	4	17	4	17	6	15	6	15	0.095238095	0.19047619	0.285714286
1285412	SNP	21	8	28	20	190	30	6	90	120	36	0	210	0	0.095238095	0.428571429	1
1322584	Rare	5	4	6	4	6	10	0	10	0	10	0	10	0	0.4	1	1
1325100	Rare	0	0	0	0	0	0	0	0	0	0	0	0	0	NA	NA	NA
1381914	Rare	3	2	1	2	1	3	0	3	0	3	0	3	0	0.666666667	1	1
1415559	hSNPs	8	2	26	2	26	2	26	2	26	6	22	6	22	0.071428571	0.071428571	0.214285714
1417667	Noisy	50	26	1199	26	1199	143	1082	143	1082	236	989	236	989	0.02122449	0.116734694	0.192653061
1531388	hSNPs	14	9	82	9	82	39	52	39	52	51	40	51	40	0.098901099	0.428571429	0.56043956
1542537	Rare	0	0	0	0	0	0	0	0	0	0	0	0	0	NA	NA	NA
1593102	Rare	4	0	6	0	6	2	4	2	4	2	4	2	4	0	0.333333333	0.333333333
1598129	Rare	3	0	3	0	3	0	3	0	3	0	3	0	3	0	0	0
1600005	Rare	0	0	0	0	0	0	0	0	0	0	0	0	0	NA	NA	NA
1681092	Rare	2	1	0	1	0	1	0	1	0	1	0	1	0	1	1	1
1749372	SNP	5	0	0	3	7	0	0	10	0	0	0	10	0	0.3	1	1
1791487	Rare	1	0	0	0	0	0	0	0	0	0	0	0	0	NA	NA	NA
1832190	Rare	3	0	3	0	3	0	3	0	3	0	3	0	3	0	0	0
1896011	SNP	4	0	0	3	3	0	0	6	0	0	0	6	0	0.5	1	1
1935661	Rare	1	0	0	0	0	0	0	0	0	0	0	0	0	NA	NA	NA
2052301	Rare	1	0	0	0	0	0	0	0	0	0	0	0	0	NA	NA	NA
2149689	Rare	0	0	0	0	0	0	0	0	0	0	0	0	0	NA	NA	NA
2169284	Noisy	13	0	78	0	78	6	72	6	72	11	67	11	67	0	0.076923077	0.141025641
2172181	Noisy	28	4	374	4	374	37	341	37	341	71	307	71	307	0.010582011	0.097883598	0.187830688
2185742	Rare	1	0	0	0	0	0	0	0	0	0	0	0	0	NA	NA	NA
2194913	Noisy	159	117	12444	117	12444	819	11742	819	11742	1256	11305	1256	11305	0.009314545	0.065201815	0.099992039
2293436	Rare	3	2	1	2	1	3	0	3	0	3	0	3	0	0.666666667	1	1
2315587	Rare	0	0	0	0	0	0	0	0	0	0	0	0	0	NA	NA	NA
2372393	SNP	9	3	25	4	32	15	13	19	17	16	12	22	14	0.111111111	0.527777778	0.611111111
2438536	SNP	56	15	156	47	1493	67	104	234	1306	87	84	501	1039	0.030519481	0.151948052	0.325324675
2475260	Rare	1	0	0	0	0	0	0	0	0	0	0	0	0	NA	NA	NA
2475894	Rare	205	0	0	191	20719	0	0	1284	19626	0	0	1990	18920	0.009134385	0.061406026	0.095169775
2486027	Rare	2	0	1	0	1	0	1	0	1	0	1	0	1	0	0	0
2512967	Rare	1	0	0	0	0	0	0	0	0	0	0	0	0	NA	NA	NA
2584041	Noisy	64	33	1983	33	1983	163	1853	163	1853	320	1696	320	1696	0.016369048	0.080853175	0.158730159
2835878	SNP	15	1	2	14	91	3	0	60	45	3	0	105	0	0.133333333	0.571428571	1
2875584	Rare	1	0	0	0	0	0	0	0	0	0	0	0	0	NA	NA	NA
2885287	Rare	1	0	0	0	0	0	0	0	0	0	0	0	0	NA	NA	NA
2936285	Rare	205	0	0	191	20719	0	0	1284	19626	0	0	1990	18920	0.009134385	0.061406026	0.095169775
3040456	Noisy	65	30	2050	30	2050	178	1902	178	1902	329	1751	329	1751	0.014423077	0.085576923	0.158173077
3068531	Rare	0	0	0	0	0	0	0	0	0	0	0	0	0	NA	NA	NA
3146917	Rare	1	0	0	0	0	0	0	0	0	0	0	0	0	NA	NA	NA
3163564	Rare	1	0	0	0	0	0	0	0	0	0	0	0	0	NA	NA	NA
3180427	Rare	1	0	0	0	0	0	0	0	0	0	0	0	0	NA	NA	NA
3199261	Rare	1	0	0	0	0	0	0	0	0	0	0	0	0	NA	NA	NA
3585914	Rare	1	0	0	0	0	0	0	0	0	0	0	0	0	NA	NA	NA
3638848	hSNPs	16	11	109	11	109	84	36	84	36	28	92	28	92	0.091666667	0.7	0.233333333
3750096	Rare	1	0	0	0	0	0	0	0	0	0	0	0	0	NA	NA	NA
3760713	Rare	0	0	0	0	0	0	0	0	0	0	0	0	0	NA	NA	NA
3836711	Rare	3	2	1	2	1	3	0	3	0	3	0	3	0	0.666666667	1	1
3903369	Rare	0	0	0	0	0	0	0	0	0	0	0	0	0	NA	NA	NA
3928225	hSNPs	6	5	10	5	10	15	0	15	0	15	0	15	0	0.333333333	1	1
3996563	SNP	20	4	17	16	174	9	12	68	122	9	12	139	51	0.084210526	0.357894737	0.731578947
3999002	Rare	205	0	0	191	20719	0	0	1284	19626	0	0	1990	18920	0.009134385	0.061406026	0.095169775
4032705	Rare	1	0	0	0	0	0	0	0	0	0	0	0	0	NA	NA	NA
4064798	Rare	1	0	0	0	0	0	0	0	0	0	0	0	0	NA	NA	NA
4116688	Rare	1	0	0	0	0	0	0	0	0	0	0	0	0	NA	NA	NA
4144038	Rare	4	0	6	0	6	1	5	1	5	3	3	3	3	0	0.166666667	0.5
4183635	Rare	1	0	0	0	0	0	0	0	0	0	0	0	0	NA	NA	NA
4248219	Rare	0	0	0	0	0	0	0	0	0	0	0	0	0	NA	NA	NA
4298690	hSNPs	9	8	28	8	28	30	6	30	6	36	0	36	0	0.222222222	0.833333333	1
4409130	Rare	5	3	7	3	7	10	0	10	0	10	0	10	0	0.3	1	1
4465497	Rare	1	0	0	0	0	0	0	0	0	0	0	0	0	NA	NA	NA
4483529	Rare	2	0	1	0	1	0	1	0	1	1	0	1	0	0	0	1
4541271	Rare	1	0	0	0	0	0	0	0	0	0	0	0	0	NA	NA	NA
4582983	Rare	2	1	0	1	0	1	0	1	0	1	0	1	0	1	1	1
4609181	Rare	3	0	3	0	3	1	2	1	2	1	2	1	2	0	0.333333333	0.333333333
4623423	Noisy	90	49	3956	49	3956	296	3709	296	3709	553	3452	553	3452	0.012234707	0.073907615	0.138077403
4813783	Rare	1	0	0	0	0	0	0	0	0	0	0	0	0	NA	NA	NA
4854857	hSNPs	8	0	28	0	28	2	26	2	26	6	22	6	22	0	0.071428571	0.214285714
4987380	SNP	4	0	0	3	3	0	0	6	0	0	0	6	0	0.5	1	1
5042450	Rare	1	0	0	0	0	0	0	0	0	0	0	0	0	NA	NA	NA
5074610	Rare	0	0	0	0	0	0	0	0	0	0	0	0	0	NA	NA	NA
5081862	Noisy	13	3	75	3	75	11	67	11	67	18	60	18	60	0.038461538	0.141025641	0.230769231
5107485	Rare	1	0	0	0	0	0	0	0	0	0	0	0	0	NA	NA	NA
5117814	Rare	1	0	0	0	0	0	0	0	0	0	0	0	0	NA	NA	NA
5212274	Rare	2	0	1	0	1	0	1	0	1	0	1	0	1	0	0	0
5238254	Rare	1	0	0	0	0	0	0	0	0	0	0	0	0	NA	NA	NA

## Sheet: Supplementary Figure 3
Bottleneck	Type	AUC	Select	Emerge
1	SNP	0.695329	10	0.002
2	SNP	0.71286	10	0.002
3	SNP	0.765782	10	0.002
4	SNP	0.619815	10	0.002
5	SNP	0.766461	10	0.002
10	SNP	0.572716	10	0.002
15	SNP	0.627654	10	0.002
20	SNP	0.633292	10	0.002
30	SNP	0.531029	10	0.002
40	SNP	0.535062	10	0.002
50	SNP	0.575185	10	0.002
1	AF	0.607399	10	0.002
2	AF	0.619333	10	0.002
3	AF	0.755663	10	0.002
4	AF	0.593393	10	0.002
5	AF	0.910644	10	0.002
10	AF	0.668346	10	0.002
15	AF	0.900272	10	0.002
20	AF	0.872642	10	0.002
30	AF	0.932008	10	0.002
40	AF	0.945992	10	0.002
50	AF	0.913893	10	0.002
1	SNP	0.832901	10	0.002
2	SNP	0.758498	10	0.002
3	SNP	0.70284	10	0.002
4	SNP	0.655535	10	0.002
5	SNP	0.768128	10	0.002
10	SNP	0.677798	10	0.002
15	SNP	0.699979	10	0.002
20	SNP	0.55963	10	0.002
30	SNP	0.56358	10	0.002
40	SNP	0.5	10	0.002
50	SNP	0.51786	10	0.002
1	AF	0.746572	10	0.002
2	AF	0.679658	10	0.002
3	AF	0.695617	10	0.002
4	AF	0.688239	10	0.002
5	AF	0.843058	10	0.002
10	AF	0.927749	10	0.002
15	AF	0.895058	10	0.002
20	AF	0.888675	10	0.002
30	AF	0.928868	10	0.002
40	AF	0.928374	10	0.002
50	AF	0.881658	10	0.002
1	SNP	0.746938	10	0.002
2	SNP	0.780514	10	0.002
3	SNP	0.807181	10	0.002
4	SNP	0.799774	10	0.002
5	SNP	0.745206	10	0.002
10	SNP	0.730165	10	0.002
15	SNP	0.647572	10	0.002
20	SNP	0.593704	10	0.002
30	SNP	0.522222	10	0.002
40	SNP	0.5	10	0.002
50	SNP	0.51786	10	0.002
1	AF	0.640021	10	0.002
2	AF	0.713712	10	0.002
3	AF	0.781082	10	0.002
4	AF	0.871023	10	0.002
5	AF	0.808737	10	0.002
10	AF	0.940354	10	0.002
15	AF	0.909588	10	0.002
20	AF	0.940597	10	0.002
30	AF	0.902757	10	0.002
40	AF	0.948551	10	0.002
50	AF	0.952091	10	0.002
1	SNP	0.862613	10	0.002
2	SNP	0.764033	10	0.002
3	SNP	0.581276	10	0.002
4	SNP	0.740844	10	0.002
5	SNP	0.693971	10	0.002
10	SNP	0.599239	10	0.002
15	SNP	0.579342	10	0.002
20	SNP	0.572922	10	0.002
30	SNP	0.58142	10	0.002
40	SNP	0.5	10	0.002
50	SNP	0.522222	10	0.002
1	AF	0.798504	10	0.002
2	AF	0.764095	10	0.002
3	AF	0.605724	10	0.002
4	AF	0.702687	10	0.002
5	AF	0.86184	10	0.002
10	AF	0.878601	10	0.002
15	AF	0.911547	10	0.002
20	AF	0.970391	10	0.002
30	AF	0.944342	10	0.002
40	AF	0.892798	10	0.002
50	AF	0.929778	10	0.002
1	SNP	0.851029	10	0.002
2	SNP	0.754712	10	0.002
3	SNP	0.734527	10	0.002
4	SNP	0.728128	10	0.002
5	SNP	0.674547	10	0.002
10	SNP	0.654691	10	0.002
15	SNP	0.646049	10	0.002
20	SNP	0.539424	10	0.002
30	SNP	0.543416	10	0.002
40	SNP	0.5	10	0.002
50	SNP	0.5	10	0.002
1	AF	0.814953	10	0.002
2	AF	0.711599	10	0.002
3	AF	0.672309	10	0.002
4	AF	0.758218	10	0.002
5	AF	0.809833	10	0.002
10	AF	0.834239	10	0.002
15	AF	0.867292	10	0.002
20	AF	0.913486	10	0.002
30	AF	0.902667	10	0.002
40	AF	0.909959	10	0.002
50	AF	0.893494	10	0.002
1	SNP	0.767695	10	0.002
2	SNP	0.748477	10	0.002
3	SNP	0.743416	10	0.002
4	SNP	0.701749	10	0.002
5	SNP	0.673189	10	0.002
10	SNP	0.746811	10	0.002
15	SNP	0.626872	10	0.002
20	SNP	0.547531	10	0.002
30	SNP	0.539259	10	0.002
40	SNP	0.57321	10	0.002
50	SNP	0.51786	10	0.002
1	AF	0.67284	10	0.002
2	AF	0.714794	10	0.002
3	AF	0.681922	10	0.002
4	AF	0.794601	10	0.002
5	AF	0.739477	10	0.002
10	AF	0.919276	10	0.002
15	AF	0.890835	10	0.002
20	AF	0.901189	10	0.002
30	AF	0.955082	10	0.002
40	AF	0.959568	10	0.002
50	AF	0.902424	10	0.002
1	SNP	0.678251	10	0.002
2	SNP	0.856173	10	0.002
3	SNP	0.644671	10	0.002
4	SNP	0.729568	10	0.002
5	SNP	0.677922	10	0.002
10	SNP	0.614424	10	0.002
15	SNP	0.621667	10	0.002
20	SNP	0.556543	10	0.002
30	SNP	0.513457	10	0.002
40	SNP	0.5	10	0.002
50	SNP	0.5	10	0.002
1	AF	0.596593	10	0.002
2	AF	0.858029	10	0.002
3	AF	0.654811	10	0.002
4	AF	0.737488	10	0.002
5	AF	0.791088	10	0.002
10	AF	0.85729	10	0.002
15	AF	0.934856	10	0.002
20	AF	0.92084	10	0.002
30	AF	0.971481	10	0.002
40	AF	0.930909	10	0.002
50	AF	0.953955	10	0.002
1	SNP	0.759601	10	0.002
2	SNP	0.768333	10	0.002
3	SNP	0.707037	10	0.002
4	SNP	0.653066	10	0.002
5	SNP	0.761872	10	0.002
10	SNP	0.755267	10	0.002
15	SNP	0.641399	10	0.002
20	SNP	0.575185	10	0.002
30	SNP	0.571358	10	0.002
40	SNP	0.526543	10	0.002
50	SNP	0.543745	10	0.002
1	AF	0.689393	10	0.002
2	AF	0.763772	10	0.002
3	AF	0.679344	10	0.002
4	AF	0.837095	10	0.002
5	AF	0.735905	10	0.002
10	AF	0.935527	10	0.002
15	AF	0.863613	10	0.002
20	AF	0.874827	10	0.002
30	AF	0.850202	10	0.002
40	AF	0.949588	10	0.002
50	AF	0.922901	10	0.002
1	SNP	0.727634	10	0.002
2	SNP	0.73177	10	0.002
3	SNP	0.698169	10	0.002
4	SNP	0.730247	10	0.002
5	SNP	0.684424	10	0.002
10	SNP	0.694527	10	0.002
15	SNP	0.571358	10	0.002
20	SNP	0.5	10	0.002
30	SNP	0.582716	10	0.002
40	SNP	0.509012	10	0.002
50	SNP	0.522222	10	0.002
1	AF	0.663325	10	0.002
2	AF	0.711796	10	0.002
3	AF	0.652294	10	0.002
4	AF	0.832574	10	0.002
5	AF	0.725039	10	0.002
10	AF	0.827222	10	0.002
15	AF	0.77856	10	0.002
20	AF	0.899305	10	0.002
30	AF	0.91135	10	0.002
40	AF	0.961366	10	0.002
50	AF	0.942	10	0.002
1	SNP	0.796893	10	0.002
2	SNP	0.814321	10	0.002
3	SNP	0.800597	10	0.002
4	SNP	0.718169	10	0.002
5	SNP	0.682901	10	0.002
10	SNP	0.687428	10	0.002
15	SNP	0.653765	10	0.002
20	SNP	0.543601	10	0.002
30	SNP	0.5	10	0.002
40	SNP	0.509033	10	0.002
50	SNP	0.522222	10	0.002
1	AF	0.705632	10	0.002
2	AF	0.706362	10	0.002
3	AF	0.851535	10	0.002
4	AF	0.714243	10	0.002
5	AF	0.80258	10	0.002
10	AF	0.9013	10	0.002
15	AF	0.907267	10	0.002
20	AF	0.947794	10	0.002
30	AF	0.900654	10	0.002
40	AF	0.960737	10	0.002
50	AF	0.954778	10	0.002
	Type
1	SNP	0.890247	10	0.005
2	SNP	0.712984	10	0.005
3	SNP	0.860453	10	0.005
4	SNP	0.846811	10	0.005
5	SNP	0.746646	10	0.005
10	SNP	0.661173	10	0.005
15	SNP	0.628868	10	0.005
20	SNP	0.627407	10	0.005
30	SNP	0.55963	10	0.005
40	SNP	0.5	10	0.005
50	SNP	0.539671	10	0.005
1	AF	0.873677	10	0.005
2	AF	0.680261	10	0.005
3	AF	0.884317	10	0.005
4	AF	0.914292	10	0.005
5	AF	0.894556	10	0.005
10	AF	0.861247	10	0.005
15	AF	0.889975	10	0.005
20	AF	0.907029	10	0.005
30	AF	0.969193	10	0.005
40	AF	0.966938	10	0.005
50	AF	0.966313	10	0.005
1	SNP	0.857428	10	0.005
2	SNP	0.8207	10	0.005
3	SNP	0.744403	10	0.005
4	SNP	0.786255	10	0.005
5	SNP	0.662284	10	0.005
10	SNP	0.684424	10	0.005
15	SNP	0.552695	10	0.005
20	SNP	0.590514	10	0.005
30	SNP	0.548189	10	0.005
40	SNP	0.535391	10	0.005
50	SNP	0.5	10	0.005
1	AF	0.755751	10	0.005
2	AF	0.855761	10	0.005
3	AF	0.796646	10	0.005
4	AF	0.837506	10	0.005
5	AF	0.759971	10	0.005
10	AF	0.934045	10	0.005
15	AF	0.854502	10	0.005
20	AF	0.972049	10	0.005
30	AF	0.944243	10	0.005
40	AF	0.958527	10	0.005
50	AF	0.964037	10	0.005
1	SNP	0.83963	10	0.005
2	SNP	0.809588	10	0.005
3	SNP	0.793086	10	0.005
4	SNP	0.73786	10	0.005
5	SNP	0.710741	10	0.005
10	SNP	0.775247	10	0.005
15	SNP	0.63607	10	0.005
20	SNP	0.5607	10	0.005
30	SNP	0.526646	10	0.005
40	SNP	0.522222	10	0.005
50	SNP	0.539794	10	0.005
1	AF	0.708887	10	0.005
2	AF	0.803519	10	0.005
3	AF	0.937683	10	0.005
4	AF	0.819609	10	0.005
5	AF	0.817109	10	0.005
10	AF	0.89772	10	0.005
15	AF	0.978379	10	0.005
20	AF	0.937572	10	0.005
30	AF	0.963695	10	0.005
40	AF	0.977181	10	0.005
50	AF	0.981576	10	0.005
1	SNP	0.872716	10	0.005
2	SNP	0.827119	10	0.005
3	SNP	0.735597	10	0.005
4	SNP	0.700576	10	0.005
5	SNP	0.75716	10	0.005
10	SNP	0.629321	10	0.005
15	SNP	0.668683	10	0.005
20	SNP	0.51786	10	0.005
30	SNP	0.526646	10	0.005
40	SNP	0.552346	10	0.005
50	SNP	0.522222	10	0.005
1	AF	0.867531	10	0.005
2	AF	0.799	10	0.005
3	AF	0.808728	10	0.005
4	AF	0.851309	10	0.005
5	AF	0.902469	10	0.005
10	AF	0.904424	10	0.005
15	AF	0.916527	10	0.005
20	AF	0.935247	10	0.005
30	AF	0.941621	10	0.005
40	AF	0.938399	10	0.005
50	AF	0.975728	10	0.005
1	SNP	0.74694	10	0.005
2	SNP	0.887058	10	0.005
3	SNP	0.846564	10	0.005
4	SNP	0.777551	10	0.005
5	SNP	0.83072	10	0.005
10	SNP	0.679547	10	0.005
15	SNP	0.53963	10	0.005
20	SNP	0.509033	10	0.005
30	SNP	0.70216	10	0.005
40	SNP	0.535062	10	0.005
50	SNP	0.51786	10	0.005
1	AF	0.698909	10	0.005
2	AF	0.822049	10	0.005
3	AF	0.886765	10	0.005
4	AF	0.878924	10	0.005
5	AF	0.889918	10	0.005
10	AF	0.874259	10	0.005
15	AF	0.952683	10	0.005
20	AF	0.955029	10	0.005
30	AF	0.968337	10	0.005
40	AF	0.933992	10	0.005
50	AF	0.89349	10	0.005
1	SNP	0.873436	10	0.005
2	SNP	0.883251	10	0.005
3	SNP	0.847675	10	0.005
4	SNP	0.768313	10	0.005
5	SNP	0.75716	10	0.005
10	SNP	0.692757	10	0.005
15	SNP	0.639403	10	0.005
20	SNP	0.535453	10	0.005
30	SNP	0.530823	10	0.005
40	SNP	0.5	10	0.005
50	SNP	0.526708	10	0.005
1	AF	0.926963	10	0.005
2	AF	0.872335	10	0.005
3	AF	0.865091	10	0.005
4	AF	0.909352	10	0.005
5	AF	0.932049	10	0.005
10	AF	0.919107	10	0.005
15	AF	0.933813	10	0.005
20	AF	0.962897	10	0.005
30	AF	0.893947	10	0.005
40	AF	0.962037	10	0.005
50	AF	0.941506	10	0.005
1	SNP	0.786193	10	0.005
2	SNP	0.850741	10	0.005
3	SNP	0.903704	10	0.005
4	SNP	0.648251	10	0.005
5	SNP	0.820309	10	0.005
10	SNP	0.573477	10	0.005
15	SNP	0.597058	10	0.005
20	SNP	0.602881	10	0.005
30	SNP	0.543848	10	0.005
40	SNP	0.543416	10	0.005
50	SNP	0.5	10	0.005
1	AF	0.693444	10	0.005
2	AF	0.860558	10	0.005
3	AF	0.905753	10	0.005
4	AF	0.839366	10	0.005
5	AF	0.951202	10	0.005
10	AF	0.770333	10	0.005
15	AF	0.867827	10	0.005
20	AF	0.969523	10	0.005
30	AF	0.958584	10	0.005
40	AF	0.940169	10	0.005
50	AF	0.9467	10	0.005
1	SNP	0.767449	10	0.005
2	SNP	0.873642	10	0.005
3	SNP	0.819383	10	0.005
4	SNP	0.766872	10	0.005
5	SNP	0.729794	10	0.005
10	SNP	0.683169	10	0.005
15	SNP	0.695844	10	0.005
20	SNP	0.601337	10	0.005
30	SNP	0.544012	10	0.005
40	SNP	0.55963	10	0.005
50	SNP	0.51786	10	0.005
1	AF	0.717891	10	0.005
2	AF	0.883027	10	0.005
3	AF	0.840874	10	0.005
4	AF	0.926041	10	0.005
5	AF	0.897315	10	0.005
10	AF	0.912309	10	0.005
15	AF	0.937066	10	0.005
20	AF	0.970086	10	0.005
30	AF	0.964638	10	0.005
40	AF	0.971247	10	0.005
50	AF	0.929572	10	0.005
1	SNP	0.895206	10	0.005
2	SNP	0.661893	10	0.005
3	SNP	0.836214	10	0.005
4	SNP	0.832984	10	0.005
5	SNP	0.743436	10	0.005
10	SNP	0.688395	10	0.005
15	SNP	0.620741	10	0.005
20	SNP	0.52677	10	0.005
30	SNP	0.55679	10	0.005
40	SNP	0.535062	10	0.005
50	SNP	0.526543	10	0.005
1	AF	0.889284	10	0.005
2	AF	0.782148	10	0.005
3	AF	0.8762	10	0.005
4	AF	0.920634	10	0.005
5	AF	0.865539	10	0.005
10	AF	0.88493	10	0.005
15	AF	0.941728	10	0.005
20	AF	0.983856	10	0.005
30	AF	0.959885	10	0.005
40	AF	0.923255	10	0.005
50	AF	0.962086	10	0.005
1	SNP	0.873348	10	0.005
2	SNP	0.903148	10	0.005
3	SNP	0.833848	10	0.005
4	SNP	0.784527	10	0.005
5	SNP	0.80535	10	0.005
10	SNP	0.6657	10	0.005
15	SNP	0.672037	10	0.005
20	SNP	0.55677	10	0.005
30	SNP	0.551605	10	0.005
40	SNP	0.552263	10	0.005
50	SNP	0.5	10	0.005
1	AF	0.801798	10	0.005
2	AF	0.940226	10	0.005
3	AF	0.917123	10	0.005
4	AF	0.904056	10	0.005
5	AF	0.871708	10	0.005
10	AF	0.925821	10	0.005
15	AF	0.93649	10	0.005
20	AF	0.944305	10	0.005
30	AF	0.964523	10	0.005
40	AF	0.954432	10	0.005
50	AF	0.961457	10	0.005
	Type
1	SNP	0.943704	10	0.01
2	SNP	0.860473	10	0.01
3	SNP	0.772675	10	0.01
4	SNP	0.804877	10	0.01
5	SNP	0.826975	10	0.01
10	SNP	0.646255	10	0.01
15	SNP	0.593107	10	0.01
20	SNP	0.551605	10	0.01
30	SNP	0.601502	10	0.01
40	SNP	0.522305	10	0.01
50	SNP	0.504527	10	0.01
1	AF	0.857346	10	0.01
2	AF	0.891171	10	0.01
3	AF	0.894136	10	0.01
4	AF	0.941342	10	0.01
5	AF	0.955305	10	0.01
10	AF	0.934938	10	0.01
15	AF	0.95101	10	0.01
20	AF	0.939469	10	0.01
30	AF	0.963519	10	0.01
40	AF	0.898358	10	0.01
50	AF	0.990086	10	0.01
1	SNP	0.911687	10	0.01
2	SNP	0.871358	10	0.01
3	SNP	0.886193	10	0.01
4	SNP	0.830082	10	0.01
5	SNP	0.811399	10	0.01
10	SNP	0.796173	10	0.01
15	SNP	0.705185	10	0.01
20	SNP	0.637428	10	0.01
30	SNP	0.585432	10	0.01
40	SNP	0.620535	10	0.01
50	SNP	0.509012	10	0.01
1	AF	0.83301	10	0.01
2	AF	0.93243	10	0.01
3	AF	0.936136	10	0.01
4	AF	0.914198	10	0.01
5	AF	0.929786	10	0.01
10	AF	0.906947	10	0.01
15	AF	0.977823	10	0.01
20	AF	0.971687	10	0.01
30	AF	0.960144	10	0.01
40	AF	0.975436	10	0.01
50	AF	0.985099	10	0.01
1	SNP	0.837798	10	0.01
2	SNP	0.893601	10	0.01
3	SNP	0.91749	10	0.01
4	SNP	0.704506	10	0.01
5	SNP	0.677119	10	0.01
10	SNP	0.778889	10	0.01
15	SNP	0.643683	10	0.01
20	SNP	0.641337	10	0.01
30	SNP	0.625144	10	0.01
40	SNP	0.5	10	0.01
50	SNP	0.611831	10	0.01
1	AF	0.892533	10	0.01
2	AF	0.882905	10	0.01
3	AF	0.907045	10	0.01
4	AF	0.834313	10	0.01
5	AF	0.878128	10	0.01
10	AF	0.930942	10	0.01
15	AF	0.97316	10	0.01
20	AF	0.969877	10	0.01
30	AF	0.977169	10	0.01
40	AF	0.937272	10	0.01
50	AF	0.959313	10	0.01
1	SNP	0.908537	10	0.01
2	SNP	0.844979	10	0.01
3	SNP	0.855597	10	0.01
4	SNP	0.808827	10	0.01
5	SNP	0.801584	10	0.01
10	SNP	0.821173	10	0.01
15	SNP	0.613374	10	0.01
20	SNP	0.597963	10	0.01
30	SNP	0.612984	10	0.01
40	SNP	0.61786	10	0.01
50	SNP	0.522222	10	0.01
1	AF	0.85278	10	0.01
2	AF	0.881733	10	0.01
3	AF	0.919621	10	0.01
4	AF	0.8602	10	0.01
5	AF	0.93735	10	0.01
10	AF	0.939049	10	0.01
15	AF	0.978123	10	0.01
20	AF	0.896794	10	0.01
30	AF	0.970103	10	0.01
40	AF	0.955383	10	0.01
50	AF	0.948959	10	0.01
1	SNP	0.927961	10	0.01
2	SNP	0.915802	10	0.01
3	SNP	0.866646	10	0.01
4	SNP	0.859012	10	0.01
5	SNP	0.865905	10	0.01
10	SNP	0.667675	10	0.01
15	SNP	0.627737	10	0.01
20	SNP	0.590082	10	0.01
30	SNP	0.588868	10	0.01
40	SNP	0.5	10	0.01
50	SNP	0.513498	10	0.01
1	AF	0.890802	10	0.01
2	AF	0.88358	10	0.01
3	AF	0.9463	10	0.01
4	AF	0.970551	10	0.01
5	AF	0.953004	10	0.01
10	AF	0.961222	10	0.01
15	AF	0.902588	10	0.01
20	AF	0.958823	10	0.01
30	AF	0.946383	10	0.01
40	AF	0.928086	10	0.01
50	AF	0.956527	10	0.01
1	SNP	0.89749	10	0.01
2	SNP	0.929753	10	0.01
3	SNP	0.858416	10	0.01
4	SNP	0.886543	10	0.01
5	SNP	0.826152	10	0.01
10	SNP	0.809218	10	0.01
15	SNP	0.600802	10	0.01
20	SNP	0.535309	10	0.01
30	SNP	0.572881	10	0.01
40	SNP	0.535062	10	0.01
50	SNP	0.556296	10	0.01
1	AF	0.878193	10	0.01
2	AF	0.95607	10	0.01
3	AF	0.932074	10	0.01
4	AF	0.876321	10	0.01
5	AF	0.969644	10	0.01
10	AF	0.95842	10	0.01
15	AF	0.946074	10	0.01
20	AF	0.926881	10	0.01
30	AF	0.948514	10	0.01
40	AF	0.945572	10	0.01
50	AF	0.936728	10	0.01
1	SNP	0.941646	10	0.01
2	SNP	0.870679	10	0.01
3	SNP	0.888395	10	0.01
4	SNP	0.824321	10	0.01
5	SNP	0.878951	10	0.01
10	SNP	0.746523	10	0.01
15	SNP	0.675864	10	0.01
20	SNP	0.646481	10	0.01
30	SNP	0.607901	10	0.01
40	SNP	0.605103	10	0.01
50	SNP	0.539259	10	0.01
1	AF	0.882545	10	0.01
2	AF	0.853578	10	0.01
3	AF	0.913984	10	0.01
4	AF	0.927074	10	0.01
5	AF	0.935033	10	0.01
10	AF	0.961004	10	0.01
15	AF	0.939683	10	0.01
20	AF	0.964551	10	0.01
30	AF	0.913235	10	0.01
40	AF	0.947202	10	0.01
50	AF	0.969531	10	0.01
1	SNP	0.918169	10	0.01
2	SNP	0.896132	10	0.01
3	SNP	0.916049	10	0.01
4	SNP	0.783601	10	0.01
5	SNP	0.764588	10	0.01
10	SNP	0.803909	10	0.01
15	SNP	0.664444	10	0.01
20	SNP	0.622819	10	0.01
30	SNP	0.584588	10	0.01
40	SNP	0.556893	10	0.01
50	SNP	0.51786	10	0.01
1	AF	0.940502	10	0.01
2	AF	0.879874	10	0.01
3	AF	0.934992	10	0.01
4	AF	0.914091	10	0.01
5	AF	0.773599	10	0.01
10	AF	0.964819	10	0.01
15	AF	0.932467	10	0.01
20	AF	0.954568	10	0.01
30	AF	0.955704	10	0.01
40	AF	0.970967	10	0.01
50	AF	0.989506	10	0.01
1	SNP	0.940844	10	0.01
2	SNP	0.860494	10	0.01
3	SNP	0.869753	10	0.01
4	SNP	0.805823	10	0.01
5	SNP	0.845288	10	0.01
10	SNP	0.658457	10	0.01
15	SNP	0.609691	10	0.01
20	SNP	0.619979	10	0.01
30	SNP	0.597922	10	0.01
40	SNP	0.522222	10	0.01
50	SNP	0.509012	10	0.01
1	AF	0.929811	10	0.01
2	AF	0.870498	10	0.01
3	AF	0.959728	10	0.01
4	AF	0.937208	10	0.01
5	AF	0.904422	10	0.01
10	AF	0.946459	10	0.01
15	AF	0.970305	10	0.01
20	AF	0.97372	10	0.01
30	AF	0.966379	10	0.01
40	AF	0.968276	10	0.01
50	AF	0.974395	10	0.01
1	SNP	0.944465	10	0.01
2	SNP	0.916255	10	0.01
3	SNP	0.818313	10	0.01
4	SNP	0.856502	10	0.01
5	SNP	0.846914	10	0.01
10	SNP	0.710926	10	0.01
15	SNP	0.641193	10	0.01
20	SNP	0.635576	10	0.01
30	SNP	0.5	10	0.01
40	SNP	0.560864	10	0.01
50	SNP	0.504527	10	0.01
1	AF	0.939144	10	0.01
2	AF	0.931597	10	0.01
3	AF	0.916823	10	0.01
4	AF	0.92208	10	0.01
5	AF	0.898193	10	0.01
10	AF	0.863551	10	0.01
15	AF	0.957469	10	0.01
20	AF	0.984041	10	0.01
30	AF	0.923761	10	0.01
40	AF	0.965362	10	0.01
50	AF	0.93584	10	0.01
	Type
1	SNP	0.903848	1	0.002
2	SNP	0.901502	1	0.002
3	SNP	0.895329	1	0.002
4	SNP	0.85677	1	0.002
5	SNP	0.778621	1	0.002
10	SNP	0.859156	1	0.002
15	SNP	0.895391	1	0.002
20	SNP	0.756708	1	0.002
30	SNP	0.873292	1	0.002
40	SNP	0.916193	1	0.002
50	SNP	0.791564	1	0.002
1	AF	0.904259	1	0.002
2	AF	0.863609	1	0.002
3	AF	0.867352	1	0.002
4	AF	0.777276	1	0.002
5	AF	0.579058	1	0.002
10	AF	0.803831	1	0.002
15	AF	0.89572	1	0.002
20	AF	0.661971	1	0.002
30	AF	0.845218	1	0.002
40	AF	0.914214	1	0.002
50	AF	0.738346	1	0.002
1	SNP	0.8743	1	0.002
2	SNP	0.856704	1	0.002
3	SNP	0.893107	1	0.002
4	SNP	0.855473	1	0.002
5	SNP	0.771008	1	0.002
10	SNP	0.882963	1	0.002
15	SNP	0.906605	1	0.002
20	SNP	0.839527	1	0.002
30	SNP	0.874074	1	0.002
40	SNP	0.888107	1	0.002
50	SNP	0.862428	1	0.002
1	AF	0.830593	1	0.002
2	AF	0.793574	1	0.002
3	AF	0.86786	1	0.002
4	AF	0.75579	1	0.002
5	AF	0.630473	1	0.002
10	AF	0.862531	1	0.002
15	AF	0.87137	1	0.002
20	AF	0.757671	1	0.002
30	AF	0.871103	1	0.002
40	AF	0.865658	1	0.002
50	AF	0.781469	1	0.002
1	SNP	0.878045	1	0.002
2	SNP	0.88572	1	0.002
3	SNP	0.803107	1	0.002
4	SNP	0.883807	1	0.002
5	SNP	0.850144	1	0.002
10	SNP	0.883951	1	0.002
15	SNP	0.88428	1	0.002
20	SNP	0.853848	1	0.002
30	SNP	0.846091	1	0.002
40	SNP	0.880453	1	0.002
50	SNP	0.851152	1	0.002
1	AF	0.862381	1	0.002
2	AF	0.784195	1	0.002
3	AF	0.508263	1	0.002
4	AF	0.841774	1	0.002
5	AF	0.765844	1	0.002
10	AF	0.860733	1	0.002
15	AF	0.846835	1	0.002
20	AF	0.802337	1	0.002
30	AF	0.861963	1	0.002
40	AF	0.853247	1	0.002
50	AF	0.833947	1	0.002
1	SNP	0.831584	1	0.002
2	SNP	0.830062	1	0.002
3	SNP	0.812099	1	0.002
4	SNP	0.860267	1	0.002
5	SNP	0.856934	1	0.002
10	SNP	0.852037	1	0.002
15	SNP	0.873498	1	0.002
20	SNP	0.929527	1	0.002
30	SNP	0.894671	1	0.002
40	SNP	0.813477	1	0.002
50	SNP	0.886173	1	0.002
1	AF	0.682691	1	0.002
2	AF	0.722819	1	0.002
3	AF	0.742305	1	0.002
4	AF	0.768724	1	0.002
5	AF	0.789181	1	0.002
10	AF	0.796753	1	0.002
15	AF	0.757938	1	0.002
20	AF	0.90914	1	0.002
30	AF	0.877733	1	0.002
40	AF	0.703979	1	0.002
50	AF	0.89237	1	0.002
1	SNP	0.834835	1	0.002
2	SNP	0.883395	1	0.002
3	SNP	0.87463	1	0.002
4	SNP	0.857778	1	0.002
5	SNP	0.89535	1	0.002
10	SNP	0.88751	1	0.002
15	SNP	0.918601	1	0.002
20	SNP	0.889877	1	0.002
30	SNP	0.885679	1	0.002
40	SNP	0.886975	1	0.002
50	SNP	0.878683	1	0.002
1	AF	0.716644	1	0.002
2	AF	0.862901	1	0.002
3	AF	0.794782	1	0.002
4	AF	0.845391	1	0.002
5	AF	0.84421	1	0.002
10	AF	0.864626	1	0.002
15	AF	0.910679	1	0.002
20	AF	0.909667	1	0.002
30	AF	0.8673	1	0.002
40	AF	0.827519	1	0.002
50	AF	0.871626	1	0.002
1	SNP	0.811399	1	0.002
2	SNP	0.871152	1	0.002
3	SNP	0.814136	1	0.002
4	SNP	0.858086	1	0.002
5	SNP	0.905473	1	0.002
10	SNP	0.767305	1	0.002
15	SNP	0.880802	1	0.002
20	SNP	0.932922	1	0.002
30	SNP	0.867778	1	0.002
40	SNP	0.926708	1	0.002
50	SNP	0.836543	1	0.002
1	AF	0.624986	1	0.002
2	AF	0.829181	1	0.002
3	AF	0.718041	1	0.002
4	AF	0.733539	1	0.002
5	AF	0.932144	1	0.002
10	AF	0.595572	1	0.002
15	AF	0.836267	1	0.002
20	AF	0.947745	1	0.002
30	AF	0.804996	1	0.002
40	AF	0.936152	1	0.002
50	AF	0.728856	1	0.002
1	SNP	0.877634	1	0.002
2	SNP	0.837346	1	0.002
3	SNP	0.887243	1	0.002
4	SNP	0.886235	1	0.002
5	SNP	0.884321	1	0.002
10	SNP	0.887551	1	0.002
15	SNP	0.830432	1	0.002
20	SNP	0.917716	1	0.002
30	SNP	0.870021	1	0.002
40	SNP	0.87928	1	0.002
50	SNP	0.835267	1	0.002
1	AF	0.8453	1	0.002
2	AF	0.707782	1	0.002
3	AF	0.924243	1	0.002
4	AF	0.870235	1	0.002
5	AF	0.837704	1	0.002
10	AF	0.863111	1	0.002
15	AF	0.777296	1	0.002
20	AF	0.951959	1	0.002
30	AF	0.854053	1	0.002
40	AF	0.894313	1	0.002
50	AF	0.827984	1	0.002
1	SNP	0.900529	1	0.002
2	SNP	0.934239	1	0.002
3	SNP	0.837387	1	0.002
4	SNP	0.813313	1	0.002
5	SNP	0.829156	1	0.002
10	SNP	0.7207	1	0.002
15	SNP	0.877572	1	0.002
20	SNP	0.819465	1	0.002
30	SNP	0.856543	1	0.002
40	SNP	0.85963	1	0.002
50	SNP	0.919506	1	0.002
1	AF	0.85899	1	0.002
2	AF	0.925737	1	0.002
3	AF	0.718895	1	0.002
4	AF	0.691025	1	0.002
5	AF	0.741165	1	0.002
10	AF	0.541494	1	0.002
15	AF	0.84777	1	0.002
20	AF	0.696235	1	0.002
30	AF	0.828243	1	0.002
40	AF	0.873889	1	0.002
50	AF	0.911667	1	0.002
1	SNP	0.855247	1	0.002
2	SNP	0.823405	1	0.002
3	SNP	0.830267	1	0.002
4	SNP	0.90928	1	0.002
5	SNP	0.760514	1	0.002
10	SNP	0.866091	1	0.002
15	SNP	0.880267	1	0.002
20	SNP	0.879835	1	0.002
30	SNP	0.910123	1	0.002
40	SNP	0.85823	1	0.002
50	SNP	0.901893	1	0.002
1	AF	0.799708	1	0.002
2	AF	0.767619	1	0.002
3	AF	0.77835	1	0.002
4	AF	0.901185	1	0.002
5	AF	0.68328	1	0.002
10	AF	0.848428	1	0.002
15	AF	0.85014	1	0.002
20	AF	0.803189	1	0.002
30	AF	0.915062	1	0.002
40	AF	0.84193	1	0.002
50	AF	0.89158	1	0.002
1	SNP	0.800658	1	0.002
2	SNP	0.844342	1	0.002
3	SNP	0.880226	1	0.002
4	SNP	0.87677	1	0.002
5	SNP	0.89572	1	0.002
10	SNP	0.843004	1	0.002
15	SNP	0.861049	1	0.002
20	SNP	0.842346	1	0.002
30	SNP	0.88858	1	0.002
40	SNP	0.880267	1	0.002
50	SNP	0.912305	1	0.002
1	AF	0.712226	1	0.002
2	AF	0.764753	1	0.002
3	AF	0.790115	1	0.002
4	AF	0.802004	1	0.002
5	AF	0.885909	1	0.002
10	AF	0.749593	1	0.002
15	AF	0.83958	1	0.002
20	AF	0.802802	1	0.002
30	AF	0.888572	1	0.002
40	AF	0.830074	1	0.002
50	AF	0.918716	1	0.002
	Type
1	SNP	0.931358	1	0.005
2	SNP	0.899259	1	0.005
3	SNP	0.943436	1	0.005
4	SNP	0.922654	1	0.005
5	SNP	0.926852	1	0.005
10	SNP	0.956584	1	0.005
15	SNP	0.951646	1	0.005
20	SNP	0.96249	1	0.005
30	SNP	0.938971	1	0.005
40	SNP	0.939321	1	0.005
50	SNP	0.94107	1	0.005
1	AF	0.879342	1	0.005
2	AF	0.930103	1	0.005
3	AF	0.906733	1	0.005
4	AF	0.892556	1	0.005
5	AF	0.914354	1	0.005
10	AF	0.954111	1	0.005
15	AF	0.958444	1	0.005
20	AF	0.97244	1	0.005
30	AF	0.949243	1	0.005
40	AF	0.949053	1	0.005
50	AF	0.957407	1	0.005
1	SNP	0.933004	1	0.005
2	SNP	0.955905	1	0.005
3	SNP	0.959959	1	0.005
4	SNP	0.948786	1	0.005
5	SNP	0.933827	1	0.005
10	SNP	0.911914	1	0.005
15	SNP	0.926996	1	0.005
20	SNP	0.954383	1	0.005
30	SNP	0.932449	1	0.005
40	SNP	0.925905	1	0.005
50	SNP	0.919938	1	0.005
1	AF	0.869741	1	0.005
2	AF	0.934189	1	0.005
3	AF	0.953922	1	0.005
4	AF	0.960471	1	0.005
5	AF	0.938004	1	0.005
10	AF	0.935704	1	0.005
15	AF	0.923123	1	0.005
20	AF	0.978136	1	0.005
30	AF	0.951794	1	0.005
40	AF	0.923984	1	0.005
50	AF	0.908934	1	0.005
1	SNP	0.946276	1	0.005
2	SNP	0.904774	1	0.005
3	SNP	0.913827	1	0.005
4	SNP	0.954691	1	0.005
5	SNP	0.933477	1	0.005
10	SNP	0.897881	1	0.005
15	SNP	0.953704	1	0.005
20	SNP	0.956029	1	0.005
30	SNP	0.955926	1	0.005
40	SNP	0.943416	1	0.005
50	SNP	0.960761	1	0.005
1	AF	0.869405	1	0.005
2	AF	0.858078	1	0.005
3	AF	0.898502	1	0.005
4	AF	0.966148	1	0.005
5	AF	0.922819	1	0.005
10	AF	0.883481	1	0.005
15	AF	0.978387	1	0.005
20	AF	0.962469	1	0.005
30	AF	0.970354	1	0.005
40	AF	0.963021	1	0.005
50	AF	0.970955	1	0.005
1	SNP	0.889897	1	0.005
2	SNP	0.901975	1	0.005
3	SNP	0.94142	1	0.005
4	SNP	0.955021	1	0.005
5	SNP	0.94537	1	0.005
10	SNP	0.916934	1	0.005
15	SNP	0.948827	1	0.005
20	SNP	0.94535	1	0.005
30	SNP	0.947119	1	0.005
40	SNP	0.949506	1	0.005
50	SNP	0.94179	1	0.005
1	AF	0.795761	1	0.005
2	AF	0.82572	1	0.005
3	AF	0.925819	1	0.005
4	AF	0.92307	1	0.005
5	AF	0.936488	1	0.005
10	AF	0.903379	1	0.005
15	AF	0.971239	1	0.005
20	AF	0.962218	1	0.005
30	AF	0.959453	1	0.005
40	AF	0.965905	1	0.005
50	AF	0.968119	1	0.005
1	SNP	0.812774	1	0.005
2	SNP	0.964424	1	0.005
3	SNP	0.948807	1	0.005
4	SNP	0.944753	1	0.005
5	SNP	0.955473	1	0.005
10	SNP	0.91965	1	0.005
15	SNP	0.941975	1	0.005
20	SNP	0.95679	1	0.005
30	SNP	0.956337	1	0.005
40	SNP	0.955226	1	0.005
50	SNP	0.923395	1	0.005
1	AF	0.694502	1	0.005
2	AF	0.94764	1	0.005
3	AF	0.934823	1	0.005
4	AF	0.934523	1	0.005
5	AF	0.956687	1	0.005
10	AF	0.921317	1	0.005
15	AF	0.970675	1	0.005
20	AF	0.958877	1	0.005
30	AF	0.973346	1	0.005
40	AF	0.961119	1	0.005
50	AF	0.91528	1	0.005
1	SNP	0.880041	1	0.005
2	SNP	0.958004	1	0.005
3	SNP	0.939383	1	0.005
4	SNP	0.947695	1	0.005
5	SNP	0.928519	1	0.005
10	SNP	0.963704	1	0.005
15	SNP	0.955802	1	0.005
20	SNP	0.911296	1	0.005
30	SNP	0.932531	1	0.005
40	SNP	0.928827	1	0.005
50	SNP	0.918539	1	0.005
1	AF	0.793305	1	0.005
2	AF	0.905235	1	0.005
3	AF	0.897737	1	0.005
4	AF	0.960981	1	0.005
5	AF	0.945276	1	0.005
10	AF	0.97963	1	0.005
15	AF	0.960148	1	0.005
20	AF	0.89642	1	0.005
30	AF	0.927671	1	0.005
40	AF	0.931473	1	0.005
50	AF	0.925675	1	0.005
1	SNP	0.890226	1	0.005
2	SNP	0.939979	1	0.005
3	SNP	0.944918	1	0.005
4	SNP	0.93644	1	0.005
5	SNP	0.949959	1	0.005
10	SNP	0.951399	1	0.005
15	SNP	0.933416	1	0.005
20	SNP	0.938045	1	0.005
30	SNP	0.944897	1	0.005
40	SNP	0.951193	1	0.005
50	SNP	0.941543	1	0.005
1	AF	0.823436	1	0.005
2	AF	0.960733	1	0.005
3	AF	0.933519	1	0.005
4	AF	0.941971	1	0.005
5	AF	0.959827	1	0.005
10	AF	0.935671	1	0.005
15	AF	0.931988	1	0.005
20	AF	0.93963	1	0.005
30	AF	0.9413	1	0.005
40	AF	0.969041	1	0.005
50	AF	0.948255	1	0.005
1	SNP	0.936461	1	0.005
2	SNP	0.947922	1	0.005
3	SNP	0.955617	1	0.005
4	SNP	0.918313	1	0.005
5	SNP	0.950062	1	0.005
10	SNP	0.959835	1	0.005
15	SNP	0.937058	1	0.005
20	SNP	0.953292	1	0.005
30	SNP	0.914712	1	0.005
40	SNP	0.947387	1	0.005
50	SNP	0.96751	1	0.005
1	AF	0.935759	1	0.005
2	AF	0.947329	1	0.005
3	AF	0.9377	1	0.005
4	AF	0.923967	1	0.005
5	AF	0.951218	1	0.005
10	AF	0.966222	1	0.005
15	AF	0.956514	1	0.005
20	AF	0.97423	1	0.005
30	AF	0.928601	1	0.005
40	AF	0.953276	1	0.005
50	AF	0.9813	1	0.005
1	SNP	0.950412	1	0.005
2	SNP	0.918868	1	0.005
3	SNP	0.937613	1	0.005
4	SNP	0.95107	1	0.005
5	SNP	0.907243	1	0.005
10	SNP	0.927387	1	0.005
15	SNP	0.939012	1	0.005
20	SNP	0.950658	1	0.005
30	SNP	0.913004	1	0.005
40	SNP	0.947387	1	0.005
50	SNP	0.929815	1	0.005
1	AF	0.942235	1	0.005
2	AF	0.885021	1	0.005
3	AF	0.971356	1	0.005
4	AF	0.92734	1	0.005
5	AF	0.893955	1	0.005
10	AF	0.92972	1	0.005
15	AF	0.928539	1	0.005
20	AF	0.966144	1	0.005
30	AF	0.91228	1	0.005
40	AF	0.942004	1	0.005
50	AF	0.944691	1	0.005
1	SNP	0.948395	1	0.005
2	SNP	0.911461	1	0.005
3	SNP	0.944074	1	0.005
4	SNP	0.96286	1	0.005
5	SNP	0.911276	1	0.005
10	SNP	0.96323	1	0.005
15	SNP	0.949815	1	0.005
20	SNP	0.97216	1	0.005
30	SNP	0.922263	1	0.005
40	SNP	0.951173	1	0.005
50	SNP	0.96035	1	0.005
1	AF	0.933827	1	0.005
2	AF	0.876099	1	0.005
3	AF	0.902642	1	0.005
4	AF	0.974716	1	0.005
5	AF	0.927465	1	0.005
10	AF	0.976255	1	0.005
15	AF	0.935877	1	0.005
20	AF	0.971667	1	0.005
30	AF	0.944374	1	0.005
40	AF	0.974634	1	0.005
50	AF	0.980449	1	0.005
	Type
1	SNP	0.932572	1	0.01
2	SNP	0.970556	1	0.01
3	SNP	0.977428	1	0.01
4	SNP	0.954486	1	0.01
5	SNP	0.972881	1	0.01
10	SNP	0.96428	1	0.01
15	SNP	0.974753	1	0.01
20	SNP	0.968971	1	0.01
30	SNP	0.967222	1	0.01
40	SNP	0.969527	1	0.01
50	SNP	0.975988	1	0.01
1	AF	0.943064	1	0.01
2	AF	0.970531	1	0.01
3	AF	0.8963	1	0.01
4	AF	0.965547	1	0.01
5	AF	0.949136	1	0.01
10	AF	0.977716	1	0.01
15	AF	0.975317	1	0.01
20	AF	0.968473	1	0.01
30	AF	0.964165	1	0.01
40	AF	0.978251	1	0.01
50	AF	0.989309	1	0.01
1	SNP	0.951039	1	0.01
2	SNP	0.968765	1	0.01
3	SNP	0.963313	1	0.01
4	SNP	0.975144	1	0.01
5	SNP	0.974383	1	0.01
10	SNP	0.957366	1	0.01
15	SNP	0.973169	1	0.01
20	SNP	0.961152	1	0.01
30	SNP	0.973827	1	0.01
40	SNP	0.963066	1	0.01
50	SNP	0.971667	1	0.01
1	AF	0.790008	1	0.01
2	AF	0.929543	1	0.01
3	AF	0.974807	1	0.01
4	AF	0.94386	1	0.01
5	AF	0.982761	1	0.01
10	AF	0.964798	1	0.01
15	AF	0.984239	1	0.01
20	AF	0.944008	1	0.01
30	AF	0.982523	1	0.01
40	AF	0.981136	1	0.01
50	AF	0.985757	1	0.01
1	SNP	0.965103	1	0.01
2	SNP	0.970021	1	0.01
3	SNP	0.971626	1	0.01
4	SNP	0.952942	1	0.01
5	SNP	0.967346	1	0.01
10	SNP	0.969609	1	0.01
15	SNP	0.968663	1	0.01
20	SNP	0.973642	1	0.01
30	SNP	0.970617	1	0.01
40	SNP	0.957366	1	0.01
50	SNP	0.97286	1	0.01
1	AF	0.973241	1	0.01
2	AF	0.966975	1	0.01
3	AF	0.931794	1	0.01
4	AF	0.926325	1	0.01
5	AF	0.981294	1	0.01
10	AF	0.962654	1	0.01
15	AF	0.984025	1	0.01
20	AF	0.97363	1	0.01
30	AF	0.98663	1	0.01
40	AF	0.969543	1	0.01
50	AF	0.984449	1	0.01
1	SNP	0.965296	1	0.01
2	SNP	0.971317	1	0.01
3	SNP	0.968374	1	0.01
4	SNP	0.970576	1	0.01
5	SNP	0.940823	1	0.01
10	SNP	0.950103	1	0.01
15	SNP	0.9757	1	0.01
20	SNP	0.969671	1	0.01
30	SNP	0.973786	1	0.01
40	SNP	0.959136	1	0.01
50	SNP	0.958889	1	0.01
1	AF	0.854623	1	0.01
2	AF	0.975058	1	0.01
3	AF	0.933535	1	0.01
4	AF	0.956004	1	0.01
5	AF	0.952436	1	0.01
10	AF	0.949165	1	0.01
15	AF	0.990597	1	0.01
20	AF	0.976247	1	0.01
30	AF	0.989259	1	0.01
40	AF	0.980062	1	0.01
50	AF	0.982909	1	0.01
1	SNP	0.936722	1	0.01
2	SNP	0.965885	1	0.01
3	SNP	0.964774	1	0.01
4	SNP	0.963889	1	0.01
5	SNP	0.963642	1	0.01
10	SNP	0.97358	1	0.01
15	SNP	0.965576	1	0.01
20	SNP	0.963951	1	0.01
30	SNP	0.966914	1	0.01
40	SNP	0.955329	1	0.01
50	SNP	0.959033	1	0.01
1	AF	0.884082	1	0.01
2	AF	0.954123	1	0.01
3	AF	0.93742	1	0.01
4	AF	0.967082	1	0.01
5	AF	0.957988	1	0.01
10	AF	0.972185	1	0.01
15	AF	0.983576	1	0.01
20	AF	0.966272	1	0.01
30	AF	0.978239	1	0.01
40	AF	0.966897	1	0.01
50	AF	0.979095	1	0.01
1	SNP	0.973189	1	0.01
2	SNP	0.95572	1	0.01
3	SNP	0.966111	1	0.01
4	SNP	0.974403	1	0.01
5	SNP	0.975556	1	0.01
10	SNP	0.963128	1	0.01
15	SNP	0.963848	1	0.01
20	SNP	0.976379	1	0.01
30	SNP	0.965638	1	0.01
40	SNP	0.973457	1	0.01
50	SNP	0.958971	1	0.01
1	AF	0.935016	1	0.01
2	AF	0.923058	1	0.01
3	AF	0.982288	1	0.01
4	AF	0.964621	1	0.01
5	AF	0.975424	1	0.01
10	AF	0.971434	1	0.01
15	AF	0.969556	1	0.01
20	AF	0.987572	1	0.01
30	AF	0.976942	1	0.01
40	AF	0.985572	1	0.01
50	AF	0.97023	1	0.01
1	SNP	0.94465	1	0.01
2	SNP	0.973128	1	0.01
3	SNP	0.947305	1	0.01
4	SNP	0.970988	1	0.01
5	SNP	0.971955	1	0.01
10	SNP	0.969444	1	0.01
15	SNP	0.968539	1	0.01
20	SNP	0.963889	1	0.01
30	SNP	0.966893	1	0.01
40	SNP	0.970288	1	0.01
50	SNP	0.965123	1	0.01
1	AF	0.889912	1	0.01
2	AF	0.94371	1	0.01
3	AF	0.970152	1	0.01
4	AF	0.975119	1	0.01
5	AF	0.961272	1	0.01
10	AF	0.978741	1	0.01
15	AF	0.980284	1	0.01
20	AF	0.969844	1	0.01
30	AF	0.982107	1	0.01
40	AF	0.985749	1	0.01
50	AF	0.974815	1	0.01
1	SNP	0.964543	1	0.01
2	SNP	0.952346	1	0.01
3	SNP	0.961296	1	0.01
4	SNP	0.973313	1	0.01
5	SNP	0.969568	1	0.01
10	SNP	0.967387	1	0.01
15	SNP	0.970021	1	0.01
20	SNP	0.967305	1	0.01
30	SNP	0.961049	1	0.01
40	SNP	0.965309	1	0.01
50	SNP	0.965062	1	0.01
1	AF	0.905519	1	0.01
2	AF	0.973576	1	0.01
3	AF	0.947066	1	0.01
4	AF	0.970041	1	0.01
5	AF	0.985407	1	0.01
10	AF	0.972556	1	0.01
15	AF	0.983444	1	0.01
20	AF	0.968947	1	0.01
30	AF	0.974963	1	0.01
40	AF	0.982222	1	0.01
50	AF	0.97014	1	0.01
1	SNP	0.964564	1	0.01
2	SNP	0.970947	1	0.01
3	SNP	0.966255	1	0.01
4	SNP	0.961584	1	0.01
5	SNP	0.971091	1	0.01
10	SNP	0.969527	1	0.01
15	SNP	0.976852	1	0.01
20	SNP	0.96358	1	0.01
30	SNP	0.966708	1	0.01
40	SNP	0.964465	1	0.01
50	SNP	0.9593	1	0.01
1	AF	0.884331	1	0.01
2	AF	0.97673	1	0.01
3	AF	0.972033	1	0.01
4	AF	0.974288	1	0.01
5	AF	0.971539	1	0.01
10	AF	0.98172	1	0.01
15	AF	0.984041	1	0.01
20	AF	0.980626	1	0.01
30	AF	0.978428	1	0.01
40	AF	0.975107	1	0.01
50	AF	0.974564	1	0.01
1	SNP	0.967572	1	0.01
2	SNP	0.96856	1	0.01
3	SNP	0.95928	1	0.01
4	SNP	0.961811	1	0.01
5	SNP	0.960658	1	0.01
10	SNP	0.973765	1	0.01
15	SNP	0.964156	1	0.01
20	SNP	0.967305	1	0.01
30	SNP	0.968745	1	0.01
40	SNP	0.958045	1	0.01
50	SNP	0.965597	1	0.01
1	AF	0.953115	1	0.01
2	AF	0.901453	1	0.01
3	AF	0.952584	1	0.01
4	AF	0.967852	1	0.01
5	AF	0.927728	1	0.01
10	AF	0.978296	1	0.01
15	AF	0.98479	1	0.01
20	AF	0.975934	1	0.01
30	AF	0.988737	1	0.01
40	AF	0.97423	1	0.01
50	AF	0.97814	1	0.01
	Type
1	SNP	0.84286	3	0.002
2	SNP	0.736903	3	0.002
3	SNP	0.786173	3	0.002
4	SNP	0.756214	3	0.002
5	SNP	0.776317	3	0.002
10	SNP	0.78965	3	0.002
15	SNP	0.790123	3	0.002
20	SNP	0.812531	3	0.002
30	SNP	0.695206	3	0.002
40	SNP	0.777181	3	0.002
50	SNP	0.791235	3	0.002
1	AF	0.815481	3	0.002
2	AF	0.662438	3	0.002
3	AF	0.743276	3	0.002
4	AF	0.75356	3	0.002
5	AF	0.797105	3	0.002
10	AF	0.909243	3	0.002
15	AF	0.83272	3	0.002
20	AF	0.929041	3	0.002
30	AF	0.958963	3	0.002
40	AF	0.847296	3	0.002
50	AF	0.972337	3	0.002
1	SNP	0.831152	3	0.002
2	SNP	0.784218	3	0.002
3	SNP	0.769671	3	0.002
4	SNP	0.81286	3	0.002
5	SNP	0.789198	3	0.002
10	SNP	0.851049	3	0.002
15	SNP	0.781502	3	0.002
20	SNP	0.794835	3	0.002
30	SNP	0.783025	3	0.002
40	SNP	0.747778	3	0.002
50	SNP	0.735267	3	0.002
1	AF	0.722523	3	0.002
2	AF	0.761477	3	0.002
3	AF	0.812949	3	0.002
4	AF	0.845607	3	0.002
5	AF	0.854572	3	0.002
10	AF	0.960642	3	0.002
15	AF	0.893547	3	0.002
20	AF	0.935872	3	0.002
30	AF	0.829243	3	0.002
40	AF	0.979136	3	0.002
50	AF	0.941128	3	0.002
1	SNP	0.810442	3	0.002
2	SNP	0.789753	3	0.002
3	SNP	0.751091	3	0.002
4	SNP	0.811749	3	0.002
5	SNP	0.818374	3	0.002
10	SNP	0.795144	3	0.002
15	SNP	0.782551	3	0.002
20	SNP	0.77893	3	0.002
30	SNP	0.785988	3	0.002
40	SNP	0.767016	3	0.002
50	SNP	0.745123	3	0.002
1	AF	0.713897	3	0.002
2	AF	0.779996	3	0.002
3	AF	0.694016	3	0.002
4	AF	0.822317	3	0.002
5	AF	0.853667	3	0.002
10	AF	0.850346	3	0.002
15	AF	0.932403	3	0.002
20	AF	0.962	3	0.002
30	AF	0.949642	3	0.002
40	AF	0.949181	3	0.002
50	AF	0.957807	3	0.002
1	SNP	0.83142	3	0.002
2	SNP	0.878519	3	0.002
3	SNP	0.800494	3	0.002
4	SNP	0.801337	3	0.002
5	SNP	0.822551	3	0.002
10	SNP	0.782593	3	0.002
15	SNP	0.770823	3	0.002
20	SNP	0.813292	3	0.002
30	SNP	0.735391	3	0.002
40	SNP	0.74642	3	0.002
50	SNP	0.70179	3	0.002
1	AF	0.842177	3	0.002
2	AF	0.842724	3	0.002
3	AF	0.746214	3	0.002
4	AF	0.784755	3	0.002
5	AF	0.836189	3	0.002
10	AF	0.897401	3	0.002
15	AF	0.9277	3	0.002
20	AF	0.919593	3	0.002
30	AF	0.902918	3	0.002
40	AF	0.902086	3	0.002
50	AF	0.950029	3	0.002
1	SNP	0.871502	3	0.002
2	SNP	0.852037	3	0.002
3	SNP	0.844506	3	0.002
4	SNP	0.909609	3	0.002
5	SNP	0.810329	3	0.002
10	SNP	0.798374	3	0.002
15	SNP	0.783992	3	0.002
20	SNP	0.795967	3	0.002
30	SNP	0.7807	3	0.002
40	SNP	0.696975	3	0.002
50	SNP	0.687284	3	0.002
1	AF	0.853562	3	0.002
2	AF	0.797276	3	0.002
3	AF	0.841037	3	0.002
4	AF	0.925035	3	0.002
5	AF	0.79627	3	0.002
10	AF	0.93678	3	0.002
15	AF	0.972148	3	0.002
20	AF	0.944173	3	0.002
30	AF	0.926889	3	0.002
40	AF	0.966642	3	0.002
50	AF	0.964683	3	0.002
1	SNP	0.746914	3	0.002
2	SNP	0.76716	3	0.002
3	SNP	0.79286	3	0.002
4	SNP	0.769527	3	0.002
5	SNP	0.845041	3	0.002
10	SNP	0.79751	3	0.002
15	SNP	0.80749	3	0.002
20	SNP	0.771049	3	0.002
30	SNP	0.757284	3	0.002
40	SNP	0.707716	3	0.002
50	SNP	0.7357	3	0.002
1	AF	0.569603	3	0.002
2	AF	0.694986	3	0.002
3	AF	0.743352	3	0.002
4	AF	0.836811	3	0.002
5	AF	0.916469	3	0.002
10	AF	0.87716	3	0.002
15	AF	0.964979	3	0.002
20	AF	0.879864	3	0.002
30	AF	0.927144	3	0.002
40	AF	0.953325	3	0.002
50	AF	0.918383	3	0.002
1	SNP	0.754588	3	0.002
2	SNP	0.752798	3	0.002
3	SNP	0.820062	3	0.002
4	SNP	0.859938	3	0.002
5	SNP	0.781523	3	0.002
10	SNP	0.823539	3	0.002
15	SNP	0.834815	3	0.002
20	SNP	0.81037	3	0.002
30	SNP	0.800412	3	0.002
40	SNP	0.793663	3	0.002
50	SNP	0.769815	3	0.002
1	AF	0.693897	3	0.002
2	AF	0.721195	3	0.002
3	AF	0.771584	3	0.002
4	AF	0.870823	3	0.002
5	AF	0.80535	3	0.002
10	AF	0.873693	3	0.002
15	AF	0.962984	3	0.002
20	AF	0.883358	3	0.002
30	AF	0.94979	3	0.002
40	AF	0.973695	3	0.002
50	AF	0.956901	3	0.002
1	SNP	0.822905	3	0.002
2	SNP	0.846193	3	0.002
3	SNP	0.803704	3	0.002
4	SNP	0.772284	3	0.002
5	SNP	0.783395	3	0.002
10	SNP	0.792531	3	0.002
15	SNP	0.759774	3	0.002
20	SNP	0.815432	3	0.002
30	SNP	0.767963	3	0.002
40	SNP	0.74858	3	0.002
50	SNP	0.742428	3	0.002
1	AF	0.722648	3	0.002
2	AF	0.83249	3	0.002
3	AF	0.630556	3	0.002
4	AF	0.878975	3	0.002
5	AF	0.910823	3	0.002
10	AF	0.87677	3	0.002
15	AF	0.948609	3	0.002
20	AF	0.952346	3	0.002
30	AF	0.892918	3	0.002
40	AF	0.960774	3	0.002
50	AF	0.942634	3	0.002
1	SNP	0.826416	3	0.002
2	SNP	0.821667	3	0.002
3	SNP	0.762572	3	0.002
4	SNP	0.841049	3	0.002
5	SNP	0.810288	3	0.002
10	SNP	0.731049	3	0.002
15	SNP	0.787613	3	0.002
20	SNP	0.754136	3	0.002
30	SNP	0.684136	3	0.002
40	SNP	0.719547	3	0.002
50	SNP	0.779671	3	0.002
1	AF	0.79107	3	0.002
2	AF	0.805623	3	0.002
3	AF	0.653167	3	0.002
4	AF	0.802751	3	0.002
5	AF	0.917226	3	0.002
10	AF	0.85263	3	0.002
15	AF	0.912778	3	0.002
20	AF	0.878107	3	0.002
30	AF	0.94407	3	0.002
40	AF	0.966922	3	0.002
50	AF	0.945379	3	0.002
1	SNP	0.79072	3	0.002
2	SNP	0.731379	3	0.002
3	SNP	0.840782	3	0.002
4	SNP	0.838292	3	0.002
5	SNP	0.837963	3	0.002
10	SNP	0.781523	3	0.002
15	SNP	0.820309	3	0.002
20	SNP	0.819856	3	0.002
30	SNP	0.739774	3	0.002
40	SNP	0.804609	3	0.002
50	SNP	0.753621	3	0.002
1	AF	0.703366	3	0.002
2	AF	0.658416	3	0.002
3	AF	0.796132	3	0.002
4	AF	0.894827	3	0.002
5	AF	0.84428	3	0.002
10	AF	0.929695	3	0.002
15	AF	0.916263	3	0.002
20	AF	0.924955	3	0.002
30	AF	0.970403	3	0.002
40	AF	0.972099	3	0.002
50	AF	0.955864	3	0.002
	Type
1	SNP	0.771049	3	0.005
2	SNP	0.758292	3	0.005
3	SNP	0.876872	3	0.005
4	SNP	0.864959	3	0.005
5	SNP	0.81679	3	0.005
10	SNP	0.815802	3	0.005
15	SNP	0.789033	3	0.005
20	SNP	0.854856	3	0.005
30	SNP	0.805844	3	0.005
40	SNP	0.769918	3	0.005
50	SNP	0.765926	3	0.005
1	AF	0.793848	3	0.005
2	AF	0.770058	3	0.005
3	AF	0.828788	3	0.005
4	AF	0.945562	3	0.005
5	AF	0.933691	3	0.005
10	AF	0.959008	3	0.005
15	AF	0.954963	3	0.005
20	AF	0.976041	3	0.005
30	AF	0.989469	3	0.005
40	AF	0.963333	3	0.005
50	AF	0.982852	3	0.005
1	SNP	0.884053	3	0.005
2	SNP	0.865576	3	0.005
3	SNP	0.833704	3	0.005
4	SNP	0.838045	3	0.005
5	SNP	0.88356	3	0.005
10	SNP	0.765782	3	0.005
15	SNP	0.803025	3	0.005
20	SNP	0.821276	3	0.005
30	SNP	0.848333	3	0.005
40	SNP	0.749856	3	0.005
50	SNP	0.786008	3	0.005
1	AF	0.835652	3	0.005
2	AF	0.840753	3	0.005
3	AF	0.849173	3	0.005
4	AF	0.913671	3	0.005
5	AF	0.940086	3	0.005
10	AF	0.921835	3	0.005
15	AF	0.965856	3	0.005
20	AF	0.977091	3	0.005
30	AF	0.969387	3	0.005
40	AF	0.983749	3	0.005
50	AF	0.964407	3	0.005
1	SNP	0.845514	3	0.005
2	SNP	0.929033	3	0.005
3	SNP	0.859877	3	0.005
4	SNP	0.883169	3	0.005
5	SNP	0.885185	3	0.005
10	SNP	0.811934	3	0.005
15	SNP	0.878354	3	0.005
20	SNP	0.78716	3	0.005
30	SNP	0.778004	3	0.005
40	SNP	0.777654	3	0.005
50	SNP	0.807407	3	0.005
1	AF	0.881214	3	0.005
2	AF	0.951074	3	0.005
3	AF	0.819794	3	0.005
4	AF	0.943091	3	0.005
5	AF	0.945712	3	0.005
10	AF	0.947786	3	0.005
15	AF	0.973214	3	0.005
20	AF	0.919584	3	0.005
30	AF	0.97328	3	0.005
40	AF	0.963473	3	0.005
50	AF	0.979531	3	0.005
1	SNP	0.900576	3	0.005
2	SNP	0.910551	3	0.005
3	SNP	0.872366	3	0.005
4	SNP	0.838004	3	0.005
5	SNP	0.798045	3	0.005
10	SNP	0.805556	3	0.005
15	SNP	0.833765	3	0.005
20	SNP	0.803642	3	0.005
30	SNP	0.804074	3	0.005
40	SNP	0.790226	3	0.005
50	SNP	0.770617	3	0.005
1	AF	0.910292	3	0.005
2	AF	0.854204	3	0.005
3	AF	0.914074	3	0.005
4	AF	0.959663	3	0.005
5	AF	0.88116	3	0.005
10	AF	0.960996	3	0.005
15	AF	0.945774	3	0.005
20	AF	0.949222	3	0.005
30	AF	0.972667	3	0.005
40	AF	0.973444	3	0.005
50	AF	0.982745	3	0.005
1	SNP	0.874691	3	0.005
2	SNP	0.85177	3	0.005
3	SNP	0.880658	3	0.005
4	SNP	0.770802	3	0.005
5	SNP	0.891029	3	0.005
10	SNP	0.863333	3	0.005
15	SNP	0.812366	3	0.005
20	SNP	0.798704	3	0.005
30	SNP	0.806872	3	0.005
40	SNP	0.815041	3	0.005
50	SNP	0.805823	3	0.005
1	AF	0.868819	3	0.005
2	AF	0.879144	3	0.005
3	AF	0.867909	3	0.005
4	AF	0.794831	3	0.005
5	AF	0.961609	3	0.005
10	AF	0.960712	3	0.005
15	AF	0.959765	3	0.005
20	AF	0.945407	3	0.005
30	AF	0.978506	3	0.005
40	AF	0.98344	3	0.005
50	AF	0.967243	3	0.005
1	SNP	0.940494	3	0.005
2	SNP	0.839403	3	0.005
3	SNP	0.923395	3	0.005
4	SNP	0.83642	3	0.005
5	SNP	0.832181	3	0.005
10	SNP	0.829733	3	0.005
15	SNP	0.841543	3	0.005
20	SNP	0.864835	3	0.005
30	SNP	0.808107	3	0.005
40	SNP	0.774053	3	0.005
50	SNP	0.738374	3	0.005
1	AF	0.953609	3	0.005
2	AF	0.838212	3	0.005
3	AF	0.940152	3	0.005
4	AF	0.944212	3	0.005
5	AF	0.895617	3	0.005
10	AF	0.955613	3	0.005
15	AF	0.972527	3	0.005
20	AF	0.961601	3	0.005
30	AF	0.975667	3	0.005
40	AF	0.967848	3	0.005
50	AF	0.984169	3	0.005
1	SNP	0.907899	3	0.005
2	SNP	0.857078	3	0.005
3	SNP	0.848436	3	0.005
4	SNP	0.888642	3	0.005
5	SNP	0.876049	3	0.005
10	SNP	0.787469	3	0.005
15	SNP	0.864095	3	0.005
20	SNP	0.836564	3	0.005
30	SNP	0.759095	3	0.005
40	SNP	0.737469	3	0.005
50	SNP	0.786975	3	0.005
1	AF	0.868136	3	0.005
2	AF	0.855198	3	0.005
3	AF	0.929296	3	0.005
4	AF	0.94794	3	0.005
5	AF	0.957675	3	0.005
10	AF	0.957492	3	0.005
15	AF	0.975235	3	0.005
20	AF	0.96986	3	0.005
30	AF	0.942239	3	0.005
40	AF	0.953815	3	0.005
50	AF	0.96442	3	0.005
1	SNP	0.908683	3	0.005
2	SNP	0.837243	3	0.005
3	SNP	0.875267	3	0.005
4	SNP	0.844424	3	0.005
5	SNP	0.818374	3	0.005
10	SNP	0.784568	3	0.005
15	SNP	0.848868	3	0.005
20	SNP	0.857613	3	0.005
30	SNP	0.731049	3	0.005
40	SNP	0.725741	3	0.005
50	SNP	0.74	3	0.005
1	AF	0.871185	3	0.005
2	AF	0.848053	3	0.005
3	AF	0.938428	3	0.005
4	AF	0.928103	3	0.005
5	AF	0.908848	3	0.005
10	AF	0.93928	3	0.005
15	AF	0.977226	3	0.005
20	AF	0.981885	3	0.005
30	AF	0.959979	3	0.005
40	AF	0.973362	3	0.005
50	AF	0.982728	3	0.005
1	SNP	0.904912	3	0.005
2	SNP	0.835535	3	0.005
3	SNP	0.872058	3	0.005
4	SNP	0.85428	3	0.005
5	SNP	0.882942	3	0.005
10	SNP	0.821049	3	0.005
15	SNP	0.828477	3	0.005
20	SNP	0.793477	3	0.005
30	SNP	0.806235	3	0.005
40	SNP	0.767325	3	0.005
50	SNP	0.759547	3	0.005
1	AF	0.846331	3	0.005
2	AF	0.79401	3	0.005
3	AF	0.9363	3	0.005
4	AF	0.881426	3	0.005
5	AF	0.931041	3	0.005
10	AF	0.871152	3	0.005
15	AF	0.973617	3	0.005
20	AF	0.967551	3	0.005
30	AF	0.971733	3	0.005
40	AF	0.942362	3	0.005
50	AF	0.974115	3	0.005
1	SNP	0.866381	3	0.005
2	SNP	0.813395	3	0.005
3	SNP	0.87565	3	0.005
4	SNP	0.87642	3	0.005
5	SNP	0.855494	3	0.005
10	SNP	0.821276	3	0.005
15	SNP	0.841193	3	0.005
20	SNP	0.801893	3	0.005
30	SNP	0.81251	3	0.005
40	SNP	0.770576	3	0.005
50	SNP	0.77928	3	0.005
1	AF	0.809537	3	0.005
2	AF	0.798181	3	0.005
3	AF	0.888613	3	0.005
4	AF	0.849679	3	0.005
5	AF	0.929041	3	0.005
10	AF	0.962175	3	0.005
15	AF	0.918597	3	0.005
20	AF	0.965988	3	0.005
30	AF	0.971346	3	0.005
40	AF	0.978798	3	0.005
50	AF	0.971691	3	0.005
	Type
1	SNP	0.900967	3	0.01
2	SNP	0.938313	3	0.01
3	SNP	0.9243	3	0.01
4	SNP	0.870247	3	0.01
5	SNP	0.887716	3	0.01
10	SNP	0.895638	3	0.01
15	SNP	0.872593	3	0.01
20	SNP	0.853827	3	0.01
30	SNP	0.805165	3	0.01
40	SNP	0.787922	3	0.01
50	SNP	0.819465	3	0.01
1	AF	0.887267	3	0.01
2	AF	0.94758	3	0.01
3	AF	0.955305	3	0.01
4	AF	0.950856	3	0.01
5	AF	0.980428	3	0.01
10	AF	0.974214	3	0.01
15	AF	0.980453	3	0.01
20	AF	0.972004	3	0.01
30	AF	0.990177	3	0.01
40	AF	0.970449	3	0.01
50	AF	0.981708	3	0.01
1	SNP	0.952323	3	0.01
2	SNP	0.920947	3	0.01
3	SNP	0.955535	3	0.01
4	SNP	0.859095	3	0.01
5	SNP	0.860062	3	0.01
10	SNP	0.850144	3	0.01
15	SNP	0.855823	3	0.01
20	SNP	0.881276	3	0.01
30	SNP	0.836955	3	0.01
40	SNP	0.850535	3	0.01
50	SNP	0.814568	3	0.01
1	AF	0.841685	3	0.01
2	AF	0.95908	3	0.01
3	AF	0.988193	3	0.01
4	AF	0.898533	3	0.01
5	AF	0.94413	3	0.01
10	AF	0.941362	3	0.01
15	AF	0.9623	3	0.01
20	AF	0.977337	3	0.01
30	AF	0.984642	3	0.01
40	AF	0.98	3	0.01
50	AF	0.99016	3	0.01
1	SNP	0.935309	3	0.01
2	SNP	0.930494	3	0.01
3	SNP	0.918663	3	0.01
4	SNP	0.93286	3	0.01
5	SNP	0.914053	3	0.01
10	SNP	0.918148	3	0.01
15	SNP	0.866214	3	0.01
20	SNP	0.850494	3	0.01
30	SNP	0.813107	3	0.01
40	SNP	0.778313	3	0.01
50	SNP	0.822634	3	0.01
1	AF	0.954177	3	0.01
2	AF	0.881551	3	0.01
3	AF	0.955564	3	0.01
4	AF	0.967053	3	0.01
5	AF	0.96949	3	0.01
10	AF	0.979091	3	0.01
15	AF	0.971086	3	0.01
20	AF	0.963296	3	0.01
30	AF	0.978975	3	0.01
40	AF	0.97249	3	0.01
50	AF	0.981901	3	0.01
1	SNP	0.94786	3	0.01
2	SNP	0.901214	3	0.01
3	SNP	0.956564	3	0.01
4	SNP	0.956564	3	0.01
5	SNP	0.92216	3	0.01
10	SNP	0.891255	3	0.01
15	SNP	0.879486	3	0.01
20	SNP	0.856379	3	0.01
30	SNP	0.822016	3	0.01
40	SNP	0.855823	3	0.01
50	SNP	0.821564	3	0.01
1	AF	0.934292	3	0.01
2	AF	0.918712	3	0.01
3	AF	0.974432	3	0.01
4	AF	0.972963	3	0.01
5	AF	0.980778	3	0.01
10	AF	0.941185	3	0.01
15	AF	0.986992	3	0.01
20	AF	0.975313	3	0.01
30	AF	0.985716	3	0.01
40	AF	0.981317	3	0.01
50	AF	0.985329	3	0.01
1	SNP	0.926914	3	0.01
2	SNP	0.894309	3	0.01
3	SNP	0.880288	3	0.01
4	SNP	0.913107	3	0.01
5	SNP	0.903416	3	0.01
10	SNP	0.893066	3	0.01
15	SNP	0.89216	3	0.01
20	SNP	0.846235	3	0.01
30	SNP	0.812757	3	0.01
40	SNP	0.84393	3	0.01
50	SNP	0.836687	3	0.01
1	AF	0.952953	3	0.01
2	AF	0.851368	3	0.01
3	AF	0.964848	3	0.01
4	AF	0.976864	3	0.01
5	AF	0.967905	3	0.01
10	AF	0.985572	3	0.01
15	AF	0.981263	3	0.01
20	AF	0.980852	3	0.01
30	AF	0.97914	3	0.01
40	AF	0.980547	3	0.01
50	AF	0.977601	3	0.01
1	SNP	0.956708	3	0.01
2	SNP	0.937613	3	0.01
3	SNP	0.926605	3	0.01
4	SNP	0.896296	3	0.01
5	SNP	0.893354	3	0.01
10	SNP	0.855576	3	0.01
15	SNP	0.875103	3	0.01
20	SNP	0.828704	3	0.01
30	SNP	0.79607	3	0.01
40	SNP	0.807263	3	0.01
50	SNP	0.807819	3	0.01
1	AF	0.962329	3	0.01
2	AF	0.94242	3	0.01
3	AF	0.865099	3	0.01
4	AF	0.922926	3	0.01
5	AF	0.968922	3	0.01
10	AF	0.958889	3	0.01
15	AF	0.98749	3	0.01
20	AF	0.984198	3	0.01
30	AF	0.973753	3	0.01
40	AF	0.975086	3	0.01
50	AF	0.974317	3	0.01
1	SNP	0.938251	3	0.01
2	SNP	0.917181	3	0.01
3	SNP	0.86858	3	0.01
4	SNP	0.932654	3	0.01
5	SNP	0.90216	3	0.01
10	SNP	0.857469	3	0.01
15	SNP	0.846008	3	0.01
20	SNP	0.880453	3	0.01
30	SNP	0.811893	3	0.01
40	SNP	0.761235	3	0.01
50	SNP	0.775638	3	0.01
1	AF	0.900428	3	0.01
2	AF	0.87794	3	0.01
3	AF	0.959058	3	0.01
4	AF	0.932893	3	0.01
5	AF	0.925181	3	0.01
10	AF	0.96635	3	0.01
15	AF	0.985128	3	0.01
20	AF	0.975724	3	0.01
30	AF	0.987502	3	0.01
40	AF	0.981473	3	0.01
50	AF	0.986951	3	0.01
1	SNP	0.946379	3	0.01
2	SNP	0.955926	3	0.01
3	SNP	0.936955	3	0.01
4	SNP	0.926728	3	0.01
5	SNP	0.900597	3	0.01
10	SNP	0.866975	3	0.01
15	SNP	0.867716	3	0.01
20	SNP	0.810473	3	0.01
30	SNP	0.789588	3	0.01
40	SNP	0.805514	3	0.01
50	SNP	0.80286	3	0.01
1	AF	0.94206	3	0.01
2	AF	0.982481	3	0.01
3	AF	0.947416	3	0.01
4	AF	0.929243	3	0.01
5	AF	0.978181	3	0.01
10	AF	0.969671	3	0.01
15	AF	0.982091	3	0.01
20	AF	0.954588	3	0.01
30	AF	0.976971	3	0.01
40	AF	0.991428	3	0.01
50	AF	0.979185	3	0.01
1	SNP	0.899671	3	0.01
2	SNP	0.944218	3	0.01
3	SNP	0.908374	3	0.01
4	SNP	0.879918	3	0.01
5	SNP	0.93179	3	0.01
10	SNP	0.817757	3	0.01
15	SNP	0.868601	3	0.01
20	SNP	0.777119	3	0.01
30	SNP	0.842613	3	0.01
40	SNP	0.795165	3	0.01
50	SNP	0.769815	3	0.01
1	AF	0.88049	3	0.01
2	AF	0.925016	3	0.01
3	AF	0.889519	3	0.01
4	AF	0.922663	3	0.01
5	AF	0.967691	3	0.01
10	AF	0.959428	3	0.01
15	AF	0.958613	3	0.01
20	AF	0.973025	3	0.01
30	AF	0.973979	3	0.01
40	AF	0.980531	3	0.01
50	AF	0.983955	3	0.01
1	SNP	0.886237	3	0.01
2	SNP	0.914218	3	0.01
3	SNP	0.817119	3	0.01
4	SNP	0.910453	3	0.01
5	SNP	0.906091	3	0.01
10	SNP	0.892798	3	0.01
15	SNP	0.868868	3	0.01
20	SNP	0.855021	3	0.01
30	SNP	0.836337	3	0.01
40	SNP	0.793971	3	0.01
50	SNP	0.769691	3	0.01
1	AF	0.858198	3	0.01
2	AF	0.884193	3	0.01
3	AF	0.957909	3	0.01
4	AF	0.957216	3	0.01
5	AF	0.925325	3	0.01
10	AF	0.966543	3	0.01
15	AF	0.947152	3	0.01
20	AF	0.985346	3	0.01
30	AF	0.987136	3	0.01
40	AF	0.986716	3	0.01
50	AF	0.97307	3	0.01
	Type
1	SNP	0.676523	5	0.002
2	SNP	0.766502	5	0.002
3	SNP	0.572428	5	0.002
4	SNP	0.840185	5	0.002
5	SNP	0.701543	5	0.002
10	SNP	0.746584	5	0.002
15	SNP	0.597284	5	0.002
20	SNP	0.708992	5	0.002
30	SNP	0.666481	5	0.002
40	SNP	0.578971	5	0.002
[truncated: 652 more rows]
